# Supplementary material for: Glucose, Nitrogen, and Phosphate Repletion in Saccharomyces cerevisiae: Common Transcriptional Responses to Different Nutrient Signals
Source: G3 (Bethesda). 2012 Sep 1;2(9):1003–17. doi: 10.1534/g3.112.002808 (PMC3429914; doi:10.1534/g3.112.002808)
Supplement: Supporting Information [file supp_2.9.1003_FileS1.xls]

## Sheet: raw_data for Figs 1 & 2
orf	1A_NS.CEL	3A_1h.CEL	6B_NS.CEL	7B_1h.CEL	A1_phosphate_starved.CEL	B1_phosphate_fed.CEL	C2_phosphate_starved.CEL	D2_phosphate_fed.CEL	O_N_Glucose_Fed_1	O_N_Glucose_Fed_2	O_N_Starved_1	O_N_Starved_2		note: these are the normalized log2 values from the 12 .cel files used
YKR009C	11.9855	9.72754	12.4857	10.2247	11.6718	8.97381	11.6324	9.12361	9.70373	9.62029	14.3917	14.1605		to probe the GNP starved and fed biological replicates. The next two worksheet tabs
YDL157C	11.4761	12.4109	11.3721	12.4103	12.3184	11.9038	12.2602	11.7803	12.9694	12.9516	11.5538	11.4511		show how these data were processed to produce the respective figures.
YER059W	11.1865	9.24371	11.2633	9.30729	10.149	8.20221	10.048	8.40702	9.27636	9.41154	9.54521	9.84852
YGL059W	11.5952	9.93267	11.3513	10.3157	11.0503	7.91105	10.91	7.9666	8.00947	7.9993	10.4732	10.1813
YDR481C	12.3088	11.8051	12.4553	12.0324	13.2596	11.7677	13.3507	11.7217	11.1902	11.2743	13.2416	13.4079
YML113W	9.61486	11.0453	9.56813	10.9571	10.1493	11.9221	10.3468	12.0499	10.4572	9.96413	10.922	11.5278
YIL157C	11.3209	11.1669	11.3352	11.1256	11.6845	11.0324	11.632	10.9051	10.8488	10.9851	11.8032	11.6703
YPR003C	10.4495	9.964	10.6361	10.0231	10.6532	9.50584	10.6054	9.75642	9.8208	9.93318	8.99072	9.10348
YNR074C	9.51967	9.6695	9.43196	9.39828	9.87134	9.9331	9.88931	10.2115	9.76155	10.0539	9.9979	9.90023
YLR154C-H	9.73842	9.81495	10.3332	10.3255	9.54429	10.0741	9.54634	9.74143	8.47336	8.18896	10.0563	10.4521
YKL012W	11.5973	10.9578	11.8015	10.9964	11.4366	10.773	11.4577	10.9131	10.7828	10.818	10.8469	10.5167
YJL147C	10.0614	9.8412	9.95536	9.83953	9.95679	9.08833	9.76907	8.43252	9.92994	9.85694	9.6923	9.43275
YDL216C	9.61621	7.38936	9.74033	7.26298	9.15942	5.9975	8.81681	5.9247	7.62322	7.84288	8.75882	8.70523
YNL320W	9.86788	10.4112	9.91859	10.5044	10.287	9.76734	10.2036	9.8606	10.7949	10.829	9.29422	9.5577
YHL007C	11.1041	12.3905	11.2241	12.49	11.3883	12.2599	11.5165	12.2607	12.2747	12.1895	10.8042	10.7295
YPL223C	14.8278	12.1953	14.6957	10.9845	15.1745	12.0301	15.1697	11.5628	10.2864	10.7174	15.1922	15.4257
YKL138C	11.1045	11.8342	11.2396	11.6495	11.0595	11.1756	10.8719	11.2803	10.8757	11.0088	12.0393	12.0277
YNL126W	9.95822	10.0235	9.52876	9.95053	9.96069	9.3937	9.90924	9.63234	9.97206	9.7825	8.96049	9.14549
YKL055C	7.25856	7.51688	7.04005	7.26348	7.94568	7.96987	8.3376	7.96925	8.8334	8.86043	10.5549	10.9951
YML035C	11.7737	11.8063	12.0512	11.8705	11.825	11.7504	11.7464	11.5546	11.454	11.431	11.4313	11.3585
YER087C-B	12.885	13.1135	12.6833	13.1676	12.9301	13.2898	12.9564	13.3498	13.6454	13.6897	11.9294	11.8724
YIL160C	11.5821	9.05824	11.5803	8.12118	12.1664	7.87213	11.7339	7.19835	6.96629	6.94014	14.7588	14.6664
YLR050C	12.3076	10.7294	12.2553	11.1733	11.9307	10.7263	11.8766	10.7384	12.6945	12.1869	10.5808	10.5626
YOR037W	10.0814	10.1838	10.0741	9.97933	10.4273	10.0842	10.3829	10.1218	9.83154	9.87744	9.7606	9.59022
YOL008W	9.67608	9.02479	9.6323	9.00099	9.76389	9.94586	9.62091	10.1612	9.21939	9.36906	8.65043	8.7362
YNL042W-B	7.56405	8.57167	7.64402	8.75105	9.5352	10.1091	10.5054	10.1455	10.3801	10.5246	10.5496	10.9115
YPL253C	8.67075	8.25315	8.81438	8.4618	7.47308	6.98112	7.48964	6.61761	10.0478	10.0609	7.36228	7.96082
YDL048C	13.4227	13.4426	13.9367	13.1998	14.1697	13.7099	14.3334	13.8567	11.6717	11.5029	13.1752	12.5808
YDR056C	12.1202	12.0234	11.9738	12.002	12.2759	12.0568	12.2316	12.1162	12.3438	12.3932	11.4861	11.694
YNL083W	9.57892	9.62322	9.47195	9.31963	10.1582	9.57513	10.2237	9.73517	9.8768	9.95423	9.84755	9.39941
YCR081W	9.68615	9.35083	9.37753	9.03754	9.4904	9.10362	9.45231	9.0795	9.90288	9.66627	8.52567	8.12611
YDL159W	9.57839	9.4023	9.54011	9.33189	9.26281	9.47176	9.56063	9.56842	9.39616	9.37464	11.1792	11.8423
YCR024C-B	13.8384	13.3185	13.7277	13.0975	13.8932	13.627	13.9229	13.5199	13.379	13.6882	12.7563	12.9778
YPL154C	13.3741	12.4556	13.1313	12.1597	13.5188	11.0339	13.3357	10.7062	12.8772	13.0964	13.5042	13.7973
YDR020C	8.22827	9.57863	8.05361	9.25968	8.03673	10.1095	7.91046	10.1453	10.0986	10.3423	6.77888	6.97332
YOR290C	11.5214	10.9653	11.683	11.3208	11.5381	11.1422	11.3216	11.0348	11.4455	11.3558	11.369	11.7192
YGR267C	12.2683	12.8176	12.2238	12.9522	12.2036	12.275	12.3268	12.193	12.6765	12.6552	12.8833	12.8397
YNL216W	10.57	11.4313	10.8444	11.5253	10.1167	11.564	9.75784	11.4197	11.4494	11.3651	11.2158	11.2031
YFL034C-B	9.45882	10.3506	9.58188	10.6724	9.70826	10.624	9.60814	10.4932	10.3389	10.1749	8.02342	8.08981
YEL031W	12.9964	12.9334	13.0286	12.9936	12.7134	12.8984	12.6422	12.8824	13.1849	13.1318	11.6243	11.9073
YBR238C	8.25079	10.5907	8.51875	10.7327	9.57204	12.3107	10.3787	12.3338	10.7656	10.6844	8.0977	7.82039
YFL045C	13.1908	13.9977	13.1225	14.1084	13.0493	14.1164	12.9618	14.0894	14.3688	14.3561	12.7256	12.5215
YGL222C	8.09409	7.48913	8.24561	7.56096	7.28325	7.70543	7.58206	8.3852	5.99432	6.03349	10.5284	10.6584
YIR021W	9.7277	10.6844	9.51741	10.3749	9.90832	11.1332	9.72373	11.035	11.0279	11.1917	9.56894	9.70112
YHR014W	7.4932	6.85956	7.60087	6.91351	6.95494	7.19824	7.29235	7.30461	7.60818	7.33774	9.07652	9.13347
YEL006W	11.658	11.3224	11.7785	11.3072	11.4281	11.5508	11.5016	11.4782	11.6759	11.6565	12.282	12.3472
YDL029W	12.0023	11.1288	11.9174	11.2072	12.1941	10.3444	11.9859	10.0203	11.5864	11.7486	11.2215	11.0851
YLR401C	10.3971	12.6362	10.1376	12.3631	10.715	12.5231	10.6189	12.3655	11.9799	11.9739	10.2938	10.1473
YDR447C	13.3739	13.7204	13.1505	13.663	13.3299	13.8261	13.3148	13.8039	13.5064	13.5312	12.0507	12.0756
YOR192C-C	11.1631	11.1823	10.7363	10.8745	11.0976	11.5647	11.1881	11.515	10.5536	10.3936	11.4702	12.0302
YER026C	11.2102	10.6108	11.2881	10.7375	11.0536	11.3578	10.8845	11.1545	11.413	11.5936	11.8882	11.5741
YLR287C-A	13.9944	14.2683	13.9314	14.242	13.9902	14.2703	14.0417	14.3541	13.9295	14.0086	13.3197	13.5566
YKL195W	11.3382	10.0074	11.4362	10.0757	11.213	8.50192	10.8155	8.80818	10.1636	10.0215	11.4504	11.3669
YDR144C	8.12316	10.6879	7.53286	10.9416	7.61433	11.2357	7.38042	10.9772	11.7333	11.7598	8.23056	8.62723
YDR439W	9.72556	10.0929	9.94453	10.1946	9.63243	10.4945	9.65523	10.6345	10.19	10.0875	10.1778	10.2538
YBR149W	13.259	11.2103	13.246	10.9816	12.6367	9.35686	12.4476	9.1563	10.3759	10.8851	13.1851	12.7754
YER114C	11.7415	11.5125	11.8471	11.5129	10.9139	11.6464	10.7901	11.7821	11.5383	11.44	12.4426	12.6922
YMR247C	11.7082	12.5369	11.5643	12.4848	11.4314	12.3591	11.3715	12.3758	12.1205	12.0594	10.5752	10.5119
YMR076C	10.5201	10.5838	10.3493	11.0955	10.2673	10.042	10.3894	9.6476	11.7515	11.5118	10.5568	9.94808
YGR056W	10.2033	10.8814	10.1428	10.7405	10.5878	11.0696	10.5083	11.1102	10.5399	10.5114	9.54106	9.52501
YAL013W	10.9705	10.9356	10.6969	10.7998	10.9932	11.3158	10.9266	11.6727	10.2227	10.1709	11.7114	10.8657
YPR002W	9.17351	9.62427	9.05574	9.07729	8.67495	8.63803	8.27362	8.64114	8.30028	8.53445	13.5502	13.4882
YOR175C	10.7909	9.67562	10.7333	9.98808	10.0975	8.0951	9.84809	8.15021	10.529	10.658	10.2804	9.71986
YDL167C	10.1083	12.1329	9.99105	12	10.0463	12.3348	10.3244	12.3336	11.8664	11.9522	9.38111	9.45929
YDR465C	9.51576	12.0135	10.0085	11.5476	9.68007	11.9317	10.0167	12.0967	11.4414	11.1665	8.53484	8.37207
YJL201W	9.08866	9.88021	9.02272	10.0586	9.03187	10.075	8.92898	10.1101	10.9872	10.8044	9.19199	9.27502
YDR495C	10.0251	9.54848	10.3605	9.66793	9.27578	8.76295	9.23653	8.55197	9.45175	9.47881	9.7408	9.24044
YDR501W	6.97818	7.70051	7.58312	8.52042	6.53078	6.94888	6.67672	6.26961	9.92144	9.93021	7.19269	6.81898
YHL010C	9.44147	7.5131	9.42363	7.15169	8.59062	6.81065	8.79666	7.14076	8.41264	8.52186	11.6436	11.5693
YHR152W	10.6154	9.00837	10.7009	9.24971	10.4866	10.9079	10.1916	10.9945	10.2339	10.8537	10.4275	10.1046
YER035W	12.8212	11.7978	12.7254	11.329	12.9952	12.1993	12.9377	11.9821	11.1048	11.0656	12.8844	13.3517
YHR002W	10.0866	9.96823	10.2059	9.86307	9.86184	9.18136	9.89671	9.15856	9.86748	9.76289	11.3831	11.6222
YPL020C	11.7095	11.3232	11.9144	11.4387	11.2276	11.5105	11.2602	11.7214	11.3229	11.1643	11.0946	11.7866
YLR286C	11.3915	9.91711	11.3862	10.6251	10.9911	9.95592	11.0633	10.1878	11.5741	11.5651	12.9072	13.2153
YKL061W	8.93883	8.51669	8.95992	8.34128	8.88428	8.38882	9.13562	8.51533	8.83818	9.07598	10.6496	10.7715
YHR131C	9.85101	10.3778	9.90531	10.3092	9.67047	10.2189	9.7022	10.3995	9.92009	9.80391	11.0601	11.7402
YJL185C	11.4488	9.15338	11.5983	9.09868	11.8036	8.25014	11.7462	7.97485	9.14315	9.09891	12.8661	13.2647
YMR317W	5.62786	4.95675	5.59982	5.17933	6.05814	5.89147	6.23721	6.48357	9.92995	9.34564	6.79037	6.71626
YIL125W	12.2702	11.7769	12.5458	11.8599	12.4009	10.7569	12.368	10.4284	10.8496	10.6744	13.719	13.9589
YPL065W	10.5542	10.4808	10.75	10.5594	11.0298	10.3424	10.8264	10.6633	10.4645	10.5075	9.81057	9.81206
YGR130C	12.3455	9.81982	12.389	9.95516	11.5465	7.55867	11.2772	7.80349	9.64913	9.77033	13.457	13.1593
YDL049C	10.9223	12.1018	10.7886	11.7096	12.4964	10.9379	12.6147	10.3797	9.5755	9.35521	9.52798	9.2854
YBR065C	9.14052	9.38285	9.44368	9.41942	8.85745	9.38896	8.87568	9.20733	9.53028	9.38357	11.4219	11.905
YJR082C	11.5325	11.1797	11.6694	11.3322	12.2082	11.4326	12.1883	11.4296	11.212	11.304	10.8216	10.9956
YMR182C	8.00289	8.76535	7.48202	7.57409	9.22813	10.2114	9.61541	9.95674	9.33233	9.15725	9.82355	9.69264
YPL264C	10.3306	10.0407	10.2792	10.3485	9.42935	10.0322	9.47587	10.2754	8.33419	8.28164	8.87279	9.06271
YPL199C	11.0105	12.2323	11.0325	12.286	10.829	12.0198	10.8048	12.1555	12.0239	12.1196	9.89298	9.63402
YGR080W	10.6056	10.0559	10.6996	9.8064	11.1068	8.46071	10.8929	8.13465	9.8252	10.0128	9.29243	8.96014
YLR125W	7.09751	6.18435	7.26853	5.49434	7.842	6.5438	7.81963	6.9752	6.75922	6.45487	9.9633	9.20559
YNL292W	9.44598	11.2986	9.54505	11.2738	9.61676	11.4609	9.46672	11.4416	11.4285	11.3356	9.28068	9.29658
YAR033W	8.56989	7.59992	8.53531	7.42754	9.31359	9.34158	9.30163	9.6061	8.94186	9.17954	9.65504	9.75428
YKL063C	10.9741	11.2453	11.194	11.1344	10.9413	11.1213	11.1195	11.1285	11.1995	11.2461	11.0217	11.1878
YIL010W	10.6858	10.6891	10.5384	10.5243	11.0008	10.0455	10.7281	9.7564	11.0502	11.0034	10.6158	10.4417
YGR113W	9.76764	8.71907	9.81155	8.72166	9.58656	8.56581	9.50146	8.69675	9.70557	9.60457	9.21234	9.06693
YLR266C	8.71369	8.60638	8.63472	8.99163	8.90242	7.67762	9.01333	7.8564	8.66302	8.46984	8.73346	8.86413
YPL050C	10.7836	12.1008	10.7811	12.1953	10.7353	12.4398	10.7379	12.4715	12.4373	12.5175	9.52067	9.97046
YDR447C	13.9116	14.5075	13.7276	14.5719	13.7498	14.4891	13.7052	14.4839	14.379	14.4037	10.5906	10.6128
YML019W	11.0805	11.6841	11.3006	11.7949	10.6151	11.9848	10.5785	11.9148	12.4792	12.3875	10.0017	10.1862
YKL166C	9.24954	11.16	9.12597	10.9175	9.93098	11.9193	10.0497	12.0571	11.3393	11.3008	9.06845	8.78015
YJR139C	13.7898	13.9547	13.7682	13.9883	13.6482	13.2001	13.4928	13.2466	13.6972	13.8252	13.1252	12.8359
YNR038W	10.1014	11.8714	10.2326	11.7139	10.5804	12.1808	10.7266	12.1997	11.8601	12.0273	9.50473	9.35613
YJL165C	11.5376	10.8741	11.6441	11.0221	10.6197	10.9806	10.6386	10.9623	10.9086	10.7832	11.8145	11.462
YFL012W	6.95242	7.4658	6.37391	6.74668	5.84689	6.40563	5.7775	6.4408	8.87998	8.2719	6.65585	7.0782
YDL086W	12.4127	10.9983	12.6917	10.7047	12.802	10.7804	12.7202	10.8844	11.3061	11.3413	12.4555	11.8359
YIL176C	8.56248	9.20263	8.96606	9.38968	8.8614	10.6363	8.97616	10.6344	9.69834	9.59964	9.91565	9.89943
YKL096W	8.59753	9.09583	8.38219	9.83165	8.2553	9.93098	7.90502	10.1526	10.0507	10.7541	9.10264	9.50651
YLR064W	11.8545	11.2329	11.9654	11.1949	11.243	11.2795	11.2182	11.3162	11.245	11.2427	11.1439	10.5461
YBR194W	10.5855	11.0725	10.5825	10.8211	10.8882	11.1797	10.8444	11.1265	10.6493	10.7053	9.55449	9.46733
YEL003W	11.2723	11.4084	11.0905	11.3227	10.795	11.4907	10.8404	11.4899	11.1757	11.0394	9.19854	9.40932
YDR205W	11.0928	10.8882	10.9866	10.8377	10.4182	10.5437	10.2812	10.6369	10.9026	10.891	11.4244	11.2923
YKL075C	10.3187	9.78023	10.4887	9.47527	9.69899	9.87656	10.0238	9.9467	10.0009	10.0906	10.6574	11.3397
YHR198C	11.3663	9.85231	11.323	9.82539	10.7192	7.94555	10.6228	7.95259	9.41631	9.57629	11.9533	12.2397
YGL138C	6.3368	5.49173	6.82396	5.69197	6.49992	5.70231	6.76554	5.89956	4.40667	4.38626	6.33662	7.1916
YMR212C	9.60407	10.8305	9.8306	10.8988	9.20226	10.662	9.09564	10.8446	10.3646	10.5078	8.49793	7.9503
YNR055C	11.7606	11.8489	11.6471	11.7926	10.6178	11.9432	10.7399	11.9069	11.987	12.0115	11.6466	11.7229
YNL222W	8.85277	9.98887	9.20535	9.99329	9.48738	10.4187	9.24414	10.4122	10.7749	10.9936	8.6398	8.94
YPR042C	9.37111	9.353	9.44531	9.36161	9.40855	9.30716	9.42936	9.5552	9.50685	9.35312	9.42683	9.42473
YLR149C	11.9235	8.79578	11.8776	9.09437	11.2597	6.83816	11.2193	6.67281	8.21717	8.12802	14.0096	14.0575
YOR271C	11.2755	13.0551	11.1977	13.0415	12.1205	13.5383	11.8971	13.4333	12.7312	12.4795	9.97197	9.79569
YHR197W	9.34952	11.8193	9.42621	11.74	9.83514	11.8618	9.96521	11.9964	11.5161	11.5066	7.97447	7.95779
YAL034C	13.0531	11.0352	13.2934	11.6336	12.5278	10.9261	12.4616	11.1101	10.8732	10.6765	14.4834	14.4414
YOR084W	10.7393	10.635	10.6856	11.0867	9.82605	11.3231	9.94059	10.9958	9.52324	9.40924	11.8709	11.858
YGL083W	9.25355	9.26234	9.28408	8.96679	8.60519	8.93802	8.42327	8.63635	9.26179	9.28415	8.1269	8.27233
YDR140W	11.4137	11.2465	11.4608	11.3112	11.4316	11.0213	11.4763	10.9801	11.6391	11.8083	11.5649	11.6495
YMR216C	10.7497	11.3807	10.8054	11.1311	11.1809	11.675	11.4636	11.7245	11.3486	11.3138	11.3959	11.6732
YJL042W	12.9564	11.1666	13.019	11.3865	12.2264	10.6707	12.2385	10.7641	10.9535	10.7402	13.2257	13.3563
YDR472W	10.7073	11.1748	10.6634	11.0542	10.5309	11.0597	10.3982	10.9291	11.1849	11.673	9.87256	11.3304
YDR207C	10.0981	10.6161	10.164	10.3942	10.3187	11.4486	10.5209	11.4551	10.6908	10.285	11.8932	11.9101
YIL075C	12.4479	11.1527	12.4755	11.3131	11.8577	10.4956	11.7658	10.6614	11.6834	11.6577	12.5073	12.2032
YGR010W	9.48727	9.66429	9.63772	9.52686	9.71347	9.19058	9.73755	9.17427	9.83102	9.74689	11.3459	10.075
YDR245W	11.1977	12.0156	11.237	11.9666	10.7916	12.205	10.7404	12.4508	12.3789	12.6793	10.5316	10.8474
YDR473C	11.5826	11.1527	11.5533	11.2052	11.2469	10.5726	11.2272	10.8529	10.8491	10.8624	11.9749	11.5575
YOR187W	12.3408	12.9692	12.5709	13.1107	12.1356	12.3972	11.7095	12.2835	12.5781	12.6141	13.4387	13.2157
YDR486C	11.2149	10.4529	11.4086	10.5023	11.5014	10.1533	11.4277	10.2542	10.5525	10.9564	11.4998	11.44
YMR003W	9.5672	9.97817	9.72993	10.1077	7.90399	9.00205	7.63563	9.07125	11.068	11.4111	8.76086	8.31496
YGL121C	13.1739	10.3627	13.219	9.72837	13.5942	9.72076	13.7414	9.9628	10.2911	10.402	13.0633	13.2533
YJL186W	11.2574	12.1423	11.4237	12.1014	11.4654	12.3685	11.7197	12.1649	11.8221	11.9554	11.1136	11.8021
YBR285W	9.06866	6.89635	9.03608	6.93512	10.5197	7.17985	11.0653	7.16797	6.5851	7.43289	9.04939	10.2026
YOL028C	6.9711	8.66786	7.03418	8.75551	7.55372	9.3669	7.3972	9.48355	8.99864	8.86044	8.16691	7.86109
YMR220W	12.5762	12.4776	12.5551	12.4705	12.5479	12.114	12.4198	12.1796	12.1292	12.3063	11.7609	11.8067
YAR002W	10.8923	11.894	10.9854	11.8944	10.6779	12.0816	10.6754	12.1968	11.944	12.017	9.96126	10.1844
YMR049C	10.8657	13.2684	11.0363	13.2193	11.2237	13.4947	11.2955	13.4837	13.0466	13.0589	9.74597	9.71828
YOR069W	10.0023	9.26675	10.2093	9.40088	9.53483	8.76508	9.40258	8.8325	9.21964	9.20082	9.22159	8.70702
YDR479C	11.3727	9.64234	11.4687	9.63793	11.409	8.26655	11.5104	8.42811	9.34308	9.25094	11.2891	11.6912
YKR038C	10.9669	11.9336	10.926	12.0409	11.2069	12.3399	11.4132	12.6165	11.9526	11.8191	11.3821	11.5911
YPR106W	11.2902	10.0964	11.4694	10.0618	10.6659	9.87058	10.6197	9.80197	10.5637	10.5011	11.7202	11.8824
YBL031W	7.59256	7.65422	7.57713	8.47948	7.1103	7.28687	6.64895	7.66145	10.1934	10.0715	7.86764	8.06886
YOR124C	11.9114	10.7942	12.0383	10.8318	11.6377	9.09582	11.5548	9.14372	10.6894	10.7598	11.6567	11.5538
YDL149W	11.7115	8.59004	11.6267	8.56497	10.7126	8.51345	10.6073	8.63779	8.29833	8.34432	11.9718	12.5879
YDR072C	10.6341	11.8678	10.8129	11.9274	10.3618	12.4761	10.3579	12.5443	12.182	12.2798	11.0982	11.1553
YPL269W	9.58306	9.08431	9.44097	9.0598	9.30239	8.95069	9.60427	9.0691	10.0341	9.9639	10.0744	10.3368
YGL107C	10.37	10.851	10.3433	10.6611	10.1147	10.8999	10.2061	10.8968	10.6076	10.708	9.68444	9.32518
YGR110W	11.844	10.9517	11.8805	11.219	11.0055	8.66383	10.5208	8.78708	9.66579	9.55606	14.2789	14.3104
YOR394C-A	8.88707	9.11382	9.14569	9.21729	9.25045	9.83635	9.35794	10.3881	8.84975	8.42897	11.1153	11.1009
YNL291C	10.1597	10.9995	10.3659	11.2454	9.9658	11.2811	9.80357	11.0438	11.8849	11.8194	9.76968	10.0408
YBR157C	13.2586	12.3465	13.1464	11.9466	13.2342	11.6447	13.0714	11.146	10.8302	11.6887	13.4218	13.7423
YKL192C	13.2034	12.8413	13.0784	12.8472	12.6756	12.5	12.4215	12.5203	12.6907	12.9498	12.3669	12.0713
YKR035W-A	10.8747	10.3885	10.768	10.403	10.8197	9.65042	10.6517	9.63902	10.5051	10.6941	10.7428	11.1914
YJL047C-A	6.94957	8.95474	7.06873	8.94346	6.58172	10.2285	6.92728	10.3308	9.76981	9.40588	7.90912	7.98623
YLR283W	10.7041	9.97125	10.6985	9.81118	10.1742	9.82802	10.2566	10.0438	9.95825	10.0154	10.5147	10.6379
YMR291W	10.9091	11.6869	11.0717	11.4001	11.9546	10.0305	12.2462	9.80038	9.93409	9.64859	12.3478	12.3142
YLR151C	9.15319	7.32424	8.76601	7.70155	9.26447	6.43859	9.12247	5.95606	8.73387	8.47283	11.9245	11.8727
YOR165W	11.3077	11.6033	11.3017	11.5371	11.5094	11.3464	11.3188	11.2497	11.6325	11.7312	10.9931	10.7024
YHR079C	10.3525	10.4841	10.2785	10.4323	10.261	10.3458	10.1598	10.5549	10.618	10.6631	9.27778	9.36629
YMR184W	11.6916	10.4447	11.5274	10.214	11.8151	10.4889	11.4788	10.6914	10.9687	11.1839	9.32264	9.56503
YBL018C	12.1262	12.4752	12.15	12.4494	12.6354	12.2185	12.654	12.0701	12.7274	12.7672	10.8929	11.4745
YNL095C	9.61034	10.4955	9.49986	10.4854	10.1784	10.5897	10.1019	10.2057	10.7383	10.8438	9.74423	9.87277
YPL101W	11.4198	11.8949	11.281	11.8275	10.9152	11.7334	10.7282	11.6764	11.6288	11.5706	10.8146	10.7893
YGR124W	10.994	13.4502	11.2107	13.601	12.0198	13.4109	12.0464	13.4343	12.9628	12.9845	11.7555	11.7594
YBR169C	13.8068	10.7363	13.753	10.6836	13.6001	10.1771	13.2837	10.0807	10.4334	10.0426	13.4364	13.2868
YMR069W	7.45908	8.34482	7.43099	7.4405	8.49964	11.5082	8.63204	11.0054	8.54394	8.24383	8.51676	8.10779
YDR068W	10.3808	10.457	10.5285	10.5238	10.3856	9.79505	10.198	9.98683	9.80035	9.92013	11.9293	12.1454
YBR260C	11.0844	11.0011	11.1955	11.1425	11.3283	10.8811	11.229	10.7715	10.9263	10.7979	10.2464	9.89784
YML017W	7.38879	6.98303	7.08856	6.5912	6.65891	6.70911	6.93409	6.97826	8.97306	8.89598	11.6541	11.8177
YDR466W	11.8619	10.7206	11.8745	10.8348	11.3689	10.1707	11.4161	10.239	10.94	10.9269	11.6237	11.5605
YCL068C	8.5833	7.7096	8.63389	7.90053	8.29665	7.86292	8.4368	7.67386	8.17571	7.96915	9.94462	9.61576
YFL049W	11.2319	10.757	11.1461	10.537	10.606	10.7288	10.693	10.7229	10.2089	10.2181	10.9273	10.8735
YKL167C	12.0743	12.1292	12.0068	11.922	12.1235	11.5967	11.9443	11.6547	11.3262	11.5273	12.0375	12.0461
YOR264W	10.338	9.4016	10.7627	9.55899	9.69212	9.98267	9.7336	10.0182	9.87658	9.61232	11.7724	11.9313
YIR039C	10.6749	7.9685	10.5944	7.80101	11.1224	8.11699	11.1867	8.32997	7.71476	7.52922	10.575	10.5245
YDL061C	14.4361	14.6577	14.3723	14.6849	14.5112	14.7577	14.5081	14.7914	14.4582	14.4216	12.9972	12.8753
YKL108W	9.60452	9.31925	9.65358	9.82903	8.92981	8.85193	8.85801	8.93696	9.99365	9.81867	9.20929	9.19928
YLR127C	9.03655	8.84225	9.09627	8.88338	8.96608	8.94249	8.99136	9.10801	8.98339	8.80661	10.0864	10.2347
YOL122C	10.2143	10.8499	10.2415	11.144	10.8335	9.70341	10.4492	9.66203	10.1673	10.3229	9.60404	9.66346
YKL208W	9.99942	9.90055	9.84429	9.79479	9.65207	9.65137	9.60937	9.64009	10.0528	10.0656	9.30363	9.09967
YPR117W	11.5154	10.7097	11.3393	10.5134	11.366	10.519	11.4852	10.6859	9.91436	9.91967	10.547	10.2563
YPL119C	10.9175	8.52961	10.5837	8.38668	10.4448	6.44324	10.2894	6.06318	8.62592	8.61576	14.0692	14.1357
YDL177C	9.76002	10.0844	9.79007	9.87664	9.58754	9.99754	9.61168	10.0443	9.99582	10.1795	9.2411	9.80012
YDR195W	11.3142	11.098	11.3236	10.9225	10.5525	11.5905	10.6427	11.7079	10.9847	11.035	10.39	10.2269
YER053C	12.1883	10.1862	12.447	10.8948	12.113	11.1122	12.2759	11.7933	10.5842	10.0297	13.5805	13.1052
YOL105C	9.13341	10.5436	9.06654	10.2816	9.39353	11.1178	9.59106	11.1518	10.5935	10.5915	9.7729	9.90436
YOR104W	10.5958	9.86022	10.6268	9.98321	10.3407	10.2139	10.2975	10.2558	10.2886	10.3969	8.70844	9.13739
YCL018W	12.7893	13.7588	12.5363	13.8128	13.1232	12.0783	13.0216	11.8529	12.7574	11.9035	10.9755	10.9253
YBR110W	10.8006	10.1465	10.7562	10.0774	11.3101	10.1436	11.3108	10.3817	10.6722	10.6818	9.79191	9.74763
YDR518W	10.7092	10.2545	10.6246	10.9452	10.1083	10.0212	9.8246	9.91997	11.6807	11.7986	10.0776	11.7475
YDR210W	9.85935	11.4086	9.97083	11.5253	9.97109	11.3942	10.1654	11.3536	11.7655	12.0444	9.10463	9.26173
YJR033C	9.6943	7.89032	9.75606	7.94816	9.54979	6.61926	9.46058	6.18593	8.47277	8.58078	9.90645	10.4578
YLR089C	11.4586	11.9489	12.2093	12.0777	11.5184	11.8788	11.6366	11.8418	11.6589	11.7068	11.5335	11.2175
YBL036C	11.3922	11.6628	11.4158	11.5811	11.4185	11.7341	11.3254	11.8908	11.5622	11.7409	11.295	11.4105
YDR363W	8.85097	8.77266	8.60243	8.49136	8.96936	8.43027	8.77982	7.98512	8.9834	8.82417	9.98421	10.1068
YBR002C	10.4761	11.7142	10.3565	11.6788	10.6065	11.9478	10.5858	12.0676	11.422	11.2678	8.90542	8.87652
YMR227C	10.1118	9.51442	10.2227	9.44589	9.64099	9.56919	9.461	9.43391	9.15403	9.00269	10.4637	10.6645
YJL097W	11.0147	11.6384	11.054	11.9523	10.7665	11.6717	10.6027	11.425	12.7096	12.8386	9.3924	9.15245
YNL118C	11.1222	10.5557	11.2441	10.5202	10.7153	10.4528	10.5733	10.4298	10.1937	10.4081	9.47982	9.67217
YIL161W	10.3451	11.5928	10.5691	11.4127	10.3662	11.6271	10.3613	11.7746	11.2072	11.2951	10.3371	10.6469
YCL054W	10.08	12.1994	10.1972	12.073	10.1283	12.2036	10.1443	12.3123	11.9528	11.947	8.57026	8.69699
YDR006C	11.8302	12.2009	12.0347	12.1621	11.2015	12.2883	11.2676	12.2278	11.771	11.715	13.0059	13.1583
YOL019W-A	4.54173	5.13379	5.19294	4.83951	4.77878	7.85452	5.21171	8.42279	4.54941	4.71565	5.04674	5.35185
YOL162W	10.0991	8.231	10.0353	7.85397	9.87932	8.45338	10.0224	8.47586	8.01838	8.10026	9.55693	9.67569
YPR121W	10.3016	9.89605	10.381	9.80265	10.743	11.0888	10.8615	10.99	10.0605	9.9974	8.88394	8.9699
YPR031W	10.4206	10.2296	10.3489	10.2678	9.56984	9.76322	9.54226	9.87406	10.1481	10.2756	9.73489	10.9518
YFL039C	14.6631	14.3126	14.6779	14.4285	14.6799	14.3626	14.6179	14.3139	14.4645	14.454	13.9799	13.7324
YFL047W	9.80682	10.3758	9.94835	10.3015	9.94458	10.5753	9.84895	10.5302	10.4516	10.375	8.24996	8.97415
YDR331W	10.5235	10.6985	10.414	10.8	9.97785	11.0578	10.0609	10.9635	11.3372	11.3725	9.79109	10.2957
YGR174W-A	7.93596	5.04535	8.20328	4.40239	8.06665	3.39195	7.90044	3.74964	3.83406	3.6697	9.08918	8.80872
YDR515W	9.21091	8.99134	9.3659	8.49163	8.98812	8.76084	8.86735	9.08995	9.04609	9.05296	8.87322	8.96608
YDL133C-A	7.55475	9.32381	7.19402	8.51126	7.33543	11.1638	7.47992	10.994	7.94848	7.96782	6.58806	6.1333
YHR128W	10.4331	13.2493	10.2935	13.3059	11.5959	14.0852	11.3839	14.0335	13.5639	13.5455	10.7841	10.5601
YDR261C	9.26963	9.08845	9.1141	9.68128	9.47176	9.86163	9.41444	9.92828	10.8313	11.0136	10.6069	10.8155
YOL077W-A	12.9294	13.2312	13.0353	13.0606	13.152	12.7139	13.2651	12.7027	12.3984	12.7065	13.1931	12.7393
YJR058C	12.2134	11.81	12.1111	11.6811	12.1083	11.7739	12.2124	11.7052	12.0583	12.1953	11.4074	11.4544
YDR118W	10.1213	9.41138	10.3354	9.22184	9.38048	9.61684	9.56006	9.73869	9.98132	9.91308	9.95969	9.85879
YDR119W	11.3311	12.0701	11.3042	12.0667	10.711	12.2893	10.7096	12.3073	11.9326	12.0647	8.88775	9.43258
YDL125C	13.6127	12.4269	13.5495	12.5304	13.3678	11.9726	13.3013	12.1498	13.4478	13.6504	13.7887	13.3967
YDL136W	14.3863	14.6195	14.354	14.5839	14.2702	14.5227	14.2479	14.5478	14.4643	14.4496	13.5886	13.5633
YMR178W	11.8772	10.9898	11.9941	11.0571	12.1018	10.5718	12.0066	10.7757	10.9815	10.8809	11.9254	12.7256
YGR083C	10.2374	11.6854	10.3426	11.7107	10.0643	11.8159	10.0542	11.7594	11.4147	11.4339	9.81575	9.8514
YDR253C	11.0768	11.4016	11.1092	10.8075	8.71802	7.2197	8.73652	7.63209	7.59763	7.59573	10.4959	9.98445
YOR285W	14.2954	12.9949	14.2897	12.7328	14.4955	12.0268	14.5336	12.1297	12.9096	12.9647	14.5535	14.5251
YBR017C	11.0271	12.4276	11.1185	12.2899	11.7196	12.298	11.6381	12.4253	12.3359	12.2444	11.1067	11.2152
YPL235W	10.9334	12.4304	11.04	12.4667	11.1514	12.2598	10.9738	12.3117	12.3744	12.4101	11.1149	11.1398
YFL067W	8.26754	8.5248	9.4086	8.94926	8.14453	8.38963	8.07354	8.11515	8.55961	8.03212	11.7165	11.5364
YGR075C	9.35966	9.07524	9.3586	8.94306	9.0162	8.98179	9.0271	8.79741	9.59683	9.63112	7.59359	7.36754
YOR223W	10.0195	8.27681	10.0367	8.0609	9.85482	6.85409	9.98029	7.10017	8.40416	8.36798	10.749	11.432
YBR084C-A	13.4489	13.835	13.3919	13.8029	13.2117	13.9174	13.179	14.0175	13.8586	13.875	11.7433	11.8802
YBR296C	9.05439	9.90686	9.04638	9.47885	14.4747	12.0011	14.4355	11.9281	10.2738	10.0271	14.8897	14.6628
YIL132C	8.98374	8.69583	8.86662	9.00918	8.51473	9.16538	8.47248	8.91857	10.1052	9.87738	8.78838	8.7179
YML064C	9.10232	9.89265	9.07751	9.90258	8.4576	9.81653	8.22843	9.86518	10.3844	10.49	9.06755	9.25787
YDL176W	10.1273	9.42118	10.314	9.5361	9.74823	8.89583	9.77736	9.21533	9.28848	9.37632	10.6089	11.5331
YGL114W	12.0944	11.78	12.0823	11.7249	11.4588	11.591	11.5192	11.6264	10.9043	10.8389	12.347	12.3648
YJL192C	10.6494	11.5858	10.496	11.5872	11.1148	11.592	11.0504	11.5742	12.21	12.2795	9.74333	9.88814
YHR005C	10.9364	11.198	10.882	11.4609	11.8104	12.3904	11.8083	12.6864	11.9555	11.8641	10.3381	10.3037
YPL130W	7.1678	6.3895	7.22401	6.47355	6.30752	8.10043	6.55362	8.30669	6.76925	6.99552	8.40789	9.25246
YJR067C	10.1087	10.6248	10.1405	10.8788	10.1222	10.334	9.95527	10.441	10.9189	10.9185	10.5483	10.9694
YCR088W	10.5534	10.0585	10.5101	10.1665	10.7027	9.15176	10.4021	8.99264	9.89593	9.97214	10.6488	10.2392
YDR393W	8.37922	8.68802	8.53342	8.91861	10.4537	8.34405	10.7671	8.77334	9.05179	9.22181	8.7827	8.74518
YPL215W	10.5326	11.1424	10.5982	11.2766	10.8066	10.6684	10.5326	10.6634	10.6012	10.6558	9.46214	9.4193
YGR279C	12.1079	13.3674	12.4745	13.5473	13.4644	14.3283	13.6351	14.3807	14.1885	14.2345	13.434	13.3194
YAL003W	14.4077	14.5747	14.3946	14.5137	14.5601	14.5833	14.5396	14.6153	14.5587	14.5624	13.2881	12.9416
YOR161C-C	6.962	6.34318	6.7278	5.91955	6.83715	7.38999	6.91127	7.32053	6.55398	6.65555	7.65409	7.42912
YML023C	10.0553	9.93551	10.2962	9.8765	10.5113	10.8601	10.4148	10.8925	10.8532	10.8155	9.98053	10.0487
YDR168W	12.0442	11.3148	12.1408	11.4458	11.9716	10.7577	11.8467	10.9267	11.1184	11.1178	11.8918	12.1218
YGL196W	12.4932	10.714	12.6441	10.5699	11.5229	10.8011	11.8278	10.6889	10.7197	10.9517	11.9549	11.7238
YFR036W	10.5518	10.8855	10.7409	10.8212	10.3838	11.6015	10.2124	11.568	10.8081	10.8815	9.95991	9.65467
YBL089W	10.4765	10.7118	10.6342	10.7013	10.1061	10.085	10.1881	10.2183	11.0147	10.939	10.5138	10.242
YHR124W	9.52719	8.53503	9.3321	7.95837	9.41877	8.6667	9.38386	8.28601	8.03428	8.1799	9.14209	8.83583
YGL036W	11.6817	10.2636	11.8243	10.3546	11.0967	10.8231	10.9854	10.9535	10.2521	10.307	11.9813	12.35
YJL134W	10.0845	10.9009	9.98796	10.878	10.8547	11.5024	10.8113	11.6784	11.2522	11.3828	10.5382	10.4546
YDR231C	11.828	10.7156	11.9374	10.6754	12.0178	9.99759	11.996	10.073	10.265	10.3232	13.0175	12.9864
YHR114W	10.1025	9.96425	9.89343	9.80477	10.4273	10.0938	10.342	10.0591	10.2972	10.2562	10.3372	9.89881
YML010W	8.92677	9.97899	8.20736	8.91846	9.44934	10.6494	9.46525	10.6555	10.3757	10.2523	12.0934	12.4075
YHR053C	15.3998	14.8975	15.3156	14.7861	15.0917	14.1827	15.078	14.3448	14.8073	14.6901	15.1472	15.1389
YGL104C	11.0488	7.96592	10.9412	7.50791	10.4494	6.43417	10.2632	6.55152	8.27027	8.11976	10.3439	10.1721
YMR169C	12.7235	9.71901	12.4706	9.83413	12.6657	8.58534	12.6377	8.5507	8.95147	8.88692	12.7141	13.525
YMR226C	14.2239	13.3206	14.2104	13.352	13.8049	13.1695	13.7272	13.0639	13.3553	13.477	12.9998	12.966
YOL071W	12.4169	10.6154	12.3397	10.4375	12.4966	9.34772	12.3917	9.61121	10.3058	10.3481	11.2127	11.6386
YDL012C	11.4158	12.019	11.0858	12.0568	11.6481	12.0271	12.0414	12.2735	12.0957	12.1138	12.6486	12.3044
YDR206W	11.0922	10.9574	11.0422	11.0096	11.2017	11.9371	11.1369	11.8744	11.3322	11.2771	12.2493	12.0407
YHR191C	10.5555	10.8764	10.4498	10.6667	10.9567	10.6097	11.0139	10.8462	10.7148	10.7194	9.65606	9.12725
YOR329C	11.0239	9.95904	11.2422	10.2219	10.9847	10.118	10.9608	10.1216	9.42016	9.44218	10.5447	11.0447
YOL011W	9.34589	11.887	9.66003	11.9955	11.05	12.4919	11.3883	12.5585	12.2313	12.2384	12.1969	12.1488
YPL002C	10.021	9.85129	9.99615	9.88065	10.2393	9.3425	10.1788	9.27791	10.5345	10.5069	11.2343	11.0186
YER167W	12.8666	12.2249	12.5003	11.8779	13.0854	12.3008	13.0802	12.4204	11.9642	11.8805	12.0302	12.3806
YKL194C	9.25479	9.14097	8.77376	9.00855	8.35766	8.42145	7.91123	8.49984	8.88118	9.2579	7.71443	7.47985
YDR450W	14.1277	14.6553	14.0745	14.6895	13.8539	14.5129	13.7571	14.6341	14.4756	14.4725	12.3674	12.5834
YNR062C	6.4821	6.36222	6.62632	6.11588	5.99921	6.093	6.12968	5.94646	7.55783	7.83963	8.25197	7.63313
YHL020C	11.0457	10.6434	11.0579	10.6708	10.6387	12.0058	10.3548	12.0647	10.4146	10.6131	12.7158	12.2097
YOR025W	8.29086	7.10957	7.97695	7.31549	7.29912	6.37016	7.02282	6.38332	8.91211	9.82341	7.93642	7.92895
YGL179C	10.5244	10.1136	10.551	10.1204	11.4342	11.8322	11.6647	11.514	10.1935	10.237	10.6451	10.0128
YFL046W	10.6276	10.6759	10.6068	10.9572	10.1446	10.1639	10.2735	10.3519	11.0951	11.0822	10.6438	10.2423
YHL032C	10.2349	10.9947	10.3989	10.8823	10.4884	10.7996	10.4204	10.8686	9.40142	9.29014	13.4858	12.9472
YKL140W	11.2611	9.71207	11.3071	9.8794	10.5528	8.91692	10.472	9.12725	10.8362	10.9107	9.8975	9.87394
YPL127C	12.4525	11.2949	12.459	11.9198	11.6864	11.0651	11.4142	10.3285	12.1703	12.0246	12.6892	13.0938
YKL211C	10.3871	11.9553	10.4431	12.2729	11.0026	11.3682	10.9964	11.2281	11.3362	11.2155	9.41893	9.45949
YBR142W	10.3099	12.6873	10.595	12.5914	10.7353	12.4661	11.0385	12.4413	12.4336	12.2781	10.8855	10.9116
YBR295W	11.8921	9.98268	11.7862	9.90814	12.0062	11.0146	12.2346	11.3165	10.506	10.4469	12.3634	12.5908
YDR223W	8.60422	7.20833	8.30843	6.59353	8.64395	5.93233	8.4841	5.81398	7.38576	7.09546	9.71753	9.68908
YKL085W	13.3801	12.6933	13.2142	12.6218	14.0447	12.0806	13.8752	11.9861	11.3119	11.0855	13.8795	13.5213
YLR029C	13.4942	14.4566	13.3941	14.312	13.1921	14.4237	13.4093	14.4583	14.2159	14.0999	11.7672	11.7876
YCR020W-B	6.73736	7.81056	6.56956	7.90004	5.77785	7.39016	6.01734	7.7699	7.8011	7.57738	5.81838	6.43874
YJL025W	8.02617	10.0254	8.26978	9.88029	7.77876	10.5478	7.76628	10.6624	10.0601	10.07	7.95381	8.31072
YMR048W	9.93262	9.89333	9.63824	10.1693	9.15675	9.77359	9.07538	9.60598	10.7812	10.7166	10.1599	10.9321
YLR312W-A	9.75944	11.136	9.79463	11.0787	9.83358	10.9314	9.83585	11.0082	10.5006	10.4993	10.6574	10.1549
YML091C	10.6117	12.287	10.7725	12.0664	9.52514	11.1656	9.34563	11.4003	10.0062	10.4159	11.6572	11.2956
YLR299W	13.1984	11.0689	13.2952	10.6747	12.0324	10.9483	11.9046	10.6477	9.94278	10.2687	11.3022	11.1685
YMR128W	11.0589	12.2864	11.0665	11.9607	11.1096	12.3091	11.0567	12.2719	12.0515	11.9558	9.77152	9.48502
YPR155C	11.5446	10.0417	11.6387	9.94715	10.5111	8.64783	10.1251	8.58159	9.5965	9.82523	10.6088	9.5311
YLR240W	11.6511	10.4889	11.711	10.599	11.2763	9.22038	11.3859	9.33754	10.4271	10.4223	11.0806	11.3297
YOR338W	12.6799	12.9222	12.9667	12.5603	12.6148	13.1397	12.8483	13.1168	11.8576	11.8206	12.9532	12.2178
YIL052C	13.4845	14.1751	13.2711	14.1331	13.6939	14.18	13.6455	14.2873	14.1537	14.107	12.6384	12.6651
YLR137W	10.214	9.09821	10.0355	9.30559	10.1304	9.78385	9.92556	9.84606	10.0419	9.9404	9.9558	9.73898
YJL196C	12.6481	11.9226	12.4907	12.1264	11.9868	11.1483	11.7892	10.5079	12.4575	12.4056	11.0151	11.209
YHR133C	11.4794	12.1829	11.5581	12.1637	11.4768	12.6898	11.5257	12.6107	12.9319	13.09	10.5362	10.6182
YOR179C	11.0193	10.428	11.0677	10.3875	11.2252	10.8049	11.7121	10.5929	10.6971	10.7816	11.287	10.3426
YMR131C	11.2865	13.6842	11.6504	13.5959	11.9081	13.7328	11.999	13.6458	13.684	13.6644	9.6172	9.21618
YNL055C	13.7598	13.0972	13.8632	13.1467	14.395	12.7296	14.5385	12.3986	12.9145	12.7961	14.1394	14.0199
YJR135C	10.0467	9.43552	10.2565	9.36394	10.4544	9.34994	10.491	9.32714	9.99611	10.067	10.8066	10.2821
YIL128W	10.7369	11.6341	10.6425	11.3338	10.4076	11.0667	10.5425	10.9214	11.2389	11.4634	9.46644	9.76273
YBR128C	10.2535	7.06659	10.435	6.13174	9.19359	5.82411	9.0665	5.2229	6.9214	7.1215	10.2222	9.50039
YCR094W	9.96065	10.9606	9.97782	10.8821	10.5568	11.1869	10.6062	11.0199	10.8763	10.8598	10.0663	9.94111
YLR212C	10.2484	10.8885	10.1959	11.3635	10.3412	10.9376	10.2383	10.4438	12.1141	12.0489	8.81214	8.47561
YDL108W	10.3416	10.5783	10.3232	10.6511	10.3864	10.615	10.2349	10.6705	10.2774	10.2608	9.94919	9.9327
YJR151C	10.7259	9.5488	10.8422	9.38426	10.6241	8.54622	10.5902	8.40954	9.48248	9.4053	11.2539	10.9769
YOR042W	12.0986	10.8321	12.2822	10.8164	12.0005	9.60652	11.7469	9.64042	10.5002	10.4287	13.1944	12.8152
YGL252C	10.9263	11.4623	11.0045	11.5558	10.5118	11.2553	10.3274	11.3775	11.2525	11.2573	12.2721	12.2479
YLR262C	10.261	10.4016	10.0283	10.5155	10.281	10.1664	9.99457	10.2681	10.971	11.094	8.62849	9.17539
YDL244W	11.4103	8.49826	10.7893	7.34957	11.5463	7.77833	11.4015	7.57143	8.72827	9.08317	10.8719	10.6375
YDR076W	8.58973	7.77647	8.31058	7.82174	8.24344	6.91539	8.34401	6.38495	8.17415	8.32099	9.37942	9.55806
YLL050C	14.2675	13.5828	14.1486	13.4858	14.2681	13.0124	14.2302	13.0017	13.9993	14.0522	13.3402	13.3296
YPL131W	14.2542	14.7389	14.1731	14.6641	14.3783	14.8472	14.353	14.7571	14.6922	14.686	13.1479	13.1809
YMR221C	11.6827	11.6774	11.8567	11.704	11.292	11.7832	11.4312	11.7566	11.8443	11.8681	10.2842	10.664
YBR215W	10.36	10.4958	10.4802	10.5671	9.99018	10.1646	9.7458	10.2532	10.0522	10.1065	10.7088	10.7071
YBR258C	8.86298	8.76615	8.8611	8.82034	8.82185	8.48418	8.55592	8.6134	8.92177	9.07698	8.94273	8.55308
YFL034C-A	13.0475	13.6776	12.9864	13.583	12.9625	13.5601	13.0341	13.6542	13.5089	13.7032	10.2929	10.6192
YKR068C	12.7204	12.2191	12.5427	12.219	12.7856	12.2515	12.8601	12.498	12.6968	12.7273	12.9148	13.0179
YDR252W	8.20706	7.33766	8.02484	7.38122	8.87811	8.17797	8.82657	7.63164	8.84632	8.81655	7.48105	7.22494
YLL027W	11.8585	12.0214	11.6952	12.1187	11.252	12.2278	11.1605	12.5688	11.322	11.6049	12.6972	12.9877
YDR069C	11	9.70248	11.1272	9.55559	10.6403	8.8522	10.6064	9.13631	9.34375	9.30576	11.4323	11.8663
YBR084W	10.6139	12.9876	10.438	13.0326	11.4231	13.4852	11.3399	13.4607	13.208	13.2631	9.43363	9.31932
YKL132C	9.76698	9.42905	10.0783	9.75662	10.5866	10.7921	11.0757	10.922	9.81865	9.58187	9.93452	9.29051
YOL005C	12.3172	12.8293	12.2968	12.7291	12.5232	13.0555	12.5011	13.1181	12.885	12.9964	11.0425	10.9656
YJL200C	11.3639	13.6116	10.9633	13.696	10.8279	12.2648	10.8181	12.3806	11.8921	11.4944	8.57576	9.21819
YKR092C	7.88962	11.9735	8.2044	12.0769	9.22776	12.7582	9.30853	12.759	12.0971	11.9565	8.30398	7.761
YKR042W	13.3685	14.335	13.469	14.3641	13.854	14.7935	13.8615	14.6432	14.4349	14.4141	13.9243	13.4639
YMR283C	10.672	11.2588	10.7585	11.1244	10.4141	11.0381	10.4471	11.0195	10.6769	10.5197	10.6128	11.1856
YJL082W	11.0276	10.8324	11.3707	10.9523	11.5045	11.3374	11.8122	11.398	10.1192	10.2114	11.3612	11.6263
YDL168W	12.8751	12.4569	12.6	12.21	12.6896	12.2723	12.4482	12.1602	12.3704	12.2588	13.9747	14.0865
YGL195W	11.5499	12.901	11.2529	12.8475	11.738	12.9747	11.5855	12.9955	12.448	12.5124	9.682	9.65112
YGR088W	14.1579	10.5382	14.0812	11.0443	14.4087	9.49939	14.142	9.1963	10.0165	10.2029	14.0642	14.384
YMR135C	12.2463	11.0419	12.3331	11.168	11.9573	9.79081	12.1543	9.76764	9.94838	9.66242	14.5493	14.7138
YDL085W	13.0645	8.92599	13.2828	9.05062	12.3076	7.26247	11.8927	6.92989	8.00527	8.56867	14.1435	14.2989
YDL236W	12.2443	12.6289	12.2977	12.5546	13.6039	12.7311	13.7377	12.699	12.6603	12.5982	10.7979	10.6058
YLR300W	12.7503	13.543	12.6975	13.6278	14.283	13.3739	14.2839	13.4099	14.0546	14.046	11.9148	12.0674
YCR036W	11.4898	10.9252	11.6383	10.8879	11.5304	10.7302	11.4389	10.7117	10.8299	11.063	11.411	11.0239
YPR184W	12.5394	9.85931	12.7924	10.6031	12.3934	9.95483	12.1093	10.132	10.0303	9.95639	13.2406	12.9163
YHR046C	10.0481	12.4016	10.0309	12.4618	13.0954	12.742	13.5037	12.9278	12.0843	11.5849	9.16008	9.05083
YGR108W	8.59285	7.76754	8.70995	8.52841	6.72767	6.50135	6.73855	6.23082	11.8447	12.4905	8.66444	8.81027
YPL078C	12.8873	12.8302	13.1919	12.9683	13.1899	12.3681	13.2335	12.2121	12.7638	12.8701	13.6088	13.3049
YBR095C	10.7543	10.9584	10.8567	10.9976	10.5791	10.9827	10.4843	11.0918	10.7873	10.9975	11.6928	11.3206
YCL032W	10.1395	9.10644	10.0594	8.86465	9.98429	8.80446	9.85492	9.11243	9.22603	9.42443	9.38593	8.74869
YKL135C	11.0893	10.9005	11.302	10.6792	11.1354	11.0993	10.9968	11.2039	10.7251	10.8918	10.4733	10.4122
YBR076W	7.88381	6.59168	7.22984	5.74511	9.72058	6.70187	9.42425	6.1744	7.39122	7.4859	8.96943	9.52072
YDL223C	13.4308	9.3924	13.1771	9.54615	13.2529	8.63255	13.1674	8.69336	9.43957	10.0945	14.257	14.4488
YNR067C	8.11254	7.35404	9.19958	8.37331	7.5276	6.60824	7.99478	6.44671	8.83351	8.56612	10.4715	10.7257
YKR086W	9.93939	10.3607	9.90181	10.2216	9.81254	10.2118	9.74046	10.3366	10.078	10.2306	10.469	10.7745
YBR186W	7.81365	5.59961	7.88328	5.07	7.3954	5.20053	7.56046	5.25687	5.98396	5.53048	7.92979	7.84405
YGR104C	9.88324	9.73841	9.99271	9.69538	9.9076	9.92155	9.91769	10.0547	9.68695	9.8142	9.32309	9.2061
YAL067C	10.2097	10.8602	9.55696	9.78652	9.09455	8.2912	8.91536	8.09571	9.01741	8.7174	12.0707	11.9085
YLR346C	13.2724	8.28494	12.5038	7.72361	13.5076	9.76919	13.632	9.82137	8.1546	7.99164	12.5022	12.4399
YDR516C	10.9823	9.36744	10.8911	9.55562	11.7533	8.00462	11.836	7.75521	9.5265	9.31257	12.9608	12.2821
YDR239C	10.4751	10.2028	10.526	10.0253	10.1144	10.1802	10.116	10.3887	9.94419	10.1787	10.8085	10.8672
YIL019W	9.45749	11.0687	9.45659	11.1134	9.51867	11.1305	9.49259	11.1031	10.9821	10.9819	10.7234	9.87545
YMR115W	10.6712	10.267	10.9359	10.1975	9.74805	9.44755	9.5931	9.63122	9.97157	10.0048	12.2689	12.4961
YDL173W	11.2552	11.3128	11.0783	11.2425	11.3925	11.3538	11.0454	11.3344	11.0878	11.1237	12.5313	11.7689
YOL066C	10.457	10.8441	10.4339	10.6014	10.5377	11.0583	10.3659	11.145	10.6135	10.7461	9.69217	9.9807
YCL043C	13.7396	12.6969	13.6111	12.8459	13.9195	12.9908	13.8386	13.0217	13.6847	13.6018	13.7967	13.7743
YFL052W	7.03513	7.13932	7.10744	6.34594	6.93945	5.81927	6.84894	5.83173	4.98715	5.26242	9.12164	8.95219
YEL051W	12.1778	12.1933	12.1392	12.1434	12.4791	12.6441	12.3488	12.7154	12.7758	12.8881	11.0508	11.0535
YOR011W-A	4.95454	4.95652	5.13638	4.30494	4.53369	4.80717	4.81092	4.84728	5.37727	4.65114	5.41972	5.05262
YNL163C	10.9379	11.3555	11.1635	11.1365	10.919	11.6046	11.0391	11.6714	11.1725	11.0706	8.80922	9.0441
YGL006W	12.6686	10.7508	12.6	10.8107	12.1975	9.06424	12.1895	9.11383	9.73911	10.1453	12.6047	12.6966
YGL211W	10.0301	10.9675	9.84552	10.6076	10.1109	11.5486	10.05	11.4983	11.4126	11.4961	10.3315	10.4783
YDL055C	13.4374	13.9618	13.1897	13.9163	13.9479	14.1728	14.0583	14.0916	14.4738	14.4419	12.5945	12.6743
YBL017C	12.6716	11.6518	12.7101	11.7054	12.6924	12.0134	12.7217	12.3198	11.8323	11.9264	12.2613	12.1265
YPL206C	12.4854	11.7422	12.5032	11.8181	13.0697	11.2647	12.9147	11.1985	12.0603	12.1179	12.6052	13.0589
YPL095C	11.1637	10.9084	11.6141	10.9239	11.5092	11.8985	11.5143	11.9847	10.367	10.6397	11.2882	12.017
YBR268W	11.3262	12.0188	11.2284	12.0093	11.4579	11.8172	11.5592	11.988	11.3371	11.5172	10.7396	10.8329
YGL084C	9.96725	9.93849	9.95781	10.138	9.93798	8.30155	9.93264	8.40283	10.3931	10.165	9.89255	9.74854
YOL090W	9.81479	10.3864	9.93255	10.8965	9.29647	9.74053	9.0146	9.52826	11.033	10.7266	7.54254	7.5926
YGL228W	12.3831	11.6763	12.3754	11.6451	12.0456	11.225	11.9372	11.2693	11.5345	11.5675	12.6106	12.7158
YLL051C	9.78604	9.53411	9.74357	9.42312	11.0378	10.2144	11.2301	10.4289	10.5602	10.2058	11.5585	11.5218
YLL014W	12.7732	12.8994	12.736	12.6647	12.9206	12.9261	13.1484	12.9306	13.156	13.2371	11.2533	11.6318
YHR170W	11.3662	13.6629	11.687	13.5864	11.8541	13.7748	12.0025	13.8183	13.6374	13.6419	11.5188	11.4964
YML124C	11.181	11.8569	11.0192	12.1113	11.24	11.8819	11.3579	11.8236	12.4483	12.4256	10.0334	10.1612
YHR065C	10.3002	12.555	10.2709	12.4165	10.8271	12.878	10.7933	12.911	12.1822	12.3369	7.88293	7.83414
YOR062C	12.355	10.8088	12.3251	10.24	12.3553	10.4608	12.4344	10.6849	10.8156	11.1865	13.0102	12.8985
YOR157C	12.6065	10.7848	12.5815	10.7602	12.8241	11.049	12.4851	10.9872	11.2929	11.4543	11.7286	11.4385
YOL036W	11.1261	11.6212	11.1427	11.5675	11.1702	11.7327	11.2362	11.8363	11.5184	11.3889	12.9657	13.5547
YPL067C	9.54418	9.36849	9.17574	9.49986	9.83594	10.7805	10.0545	10.6698	10.4533	10.6807	10.2916	10.363
YMR306W	8.65749	6.56636	8.44129	6.42976	9.08009	7.51591	9.20937	7.02905	6.72553	6.64363	8.9945	9.23627
YOL145C	8.94979	9.71154	8.86163	9.53902	8.50473	9.28381	8.63458	9.66244	8.6919	8.92024	7.99697	7.92348
YOL098C	11.2053	11.9078	11.2883	11.9592	11.4011	12.4506	11.3094	12.2583	11.7948	11.7412	10.0074	10.5741
YKL219W	9.29225	9.71888	9.47155	9.58572	9.04673	10.0278	8.75105	10.089	10.3265	10.4018	8.68233	8.73517
YGR178C	11.7196	12.108	11.8927	12.0485	11.8021	12.3715	11.6083	12.3578	11.8186	11.834	11.9669	11.8269
YOL021C	11.2696	12.1979	11.2188	12.0231	11.4572	12.4287	11.3799	12.527	12.2007	12.1505	9.41701	9.27483
YBR011C	14.4212	14.2852	14.3763	14.3883	14.279	13.8915	14.152	13.9353	14.187	14.137	13.7117	13.0738
YJR140C	11.0418	10.5368	10.944	10.3125	10.7533	10.4671	10.6343	10.4341	10.6133	10.6415	9.27173	9.46282
YGR144W	12.6197	9.99468	11.3897	9.54466	14.1133	10.8229	14.049	10.9702	9.69768	9.91315	11.2539	11.0751
YMR008C	11.8015	10.6158	11.64	10.2854	12.1672	10.5919	12.1974	10.4165	11.3616	11.3851	13.2358	13.0453
YMR322C	12.396	9.88432	11.448	8.76899	12.5354	8.7884	12.3607	8.72273	9.0703	9.31946	11.8759	12.4298
YBR141C	9.19447	11.2946	9.46189	11.1843	10.0995	11.7442	10.2815	11.6515	10.8009	10.7607	8.55922	8.23176
YJL133W	9.21641	11.5796	9.58518	11.7012	9.42385	12.0154	9.55661	12.0137	10.9391	11.0614	9.78056	9.89083
YNR061C	10.9852	12.1875	10.7637	12.1955	10.7189	12.7087	10.6663	12.6949	12.7507	12.8852	9.88625	9.55172
YDR079W	10.6456	10.7177	10.6818	10.5413	10.5368	10.4028	10.4463	10.3275	10.204	10.3396	11.3414	11.3934
YDR454C	12.5884	13.6285	12.4664	13.6122	12.9064	13.9415	12.893	13.9743	14.0382	14.1371	12.1348	12.0807
YIL009W	9.98587	9.67904	9.81789	9.63612	10.0805	10.2594	9.69149	10.6337	11.0057	10.9009	10.1864	11.8095
YPL262W	12.8355	12.6221	13.3045	12.8646	12.7648	12.2419	12.5899	12.1795	11.8859	12.0311	13.5144	13.1653
YIL166C	9.36212	8.03907	9.20188	8.16413	8.94178	8.40047	9.00252	8.51969	8.81925	9.17103	9.90145	9.55806
YFR038W	10.3632	10.1625	10.6552	10.3688	10.3195	10.1709	10.3773	10.2513	9.9907	10.1629	9.76824	9.5608
YDR266C	9.91916	11.9331	9.85028	11.9432	10.171	11.9433	10.3175	12.2261	11.5834	11.7141	9.93845	10.9883
YLR001C	11.6993	10.1711	11.7294	10.1046	10.7072	8.30463	10.7476	8.4031	10.1367	10.1306	12.319	12.7227
YER186C	11.6292	11.7379	11.7048	11.7869	12.74	11.898	12.7932	12.034	11.6208	11.6117	12.0832	11.9018
YML125C	13.0759	12.8966	13.2226	12.7897	12.7902	13.3019	12.717	13.381	13.3765	13.5846	11.243	10.9891
YGL048C	13.7164	12.5595	13.8435	12.7388	12.9577	12.2827	12.6968	12.2333	12.9739	13.094	13.9503	14.1312
YBR028C	9.91242	11.4623	9.86507	11.5345	10.8075	11.5792	11.0313	11.7699	11.2454	11.0943	9.25255	9.74694
YHR118C	9.41366	9.70399	9.48463	9.63397	9.12889	8.89109	9.05826	9.07615	9.17529	9.21423	9.74082	10.0859
YGR081C	10.1186	11.6697	10.1255	11.6338	10.0099	11.9992	10.0295	12.1418	11.2821	11.3492	8.91469	8.88016
YKL047W	9.36157	10.2007	9.65525	10.1106	9.32843	10.4851	9.26822	10.4954	10.2996	10.2347	9.27894	8.76879
YHL001W	12.9271	13.7706	12.7666	13.6867	12.8722	13.7641	12.8761	13.7645	13.7922	13.8465	12.2758	12.7826
YDR440W	9.3451	9.90003	9.11974	10.3473	9.35155	9.25782	9.31407	9.24826	10.7745	10.656	8.7166	8.70366
YNL287W	12.2825	12.3196	12.1273	12.557	12.0594	12.0376	11.7008	11.8787	12.6779	12.8103	11.2154	11.1041
YDR460W	10.6583	10.676	10.8514	10.5036	9.99222	10.3485	9.94646	10.454	9.90767	9.89353	11.7858	12.0571
YLR313C	8.94309	8.66	8.958	9.34927	8.52429	8.05977	8.13299	7.9763	9.99896	9.8753	7.24421	7.36977
YDR062W	10.3423	12.4706	10.2398	12.4125	11.759	12.5901	11.7661	12.6884	13.1058	13.1328	10.7959	10.8766
YOR178C	11.7785	10.5663	12.0271	10.6435	11.8861	9.12826	12.2269	9.07534	8.17842	7.63515	12.6123	12.9483
YJL016W	13.1523	11.9849	13.0989	12.0486	12.947	12.6151	12.8519	12.4923	11.9111	12.0096	12.1821	12.2892
YOR279C	9.68458	9.18481	9.85373	9.29089	9.4885	9.49424	9.26019	9.81921	9.46892	9.33333	8.22216	7.75401
YJL218W	7.30732	8.25321	7.18755	8.82157	6.57217	9.0985	6.6706	8.70562	9.19712	9.40418	7.31076	7.10151
YDL218W	14.0677	9.82253	14.0457	8.94978	13.5284	7.50993	13.3853	6.68981	6.18268	7.31776	12.9273	14.1621
YGR071C	9.77995	9.56232	9.58836	9.35647	9.09602	9.46829	8.77097	9.48002	9.59707	9.69385	7.4216	7.40156
YLR256W	12.3774	11.4729	12.5748	11.9833	10.9319	11.7643	11.0056	12.068	12.2108	12.1006	10.2713	10.4105
YNL032W	11.2975	10.6106	11.2133	10.5772	11.1469	10.6207	11.1362	10.5794	10.6361	10.7626	9.83962	9.87234
YJR100C	10.3745	10.0728	10.2064	9.72355	10.3618	9.88111	10.3384	9.83248	10.5556	10.5657	10.0359	9.74862
YER111C	8.75944	8.47804	8.65682	8.84949	8.27233	7.94988	8.28687	7.98036	9.84661	9.47739	6.74027	7.14928
YBL095W	11.2741	11.1609	11.4014	10.9983	10.9957	10.9085	10.9131	11.1244	11.15	11.1382	11.8745	11.6829
YJR123W	14.4538	14.6526	14.332	14.6415	14.3991	14.678	14.4065	14.6408	14.6045	14.6148	12.653	12.391
YML083C	8.00677	5.38325	8.196	4.88245	6.99309	5.43709	6.86573	4.86114	5.22081	5.76801	7.47252	7.0349
YML072C	13.5086	12.3335	13.5471	12.3723	13.101	12.1734	12.997	12.1701	12.8679	13.3322	11.9956	12.2116
YAL068C	10.4236	10.3237	10.5984	10.3068	10.3984	11.2386	10.471	11.2468	10.6367	10.8635	11.2392	11.3275
YEL021W	11.1785	13.3926	10.8811	13.3684	10.9956	12.6077	10.9305	12.4693	12.3336	12.4605	11.189	10.4263
YLR343W	10.1191	11.4611	9.55889	11.3455	9.37678	13.6828	9.30417	13.8695	11.5744	11.873	9.97938	10.1661
YGR183C	13.4499	13.4716	13.599	13.4542	13.3305	12.9562	13.3572	12.9426	12.7238	12.8331	13.7631	13.8619
YHR169W	11.044	12.3835	11.2553	12.2782	10.789	12.679	10.7858	12.5434	11.6841	11.7971	9.32464	9.16188
YIL143C	10.719	10.9448	10.4888	10.8592	10.7569	11.6818	10.7679	11.4671	11.045	11.0582	12.3366	12.6892
YNL107W	10.4324	10.576	10.332	10.5305	10.5467	10.7893	10.5078	10.8657	10.7503	10.7794	10.605	10.8279
YML102W	10.8526	11.2718	10.7951	11.5612	10.3833	11.5332	10.3251	11.4906	11.465	11.4083	10.6362	10.5217
YGR027C	14.1363	14.297	14.0354	14.1886	13.9238	14.241	14.0889	14.2539	14.0529	14.0452	12.656	12.7891
YHR146W	12.0568	10.8956	11.8155	10.8673	11.8318	10.8892	11.7193	10.8396	11.9019	11.6437	13.9274	14.0833
YDR361C	11.3801	12.1255	11.3473	11.9852	11.489	12.5061	11.2885	12.4695	12.7037	12.7441	11.5571	12.098
YIL005W	10.7911	11.3688	11.091	11.2723	10.8789	11.0518	10.5886	11.0136	11.219	11.1597	11.1707	11.9007
YBR301W	8.00538	7.2369	8.07449	6.62312	8.77984	8.66496	8.69602	8.77243	7.96529	7.92053	8.14876	8.37794
YHR097C	12.6149	10.8447	12.8512	11.2321	12.0176	10.1583	11.7317	10.3952	10.7114	10.6483	14.7659	14.6183
YGL253W	13.6087	14.0064	13.4866	13.9711	14.1139	13.8917	14.1528	13.7624	13.812	13.7949	11.0564	10.7422
YOR390W	9.83073	10.5386	9.71412	10.466	9.38467	11.4585	9.57067	11.4969	11.5918	11.3889	9.96797	10.8723
YGR258C	11.4266	10.3115	11.6138	10.1296	11.3336	10.039	11.3397	9.94748	10.0095	9.8352	11.2006	11.5009
YDL229W	12.868	14.4577	13.15	14.4199	13.9002	14.6595	13.923	14.6163	14.5372	14.502	11.3376	11.4701
YDL119C	8.47223	8.25607	8.23052	7.49683	8.53859	7.54898	8.33675	7.30284	8.32457	8.28511	7.79996	7.34959
YJL108C	9.69415	11.2634	9.67062	11.1843	10.0158	11.2072	9.92973	10.8204	10.5725	10.7532	8.94641	8.91932
YHR157W	10.0154	8.67397	10.0309	8.3186	9.04419	9.4838	9.15735	9.46918	9.18815	9.00754	10.0819	10.0844
YJL193W	9.02123	10.2288	8.65297	9.98719	10.926	10.7961	11.075	11.0189	10.4801	10.4829	8.34533	8.79529
YDL155W	10.2157	11.2328	10.1987	11.4557	9.79281	11.3224	9.78099	11.2677	11.9525	11.8132	9.7701	10.4397
YHR007C-A	6.39931	5.15646	5.80958	5.55063	6.28279	5.04284	5.8742	5.20768	5.55582	5.28539	7.92523	7.57324
YER142C	11.1187	8.77283	11.1958	8.40093	11.1664	7.08723	10.8868	6.44706	8.96673	8.8973	12.5626	12.3392
YMR190C	9.87771	9.8584	9.61946	9.99614	9.49923	10.1473	9.4422	10.1416	10.5189	10.4632	10.713	11.1437
YOR272W	10.4321	12.6337	10.4087	12.5605	10.8543	12.8167	10.9494	12.7743	12.6803	12.748	9.59326	9.52409
YHR057C	12.8752	11.9833	13.0317	11.9538	12.3961	11.5033	12.4919	11.4979	11.9356	12.0344	13.0925	12.6741
YER103W	14.1799	10.9339	14.1841	11.0089	13.9551	10.9112	13.8094	10.7023	11.281	10.6993	13.6589	12.9383
YHR006W	12.7803	11.7893	12.5791	11.9277	11.9225	11.1754	11.852	11.4138	10.7046	10.7045	12.4068	12.8039
YIR026C	9.31144	12.0064	9.53583	11.6954	10.2371	12.6661	10.3425	12.5122	11.7276	11.9471	7.97719	7.50423
YBL090W	11.0352	11.0425	10.931	10.869	10.7626	10.2615	10.4823	10.17	10.2862	10.4233	10.6229	10.3791
YHR024C	9.47594	11.6358	9.53983	11.6089	9.98268	11.1255	10.1504	11.0247	10.9138	10.8825	10.0394	9.56928
YOR045W	13.2452	13.6934	13.2929	13.5884	13.303	13.4599	13.3077	13.3879	13.4718	13.629	13.4432	13.7262
YEL062W	11.4591	10.5629	11.6051	10.3652	11.4507	10.6167	11.4911	10.6665	10.4542	10.4406	10.452	10.6996
YOR275C	9.6701	8.74013	9.71857	8.37434	9.32323	7.97321	9.27431	7.73181	8.43713	8.34919	8.21723	9.18808
YKL125W	11.2601	11.8389	11.2222	11.78	9.94879	12.1628	9.65575	11.9374	11.4239	11.595	9.97743	9.67225
YPL195W	11.4609	11.2455	11.4805	11.3066	11.1612	10.4966	11.2412	10.7125	10.9482	10.9877	11.1723	11.0437
YDR145W	10.9377	10.9921	10.9412	11.1545	10.9764	11.3168	10.843	11.5382	11.102	11.0945	11.687	11.7661
YGR140W	10.4168	10.2643	10.4143	10.4487	10.3387	10.8081	10.2485	10.9149	10.8246	10.8308	8.75105	9.37582
YJR057W	10.602	10.4254	10.6932	10.6864	10.0335	9.92656	9.94992	9.71928	10.9913	10.9143	11.3846	12.0801
YIL151C	11.1693	11.172	11.101	11.1742	10.9474	11.0431	10.9667	11.4223	10.3345	10.2864	9.66359	9.5302
YPL216W	9.39861	8.32741	9.54105	8.10998	9.02406	8.25494	8.92239	8.06584	8.14514	8.2254	7.60501	7.55456
YER172C	11.1639	11.9605	10.9497	11.7145	11.321	12.1004	11.2327	12.1653	11.2801	11.3793	10.9676	10.4679
YGR204C-A	6.48021	5.79856	6.95588	6.02465	6.65211	6.67686	6.92004	6.11561	6.23857	6.36187	8.02035	7.95963
YKL110C	10.7278	11.9134	11.1886	11.914	11.4774	12.2088	11.6357	12.1236	11.6689	11.7321	10.5669	9.59099
YMR088C	12.6308	11.1225	12.6012	10.9312	10.9225	10.8249	11.0521	10.7581	11.4878	11.6098	10.7946	11.4283
YDL028C	10.7233	10.1446	10.8216	10.1501	10.1634	10.0837	10.1681	10.1079	10.3469	10.5175	9.78803	10.3374
YOR166C	9.05853	10.0004	9.3922	10.0739	9.28479	10.2329	9.34755	10.2788	10.1163	10.0264	8.21839	8.57089
YJL205C	12.8416	12.1458	12.9346	12.1294	12.6308	10.9283	12.6824	11.118	12.2289	12.3085	12.8549	12.7342
YLR052W	10.2424	11.2616	10.3035	11.1363	10.2983	11.243	10.2321	11.4229	10.9179	10.9284	10.382	10.4869
YNR027W	10.1377	11.2571	10.5195	11.2581	11.167	12.2165	11.3283	12.2667	11.1146	11.1066	9.2787	9.3802
YNL011C	10.2042	9.49877	10.337	9.62022	10.1332	9.53528	10.0056	9.59123	9.69507	9.75617	9.74308	9.87966
YLL049W	10.8091	10.2267	10.4714	10.019	11.4471	10.185	11.6446	10.1198	11.0253	10.9192	11.0472	10.0577
YJR121W	12.8264	13.7362	13.1553	13.8479	13.6668	13.7564	13.6058	13.5379	13.1309	13.2387	14.02	13.5073
YDR539W	10.1399	10.0732	10.0611	10.1116	10.3647	10.0667	10.4569	10.0121	10.3431	10.1499	10.5236	10.5432
YJR088C	10.6254	11.1097	10.7148	11.1535	10.5747	10.6947	10.6689	10.631	12.0294	11.9952	10.7686	9.96336
YNL313C	10.2703	11.6199	9.99874	11.6177	10.0277	11.7786	9.7497	11.7684	11.9018	11.7994	8.24782	8.12029
YKL180W	13.7698	14.5283	13.7214	14.4552	13.8583	14.6307	13.859	14.6141	14.3378	14.3581	11.6611	11.939
YDL106C	10.161	9.66255	10.3866	9.80525	9.59898	9.08038	9.62361	9.42084	9.65699	9.61892	11.3502	11.1018
YPL165C	5.95622	7.83876	6.09076	7.2267	8.97459	10.8059	9.37808	10.6353	8.4698	8.18293	7.42248	7.47941
YKL116C	9.52657	9.59815	9.55774	9.67347	9.23995	9.74737	9.07394	9.60293	9.87898	9.85391	8.04223	8.27041
YMR301C	10.512	10.8113	10.3173	10.7509	10.5719	10.3286	10.6223	10.3495	10.3881	10.3799	9.00669	9.25959
YNR020C	9.9854	11.1853	9.73629	10.8689	10.4612	11.3281	10.4117	11.1983	10.6701	10.7857	8.85847	8.6582
YER140W	10.6065	10.7189	10.7348	10.5255	10.1809	10.9654	10.2249	10.8001	10.5541	10.696	9.83412	10.2823
YNR003C	10.8362	11.6907	10.818	11.4329	10.6394	11.8807	10.4107	11.9194	11.8029	11.9433	9.63223	9.8877
YHR204W	11.1339	11.336	11.0894	11.1972	11.6177	12.0517	11.806	12.1983	11.7623	11.5554	11.007	11.086
YIR034C	11.7103	13.8048	11.719	13.7411	12.1289	11.1335	12.1913	11.1949	10.7519	10.1605	11.3708	11.2028
YPL259C	10.2026	10.6171	10.4313	10.8682	10.5871	10.9658	10.3503	11.1282	10.639	10.6548	10.2931	10.2248
YEL036C	10.8951	11.9202	10.823	11.8475	11.0381	12.2801	11.0303	12.4098	11.5819	11.6625	9.96297	10.4863
YLR185W	14.2215	14.5799	14.1316	14.5531	14.2037	14.6341	14.2143	14.7087	14.4183	14.4396	12.237	12.3447
YBR240C	9.86674	8.53607	9.6557	8.53366	10.4836	9.92764	10.7817	10.5369	8.67838	8.82766	9.86357	9.71979
YPR178W	10.4042	10.1254	10.5379	10.051	9.93223	9.97175	9.74257	9.91428	10.0606	10.1316	9.84469	9.63745
YMR257C	9.51556	10.1827	9.48269	10.0719	9.78802	9.55946	9.64731	9.7199	9.89314	9.97893	8.74506	9.79679
YOR016C	11.297	11.4369	11.285	11.6128	11.4757	11.3471	11.4893	11.1864	12.6064	12.5254	11.0403	10.7084
YCR059C	8.72702	10.3	8.5785	10.0912	10.5257	11.4475	10.6151	11.2938	10.4764	10.1001	9.77889	9.65362
YML093W	9.90797	12.482	10.012	12.314	10.1117	12.565	10.2633	12.5214	12.4169	12.4231	9.59931	9.45048
YPL081W	11.8173	13.308	11.9832	13.3168	11.3363	13.3281	11.0337	13.3697	12.8238	12.8641	9.3102	9.7527
YNL225C	10.4792	10.6855	10.342	10.5432	10.013	10.3247	10.2344	10.5231	10.9389	10.8973	10.7958	10.9843
YHR087W	13.122	9.72562	12.7662	10.7179	12.6514	8.28606	12.2367	7.96378	9.57213	9.65285	13.1863	13.0199
YBR294W	11.058	13.8334	10.5302	13.6286	7.29047	5.46836	7.13436	5.18458	6.54463	7.76055	10.5462	9.93574
YDR055W	12.1147	10.7651	12.0584	10.1022	13.5198	11.7242	13.5582	11.605	11.2962	11.264	13.0381	12.9613
YER041W	11.3502	10.2541	11.5797	9.83273	11.2704	9.9091	11.2445	9.95935	9.70023	9.80682	10.1097	10.1344
YHR038W	9.18549	9.07217	8.9941	9.17903	9.12984	7.65993	8.75448	8.04177	9.267	9.38467	8.92505	8.2513
YOR266W	7.54262	7.64633	7.69008	7.79121	7.27603	7.00252	7.59954	6.56559	7.52832	7.80715	6.90714	6.80237
YOL063C	11.4046	10.6512	11.5022	10.643	11.1862	10.3622	11.2818	10.3988	10.5203	10.5362	10.5778	10.537
YNR030W	10.3143	10.5166	10.2644	10.6456	10.7899	9.7621	10.3564	9.80223	10.8652	11.0886	9.06794	9.10301
YLL028W	11.7737	10.3333	11.9146	10.729	10.9385	12.2038	11.0205	12.0203	10.9022	10.9993	10.4443	10.9066
YFR030W	11.8114	13.6775	11.5397	13.5228	10.705	10.6981	10.9118	10.8821	9.23241	9.46183	11.5175	11.3652
YHR005C-A	13.0864	13.8398	13.0445	13.6935	12.961	13.4802	12.9953	13.4836	13.3554	13.5416	11.3249	11.5479
YFR004W	12.4092	10.9565	12.5034	11.1098	11.4867	10.7565	11.263	10.8862	11.6031	11.6516	12.4326	11.9946
YDR459C	11.3759	11.142	11.4615	10.9211	11.0581	11.3925	10.9812	11.4655	11.4221	11.426	10.9062	11.1305
YCR076C	12.1688	10.8925	12.138	10.4532	12.0879	10.5023	11.9911	10.4787	10.3162	10.4195	12.723	12.9208
YPR029C	11.199	11.3422	11.2274	11.4145	11.1637	11.1269	11.0214	11.0295	11.5863	11.6469	10.6303	10.6582
YMR087W	10.6014	9.39097	10.5627	9.31994	10.1848	8.9716	10.036	8.92035	9.8596	10.0696	9.94097	9.74993
YKL059C	10.2439	10.2238	10.334	10.256	9.76342	9.90944	9.84526	10.0917	10.0696	10.0089	11.4198	11.63
YKL081W	10.5213	13.8374	10.2806	13.847	13.4074	14.1172	13.6124	13.9255	14.0243	14.002	11.2101	11.4598
YLL058W	9.16153	8.1827	9.23956	8.17041	10.2066	8.75077	10.3583	8.85323	9.12196	9.30911	10.1372	9.63681
YPR055W	10.5021	9.95966	10.5123	10.0248	9.75091	9.07594	9.56356	9.17858	10.2708	10.3203	8.47411	9.41869
YFL059W	10.9118	10.2914	10.8796	10.4658	11.5097	10.2896	11.2212	10.3228	10.9798	10.7496	12.0671	11.4594
YMR149W	12.216	12.579	12.2902	12.6759	12.638	12.2469	12.6215	12.3071	12.7878	12.9797	11.4298	11.496
YNR017W	10.3875	11.9415	10.3698	11.792	11.0767	12.5759	11.0875	12.4325	11.1363	11.1071	10.93	10.8928
YCR007C	9.26797	8.56567	9.22284	8.37463	8.97016	8.70806	9.19031	8.76492	8.85022	8.72278	9.90767	9.91217
YDR146C	9.28101	7.57254	9.51327	7.66259	9.46176	7.68984	9.85073	7.78085	9.42196	9.93787	7.96347	7.98915
YJL088W	11.3734	13.7121	10.8976	13.9916	10.5903	12.0594	10.9303	11.9279	9.6213	8.98046	10.7639	10.4203
YCR098C	8.75877	7.52128	8.84118	7.33259	13.2911	9.37773	13.4863	9.58673	7.79832	7.98393	10.0177	10.4109
YDR318W	10.0592	8.39737	10.134	8.50546	9.71419	7.66051	9.63857	7.81827	9.71889	9.71106	9.03624	9.47993
YHR043C	10.1964	12.0437	10.1815	11.831	10.7962	11.4724	10.8847	11.7447	11.6053	11.7093	11.3442	10.6874
YPR048W	9.14969	10.1913	9.1215	10.0452	8.83404	10.156	8.86097	10.0267	9.73642	9.77754	6.5875	6.67783
YCR011C	13.5216	11.1862	13.5632	11.2091	13.4626	10.3748	13.546	10.4049	11.7043	11.7206	12.278	11.8526
YFR035C	5.88748	6.73682	5.78458	6.33873	5.63755	6.64638	6.13653	6.41343	7.61652	7.13107	6.55023	6.23261
YLR181C	11.2482	10.6353	11.3069	10.8513	10.7651	10.0937	10.636	10.2307	10.7985	10.818	11.237	9.86852
YOR321W	11.5892	9.8961	11.5419	10.5022	11.137	9.16869	11.026	8.25048	11.1185	11.1458	10.2443	10.2551
YFL028C	11.1524	12.2324	11.1003	12.3394	11.1901	11.8645	11.0928	12.0045	11.2902	11.3221	9.86065	9.5686
YKL188C	11.0724	8.28087	11.1923	7.68549	10.8097	6.60951	10.8604	6.63331	8.14637	8.50461	12.4725	12.0121
YBR108W	9.83327	8.53125	9.70682	8.59891	9.93709	8.04381	9.96728	7.99852	8.08642	7.92234	11.3722	11.0317
YGL089C	6.94381	8.19914	7.14743	8.14646	12.5161	13.1409	12.3291	12.9985	12.8228	12.1384	9.36035	9.36317
YPR069C	13.2362	13.6668	13.2839	13.5887	12.7865	13.5654	12.6108	13.4853	13.4107	13.5625	11.632	11.4469
YDR415C	10.0185	10.3936	10.1714	10.2381	9.57706	10.0485	9.34711	10.1214	10.0068	10.1435	9.87802	9.18903
YOR355W	12.7563	12.8994	12.7755	13.1504	12.4905	12.8375	12.3941	13.0078	12.3692	12.2073	11.4081	11.7714
YDR243C	10.2527	10.4309	10.3145	10.4115	9.99324	9.75167	10.0965	9.53655	10.4661	10.5105	10.9034	10.8829
YOR302W	12.2854	12.7536	11.1874	12.2273	12.9956	12.2872	13.1798	12.0277	11.6273	11.2214	11.508	11.555
YCR073C	10.6332	8.33022	10.5421	8.31909	10.4577	9.19157	10.5938	9.88039	9.20807	9.17773	9.37563	9.63667
YLR105C	11.3195	10.9137	11.0498	10.903	11.4351	10.7173	11.4024	10.83	11.5603	11.5236	10.6444	10.3606
YDR262W	13.982	12.1999	14.0206	12.1726	13.7466	11.6739	13.8146	11.7185	11.2483	11.0404	14.6034	14.9433
YOL109W	14.8144	14.243	14.8326	14.3797	14.4714	14.2407	14.4698	14.5146	14.6222	14.6837	13.7392	13.9085
YLR248W	12.5647	11.9799	12.7279	12.0421	12.3455	11.8476	12.1816	11.7823	11.8639	12.0571	12.2651	12.2813
YDR530C	11.3801	10.4201	11.3461	10.3204	11.4808	10.5827	11.6794	10.5909	10.3813	10.3229	13.1119	12.5663
YBR246W	10.4955	11.1479	10.5479	11.1714	10.4932	11.5482	10.378	11.4464	11.2901	11.2311	10.0655	9.80943
YKR056W	10.9748	12.2433	11.3109	12.0435	11.0331	12.6704	11.1483	12.6169	12.0441	12.0583	10.2836	9.90117
YER137C	9.77632	11.8476	9.76222	11.6123	10.5972	12.0632	10.713	12.3208	10.8617	11.0046	10.4137	9.96444
YGR210C	11.8733	11.8435	11.8731	11.8661	11.5388	12.3266	11.5956	12.3487	11.7358	11.8718	11.3801	11.2641
YML007C-A	8.62846	9.50216	8.48063	9.5524	10.1066	10.1358	10.3184	10.3836	9.25418	9.02767	8.82168	8.73283
YGL031C	14.4464	14.7552	14.3872	14.7375	14.3604	14.7514	14.3282	14.7852	14.6711	14.7227	12.6757	13.0811
YJL166W	13.567	13.3517	13.6232	13.3648	13.4658	13.0311	13.5602	13.101	13.0626	13.1437	14.0485	14.1083
YNL329C	10.5145	10.2372	10.6015	10.3205	10.3751	9.81822	10.4326	9.98015	9.96283	9.95612	10.3641	10.2418
YER013W	11.4541	11.7073	11.3444	11.6344	11.4555	11.6057	11.4363	11.723	11.3285	11.3177	9.94411	10.2748
YOR094W	9.36749	11.0309	9.31225	10.6017	9.12804	10.5165	8.94387	10.397	11.2906	11.3759	8.89884	8.5435
YGL013C	12.2626	11.6646	12.433	11.5781	12.2101	11.4559	12.24	11.3845	11.51	11.403	11.1587	11.2242
YBR270C	11.1738	10.0412	11.2373	9.91254	10.6939	10.2573	10.6649	10.2471	9.71257	9.56293	10.4864	10.727
YOL112W	10.7214	10.0946	10.5975	10.2706	10.369	10.0489	10.1432	10.1468	10.8023	10.7474	9.7117	9.68468
YHR001W	11.071	10.1487	10.9928	10.0455	11.1496	9.42307	10.9637	9.50602	10.3119	10.6073	10.9177	10.7344
YKR062W	10.6151	11.3625	10.6111	11.3515	10.5103	11.081	10.4338	10.9673	10.9188	11.0299	11.7449	12.0058
YAL011W	9.84391	10.1248	10.0519	9.81871	9.92461	10.2404	9.77475	10.3621	10.1721	10.0044	8.68407	8.78092
YML067C	12.4737	12.2401	12.3627	12.251	12.0325	11.629	11.9496	11.6087	12.6951	12.7944	12.0955	12.0008
YPR015C	8.57187	7.71519	8.67603	7.66117	9.13384	7.79221	8.98661	8.97555	8.07553	7.69612	9.02366	8.93424
YIL094C	13.0529	14.4493	12.939	14.4481	13.3468	13.6277	13.2468	13.7981	13.5628	13.3841	11.393	11.725
YIL159W	8.87676	9.27496	8.86132	9.768	8.35712	9.35154	8.08119	9.42082	9.07456	8.99993	7.19963	8.44153
YJL085W	10.1854	10.0266	10.4322	10.0827	9.9342	9.59573	9.72763	9.59716	9.86331	9.83309	7.71775	8.27306
YDR545W	5.83296	5.77872	6.42318	5.77287	6.50289	6.27652	6.51669	5.75711	6.98216	6.44487	7.60004	7.99081
YOR074C	9.30864	10.2127	9.24798	11.195	9.54765	10.2436	8.97302	9.51546	11.6815	11.3804	8.37035	8.1763
YBL072C	14.5176	14.7346	14.497	14.6683	14.4778	14.696	14.5063	14.6815	14.7445	14.7219	13.2882	13.2344
YFR032C	8.06522	8.12904	8.83245	8.28982	8.25968	9.69029	7.94687	9.98522	7.50861	7.43848	8.17813	8.57881
YER183C	11.5296	12.0357	11.3154	11.9782	11.2168	12.3618	11.2031	12.4224	12.4303	12.3933	10.9933	11.0468
YKL069W	12.6886	11.8697	12.6038	11.8097	12.4941	11.4147	12.3174	11.1979	12.4214	12.5672	11.4004	10.8716
YKR037C	10.2278	10.1909	10.24	10.316	9.68517	10.0742	9.50851	10.1088	10.9805	11.0238	10.2146	10.5101
YER069W	12.914	13.8425	12.4713	14.2103	12.0695	12.3731	12.3119	12.2231	11.194	10.9545	11.2192	11.2859
YDR001C	13.6381	12.2669	13.8122	12.2021	13.2904	12.0591	13.2448	11.8258	11.2915	11.2418	13.3265	13.5725
YOR032C	10.1205	7.71736	10.5031	8.1227	10.7324	8.71101	10.5645	9.32909	7.68839	8.09701	8.56625	9.04862
YNR075W	6.46207	6.01388	6.69232	6.03858	6.76925	6.89263	6.7128	6.6758	8.02923	7.89301	7.33494	7.33044
YPL097W	9.69054	10.3186	9.76486	9.98277	9.44811	9.82063	9.41646	9.6383	9.81985	9.93383	9.08004	8.80082
YHR166C	9.8094	9.44557	9.7408	9.3604	8.76737	9.19381	8.64273	9.34305	9.46181	9.39549	10.0531	10.3274
YGL143C	10.2004	10.6871	10.4044	10.5532	10.1508	10.4349	10.0486	10.4474	10.3359	10.3253	9.14845	8.82136
YGL095C	10.4991	10.1318	10.5209	10.0908	10.3854	9.8619	10.1146	9.96964	10.2893	10.2193	10.7666	10.2952
YKR039W	14.7669	13.0073	14.744	13.3594	13.386	12.3694	13.3496	12.2473	10.1368	12.0726	11.668	12.7923
YNL307C	11.8929	11.1083	11.8371	11.1281	11.626	11.4835	11.4826	11.2708	11.5817	11.7141	11.5419	11.9115
YMR280C	10.3503	9.55175	10.9581	9.52278	9.6746	7.57947	9.49085	6.82103	7.7079	7.05285	12.9388	13.2717
YJL148W	11.3057	13.3003	11.1684	13.1651	11.5865	13.3583	11.7199	13.3908	13.4357	13.6005	9.7373	10.1649
YLR218C	9.40774	8.72995	9.33062	8.53535	9.31079	5.72735	9.34612	5.94242	7.56767	7.71191	9.33495	9.30032
YHR158C	10.6749	9.82382	10.7454	9.98494	9.66511	9.34317	9.74319	9.83806	10.2462	9.99997	9.43502	10.0642
YER040W	10.7217	10.9032	10.5748	11.0221	9.95575	9.3993	9.96804	9.73291	10.0073	10.0662	10.541	10.4107
YJR032W	10.6845	11.0874	10.7142	11.2985	10.4675	10.8383	10.2509	10.9805	11.264	11.2797	8.75193	9.13244
YBL027W	13.6075	14.1544	13.5494	14.121	13.3336	14.1238	13.316	14.2126	13.9502	13.9655	11.9055	12.3037
YER102W	13.6543	14.7593	13.5249	14.7724	13.8345	14.7	13.7883	14.7785	14.8735	14.8224	11.5935	11.7552
YGL189C	14.2763	14.641	14.2601	14.6866	14.2808	14.6334	14.3175	14.6977	14.4787	14.4384	12.7059	12.6805
YCL058C	6.35948	6.62757	7.04124	6.4245	6.15435	6.96216	6.39746	6.3942	7.6569	7.97146	6.69202	6.15657
YIL162W	9.68029	11.0986	9.66564	10.7547	10.1328	10.7061	10.0036	10.3534	9.54902	9.71514	11.9911	11.2853
YJL125C	10.4175	11.7976	10.5055	11.8044	10.2667	11.9861	10.1825	12.2005	11.8135	11.8194	9.98776	9.93252
YNL116W	12.0582	11.4848	12.3057	11.5025	11.9495	11.1238	11.852	11.2285	11.0377	11.1172	12.6937	12.7778
YLR233C	8.99665	9.06427	9.19449	9.4347	8.83422	9.63271	8.61984	9.89091	9.91852	9.77306	9.05802	8.98689
YKR050W	10.6845	9.57605	10.6979	9.61446	11.4292	10.4457	11.7019	10.521	9.30084	9.35376	12.3678	12.0687
YPL033C	6.66246	7.43049	6.09612	6.78792	6.47403	6.70095	7.06386	7.27445	7.13723	6.9931	10.3844	12.4024
YDL112W	11.1408	11.8151	10.8215	11.6994	10.7104	12.01	10.7278	11.9589	11.8755	11.9763	9.64485	9.24896
YLR461W	8.92723	8.61735	9.25058	9.0615	9.32936	9.7024	9.45187	9.57638	9.78786	9.62574	10.1274	10.1172
YPL034W	10.793	10.5188	10.9081	10.1393	10.6063	10.6653	10.9614	10.6737	10.7774	10.8431	10.0552	9.66616
YDL103C	10.0395	10.8217	10.0241	11.3604	10.0454	10.2922	9.64779	10.0732	11.2805	11.1347	8.22685	8.20792
YHL018W	6.75065	5.67304	6.28913	5.00009	6.03047	5.2315	5.93481	5.56032	6.91041	6.93748	6.94813	6.77874
YFR048W	10.193	11.0556	10.3711	11.1001	10.0192	11.0024	9.97147	11.0344	10.8786	10.8626	9.83031	10.0362
YOL032W	12.5087	8.71991	12.3491	8.59147	11.3425	7.90856	11.2243	8.15113	9.35059	9.23312	11.5793	10.6633
YLR303W	13.5714	14.3011	13.1485	14.1637	11.4133	8.71747	11.4212	8.98702	10.2949	10.9408	12.5573	12.4485
YJL100W	10.7974	10.1896	11.0217	9.90376	10.2384	9.31658	10.072	9.39828	9.16616	8.97559	11.0753	10.8766
YCR042C	10.6188	10.7521	10.3841	10.6749	10.4305	10.4145	10.4442	10.6455	10.2764	10.4896	9.97631	9.67045
YGL001C	10.3726	11.1195	10.039	11.0727	10.9021	11.3088	10.6469	11.2222	12.4493	12.499	9.50157	9.41743
YPR200C	7.67316	6.77255	7.7529	6.05067	7.39489	6.38087	7.55897	7.01088	7.31642	7.08324	7.2336	7.49309
YLR387C	12.0889	11.4437	11.9738	11.4127	11.9439	11.1795	11.8224	11.2093	11.1099	11.2714	11.6386	11.3079
YJL068C	12.1275	10.1717	12.2338	10.1175	12.5078	9.65409	12.6321	10.0383	10.0541	10.0569	12.7718	13.0156
YGR272C	9.73985	11.7181	9.98516	11.4187	10.051	11.6234	10.0211	11.9308	11.0745	11.1531	8.9383	9.10164
YJL158C	11.9163	13.7354	11.3731	13.8895	12.1162	14.2079	12.433	14.1099	14.177	14.2183	11.941	11.9036
YCR023C	10.3008	10.4258	10.0215	10.3636	9.67825	10.1622	9.83549	10.0918	11.2935	11.3895	10.4985	10.7942
YMR279C	6.77485	6.17487	7.34081	6.93633	7.24065	6.41719	7.55811	6.16004	8.19923	7.9292	8.2186	8.58879
YDL057W	11.2474	8.70551	11.2826	8.98471	10.8298	8.81286	10.7407	8.9666	8.56722	8.59585	9.90751	9.24965
YGL038C	11.5687	11.1442	11.4936	11.2075	11.408	9.97048	11.156	9.83464	12.0711	12.3249	11.7129	11.2523
YML117W	12.1367	11.002	12.2112	11.2165	11.9124	10.649	11.9616	10.7621	10.9797	10.9646	13.2726	13.4845
YLL038C	6.98485	7.60132	6.66246	6.75627	7.43437	8.8321	7.53733	8.68725	8.93467	8.83574	8.11114	8.26336
YDL105W	8.07313	7.83683	7.96141	7.73488	7.95144	7.18598	8.59943	7.41327	9.87531	9.7185	10.1186	9.78958
YBR217W	10.1184	9.52093	10.0636	9.25808	10.1287	9.44997	10.0849	9.37389	10.1026	10.1298	10.8672	11.7822
YGR024C	11.9916	12.0794	11.9947	11.8307	12.4782	11.9849	12.6747	12.0905	12.0727	12.0247	11.948	12.5057
YDR127W	13.383	13.9013	13.1672	14.1263	13.6112	13.6141	13.5692	13.6118	12.9777	12.7144	12.3577	12.2047
YOR028C	10.1949	9.28757	9.46458	9.03179	8.22988	9.59725	7.72414	9.68919	9.07275	9.22359	11.0585	11.8762
YLR265C	11.2046	9.74429	11.0337	9.44459	10.8025	8.59159	10.6	8.87435	10.1889	10.188	10.937	10.4377
YKR057W	14.571	14.9927	14.4988	15.0034	14.462	14.9544	14.4473	14.9802	15.0412	14.9607	13.1313	13.2569
YNR043W	11.0341	12.1282	11.1809	12.2373	11.8084	12.061	12.0513	11.8564	12.9126	12.9154	10.7647	10.4407
YMR237W	11.4242	10.8118	11.3898	11.0881	10.6619	10.459	10.4506	10.3975	11.39	11.2803	10.4278	10.2992
YDR400W	9.07507	11.001	9.25861	11.1893	10.0731	10.8624	10.4686	10.6972	11.9221	11.7234	9.24643	9.7245
YPL036W	13.643	10.1004	13.4229	9.47417	13.0273	9.25806	12.8554	8.98501	9.78256	10.7585	10.993	10.1824
YGR085C	13.8599	14.5749	13.8978	14.5387	13.5824	14.5345	13.5015	14.5804	14.6353	14.702	12.3002	12.366
YFR050C	13.0195	11.4902	12.9978	11.6343	12.7167	11.5666	12.5264	11.6469	12.3577	12.4243	12.0389	11.7842
YCR010C	8.67813	7.14061	8.67781	7.39295	8.02433	6.82636	7.82817	6.7854	8.30786	7.99331	14.1604	14.3184
YDR353W	11.7011	13.3168	12.0058	13.3434	12.3722	13.1501	12.2382	12.8038	13.2056	13.2071	13.2102	12.2958
YOR125C	10.7945	8.46224	10.6497	8.59989	10.6509	8.23996	10.2969	8.86252	9.71504	10.1239	8.84181	9.5875
YLR307C-A	13.5711	10.5429	12.8855	9.65735	13.1114	9.49981	13.0942	9.60661	9.99773	10.1757	13.9102	13.7191
YOR252W	9.70933	11.8778	9.75437	11.3743	10.4345	11.9249	10.5106	12.1957	11.1752	11.2516	9.40721	9.39526
YGL108C	10.3365	10.3564	10.4252	10.4568	10.3156	9.86613	10.4699	10.1391	10.0306	10.3134	9.53626	8.67204
YJL089W	10.3814	7.73193	10.1506	7.14467	8.94137	6.89018	8.84975	7.1718	6.44462	6.52101	11.3361	10.3127
YMR265C	10.0991	10.5806	10.3624	10.4517	9.70923	11.1147	10.3715	10.8803	10.7568	10.7409	10.7822	10.2779
YDR404C	11.176	12.0077	11.087	12.0047	11.0256	12.3937	11.131	12.3768	12.411	12.597	11.4819	11.4895
YKL027W	9.72224	11.9604	9.99517	11.9077	10.0776	12.2408	10.1686	12.2592	11.2748	11.4904	8.9188	8.44521
YKL074C	11.0805	10.8199	11.077	10.6804	11.1079	10.9869	11.3394	11.0745	10.84	10.9922	9.90029	9.93317
YPL189W	9.54484	8.54177	9.54713	8.38297	9.33624	9.01165	9.40817	9.19085	8.66431	8.58731	9.38016	9.48799
YBR112C	9.38056	9.85005	9.357	10.3365	9.13427	10.0992	9.12658	9.9468	10.3675	10.3956	9.67083	9.34941
YLR336C	10.905	11.7007	10.9067	11.6564	10.5563	11.7015	10.6053	11.7895	11.7079	11.713	10.6179	11.3286
YBR022W	10.5677	10.7833	10.521	10.7739	10.846	9.93724	10.7129	9.77797	10.84	10.8811	9.29385	9.41777
YBR251W	10.3648	11.1035	10.2609	10.8952	10.1473	10.6594	10.1055	10.7016	10.386	10.261	10.7653	10.4961
YGR148C	13.6164	14.3736	13.6184	14.3462	13.8562	14.549	13.7842	14.5249	14.3276	14.3626	11.5852	11.5739
YBR291C	11.429	13.804	11.1601	13.713	10.7869	12.0714	10.8284	12.0276	11.8353	11.3001	10.8267	11.3493
YAR014C	10.8376	12.2799	10.8952	12.2916	10.966	11.8714	10.9097	12.0284	11.7514	11.8025	10.9629	10.8047
YPL134C	11.6676	11.5089	11.9532	11.1994	10.8766	10.6042	10.5938	10.7316	9.95165	10.2011	12.4921	12.1694
YGR078C	9.79001	11.0704	9.68029	11.0888	10.3653	11.6748	10.223	11.5248	11.0093	11.0089	8.95172	8.68441
YNR072W	5.73844	5.1438	5.52082	4.43867	5.14267	5.53149	5.41483	5.75843	5.36294	5.60526	6.93135	6.88491
YGR092W	10.7862	10.1686	10.7047	10.3685	11.1216	10.9814	11.008	10.5712	10.5945	10.5971	9.84186	9.83938
YLR018C	10.1285	11.3044	10.0623	11.3383	10.4828	11.7859	10.5747	11.832	12.0177	11.9478	11.3258	11.2554
YAL044C	13.5537	14.1605	13.535	14.1818	13.811	13.041	13.8611	13.0628	11.9986	12.6422	14.2487	14.2938
YJR074W	12.5829	10.2956	12.4145	9.93032	13.0584	10.7742	13.0509	10.6426	11.2396	11.2024	12.8034	12.4292
YCR017C	11.7556	11.8495	11.685	11.7804	11.8598	11.7846	11.8159	11.7183	11.6718	11.5002	11.4768	11.1753
YGL240W	6.55586	6.07613	6.6004	5.60723	6.28956	5.17664	6.25212	5.35741	5.98359	5.97355	7.52995	7.0041
YKR044W	10.5887	10.2126	10.5858	10.5834	10.4855	10.3398	10.7701	10.1601	10.5596	10.583	10.3161	9.95858
YFR045W	10.3575	8.60957	10.2784	8.35795	10.3837	7.74207	10.0948	7.61247	8.54697	8.81651	9.23714	9.32264
YCR014C	8.24784	7.79281	8.51706	7.4192	7.94702	7.81612	7.94002	8.12466	7.53867	7.85876	6.60277	7.18763
YPR175W	8.78302	10.0524	8.80284	10.9336	8.80676	10.3703	9.0078	10.2005	11.5121	11.2772	9.89154	11.2389
YDR540C	7.67774	6.57941	7.94964	6.42771	6.95734	6.28667	7.17107	6.3365	7.7341	7.88114	7.55573	8.10916
YBR296C-A	5.81751	4.64125	5.89706	4.64211	4.86566	4.18979	4.82012	3.90954	3.78811	3.75893	7.20793	7.27545
YGR214W	13.86	14.2813	13.7758	14.2847	13.8418	14.3251	13.8032	14.3661	14.3959	14.3724	11.9825	11.445
YBR053C	12.1211	9.04672	12.1385	9.00346	11.6923	8.34267	11.4385	8.89653	9.53333	9.89007	12.4553	11.8516
YPL017C	9.44562	7.68173	9.43824	7.39479	8.04131	6.99232	7.94552	7.29731	7.07792	7.15781	11.2175	11.2947
YDR397C	12.3396	12.5938	12.332	12.668	12.8506	12.4456	12.9893	12.6046	12.4505	12.5441	12.3041	12.1454
YJR014W	11.8072	12.6505	11.7899	12.5863	11.914	12.4128	11.8733	12.3796	12.7555	12.7559	12.4111	11.9096
YHR040W	11.106	11.598	11.0317	11.5351	11.3702	12.024	11.1728	12.2953	11.31	11.2303	11.6341	11.6394
YJR079W	6.97052	5.73433	6.92048	5.39285	6.19268	5.19834	6.3545	4.86265	7.06616	6.87143	7.49891	7.95223
YJL043W	6.34672	6.3258	5.72118	5.89873	5.74791	7.56432	6.24312	7.33514	7.74393	7.52371	7.68138	7.78149
YER123W	9.75095	10.1725	9.67648	9.96982	9.60909	10.3418	9.59406	10.4155	10.4997	10.3715	9.54922	9.71447
YDL044C	9.76546	10.2622	9.90167	10.1571	9.82619	10.4954	9.55761	10.5694	10.1434	10.3786	9.18556	8.76781
YCR063W	9.43084	10.1994	8.70613	9.0832	10.512	11.3125	10.6169	11.0412	9.8147	9.51039	9.48119	9.29039
YGL169W	10.0325	11.2388	10.0034	10.9566	10.0058	11.5234	9.96615	11.3506	11.0045	10.9372	9.33649	9.99732
YDR345C	13.4613	14.248	14.0512	14.2828	14.5207	14.5894	14.655	14.6057	14.0579	14.1717	12.17	12.0721
YDR489W	9.58575	10.6612	9.83549	10.808	9.20504	11.1302	8.86545	10.836	11.2719	11.1829	8.4688	8.53885
YLR026C	8.19998	9.22359	8.39682	9.35144	8.30114	9.4117	8.14625	9.45255	9.05975	9.19182	8.71996	8.2389
YGR198W	10.3922	11.3486	10.4083	11.339	10.1034	11.6653	10.1492	11.7237	11.5958	11.4321	10.1447	10.0687
YIL042C	10.8394	9.20411	10.7897	9.22215	11.2443	8.55656	11.0478	8.8034	8.44234	8.63489	10.4154	10.1643
YLR364W	9.52303	10.8653	9.55971	10.7299	9.92764	9.59928	10.1643	9.73023	9.13457	9.29513	9.03123	8.56891
YDL033C	9.53077	10.0144	9.79168	10.0388	9.53903	10.7004	9.61272	10.8191	9.87065	9.82394	10.2838	10.2074
YML123C	8.1418	9.67189	8.11569	9.91501	14.7644	14.6318	14.8256	14.569	13.1515	12.3975	13.2437	12.4044
YCR083W	13.2697	11.8638	13.4992	11.4375	13.7521	11.6343	13.8676	11.2864	11.0069	10.643	13.2289	13.3279
YHR011W	9.31997	8.85559	9.32394	8.47043	9.07421	7.33553	8.8808	7.42795	8.59495	8.52417	8.64672	8.20858
YOR090C	11.1939	9.76883	11.4302	9.83655	11.1836	8.39151	10.9526	8.39237	9.616	9.5852	9.71333	9.64492
YDR192C	8.97809	9.32532	9.03996	9.38185	8.92413	9.43635	9.08555	9.49706	9.12702	9.06008	9.03623	9.7811
YPL258C	10.9347	10.8663	10.8037	10.4892	11.191	11.4461	11.4062	11.5447	10.7246	10.5756	11.1386	11.1762
YJL140W	11.8117	12.2517	11.9156	12.2404	11.5542	12.3383	11.5208	12.53	12.0169	12.1179	13.0624	12.4281
YDR416W	9.5421	9.58235	9.65691	9.44269	9.12397	9.58081	9.16552	9.72327	9.30908	9.60219	8.06481	8.31951
YAL042W	11.8036	12.2419	11.7468	12.2621	12.1269	12.5227	11.9448	12.5796	12.2508	12.4148	11.7066	11.3219
YGR205W	7.81166	5.77324	7.6535	5.60888	6.47183	4.88113	6.72668	4.79813	4.95426	5.24108	9.3218	8.24835
YPL178W	11.5879	12.2871	11.5894	12.1385	11.7846	12.8568	11.8771	12.8792	12.3044	12.4637	11.4099	10.9204
YER007C-A	12.3088	13.097	12.1728	12.87	12.6213	12.71	12.6322	12.6576	13.3214	13.446	10.8808	10.8334
YLL033W	8.87929	9.38179	8.74713	9.05528	8.82719	9.66704	8.86286	9.56013	9.59183	9.59612	8.7166	8.7334
YKL190W	12.5639	11.857	12.3384	11.6331	13.0684	11.6212	13.0839	11.6975	12.2925	12.2709	11.4144	11.7003
YBR197C	9.26801	9.22417	9.28487	9.1235	8.56793	8.89416	8.63435	8.90093	8.85637	8.90172	10.2685	10.1783
YMR044W	10.4571	10.1188	10.5983	10.0866	9.73086	9.67006	9.66042	9.77797	10.2799	10.2018	12.0565	12.3087
YOR076C	10.5816	10.2719	10.7089	10.2283	10.2641	10.2276	10.3972	10.1631	9.73122	9.70949	7.67385	8.50921
YLR020C	9.95954	11.3042	10.3548	11.4796	10.4806	11.5833	10.658	11.6418	11.5979	11.5978	10.5646	10.9892
YPR062W	13.4072	13.6092	13.596	13.536	13.3873	13.8536	13.5032	13.8307	13.7999	13.8805	13.8482	13.5877
YEL061C	9.04873	8.61662	8.55014	9.16233	8.55014	7.98714	8.25353	8.25257	9.84758	9.69069	8.40807	8.75824
YLR260W	9.97299	9.23801	10.2101	9.12852	9.67351	8.58561	9.58045	8.84727	9.61354	9.60218	8.55527	8.79
YOR209C	11.0205	12.2281	10.9554	12.3477	11.6746	12.3997	11.6058	12.4546	12.5281	12.4972	11.3187	11.19
YLR396C	10.6852	10.5955	10.8915	10.6422	10.5818	10.1393	10.4168	10.036	10.1382	10.1544	8.89428	8.89789
YMR294W	10.5793	9.62103	10.7651	9.62778	9.67161	9.34893	9.39665	9.64585	9.5567	9.6294	9.98752	9.6497
YLR166C	10.6174	9.83905	10.5825	9.88582	10.3157	9.52274	10.2432	9.75401	10.0176	10.0674	9.56248	9.35683
YIL044C	10.4121	11.8436	10.4889	11.9839	11.1845	12.0373	11.1932	12.0571	11.8515	12.0146	10.9276	11.0347
YOR003W	12.3628	8.83626	12.4489	8.90515	11.0105	9.19292	11.144	9.30368	9.70941	9.83505	10.9632	10.9758
YNL233W	11.0504	11.3747	11.1653	11.676	10.3952	11.0585	10.2761	10.9612	11.944	11.7774	9.34322	9.28982
YKL035W	12.801	12.0079	12.9222	12.5832	13.573	11.0268	13.4909	10.7943	12.7883	13.124	13.4014	13.2167
YGL057C	10.0672	10.2761	10.1915	9.99355	10.6863	10.3013	10.6025	10.2542	9.9823	10.0309	10.0913	9.93325
YOL061W	11.1935	12.8577	11.297	12.7106	11.6138	13.0098	11.6712	12.9442	12.4908	12.5154	10.3969	10.3348
YKL053C-A	12.097	11.8872	12.1081	11.7044	11.8921	11.1481	11.8857	11.2645	11.1792	11.2824	11.6114	11.973
YER124C	7.84296	6.73926	8.19314	7.53745	6.73894	5.98842	7.15697	6.59289	8.93792	8.85239	9.98643	10.5514
YBL068W	10.9024	12.9323	10.8025	12.9301	12.3841	13.1886	12.7063	13.1916	12.9718	13.1375	10.2197	9.68793
YPL272C	9.48843	9.35297	9.65568	9.33165	9.55368	10.0976	9.51147	10.2828	9.32612	9.41239	10.3114	10.3516
YDR099W	13.3463	12.4137	13.3349	12.6393	13.5747	11.224	13.5036	11.1908	12.809	12.9217	13.0012	12.8591
YMR318C	9.92188	13.1628	9.95459	12.8587	10.2199	13.57	10.4018	13.18	13.2132	13.2672	11.9935	11.806
YGL153W	11.1739	10.8702	11.3069	10.7413	10.7117	10.3052	10.7465	10.3765	10.3298	10.3323	13.213	13.274
YKR088C	11.777	11.6183	11.6894	11.7604	11.4263	11.6754	11.6258	11.775	12.2926	12.4922	11.0497	11.0387
YGR168C	10.2007	9.88862	10.2058	9.4578	10.1419	10.0746	10.2608	10.0535	9.88267	9.94656	9.88269	9.6369
YDL199C	11.3815	8.30883	11.315	8.60456	10.5903	7.43434	10.4706	7.90085	7.89937	7.83674	11.9013	11.9774
YKL045W	11.4262	10.8892	11.1524	11.5156	11.002	10.7076	10.9683	10.2074	11.9407	11.9099	11.1087	10.2324
YIL009C-A	9.97566	9.85767	10.0618	9.90209	10.1419	9.93591	10.3842	10.2155	10.8155	11.0236	9.62222	9.29179
YFL030W	12.763	11.795	13.2523	12.0282	12.8085	10.4366	12.7452	10.3599	10.706	10.2465	13.8631	13.5048
YER139C	10.3995	8.41025	10.2039	8.50218	9.91443	7.25961	9.57192	7.31646	9.3672	9.44532	11.5276	10.9947
YKL015W	10.6132	10.2594	10.695	10.3866	10.3954	10.179	10.2214	10.2571	9.86101	9.66491	9.11949	8.87335
YER019C-A	13.1832	13.4744	13.0767	13.4204	13.5189	13.5713	13.6167	13.5122	13.4214	13.464	13.1359	13.027
YPR187W	12.4151	13.5715	12.2991	13.5434	12.4222	13.3865	12.2961	13.4616	13.6668	13.7217	10.151	10.2539
YCL039W	11.2164	9.43021	10.9966	9.29722	11.8681	9.09544	11.694	9.07592	9.86192	10.0312	11.7725	11.6266
YCL037C	7.40858	10.7437	7.45556	10.6945	6.94999	11.5543	7.03577	11.7964	13.3194	13.2263	10.3352	10.5202
YLR139C	7.75994	8.77307	7.70865	8.8035	7.26952	8.79502	6.98614	9.00967	8.58253	8.53688	9.15266	8.39981
YPR193C	9.11976	6.37824	8.92662	5.8953	9.31516	6.3724	9.11492	6.60886	7.2325	7.01628	9.55399	9.69407
YOR319W	10.8844	10.5265	11.0473	10.5569	11.4112	10.1844	11.564	10.2459	10.6726	10.7172	11.1054	11.5657
YHR149C	9.35842	10.9067	9.77654	11.4673	9.00942	11.1244	8.9692	11.2117	12.0172	11.8286	9.49661	9.5159
YNL263C	11.5262	11.8645	11.5185	12.201	10.7214	11.9661	10.6243	11.8396	12.4379	12.3722	10.6584	10.6134
YLR237W	10.8281	11.0782	11.0356	11.0186	11.8599	13.4058	12.4054	13.8405	12.3943	12.3694	10.7231	10.1139
YLR454W	13.0715	11.0438	12.9542	10.9728	12.8834	9.11893	12.8119	8.94972	9.87241	10.2051	13.2506	12.9361
YKL162C	10.4453	7.9778	10.523	7.94504	9.75483	6.80917	9.64066	6.95337	8.41817	8.67498	10.0204	9.40078
YDR100W	11.3978	9.11799	11.3872	9.42142	10.5494	8.54339	10.5077	8.7183	10.0883	10.1505	10.476	10.295
YDR322C-A	13.4447	13.6664	13.7971	13.574	13.3637	13.3877	13.3619	13.1544	13.1364	13.3416	13.668	13.7803
YGL094C	10.5946	10.2504	10.7448	10.5037	9.86862	10.492	9.85145	10.2879	11.3538	11.1958	10.3635	10.4131
YPL245W	9.46039	10.7814	9.08295	10.5586	9.80497	12.4796	9.85712	12.4141	11.7781	11.8345	10.3698	10.4925
YHR036W	9.06703	9.41889	9.2092	9.28769	8.30737	10.2179	8.29028	10.4368	9.52941	9.66018	7.90789	7.61344
YPR174C	10.3483	9.29026	9.5445	9.22853	10.7792	10.0409	10.5903	9.66748	11.0099	10.7077	10.5024	10.8433
YJL056C	9.89184	9.85596	9.99294	10.1182	10.3369	9.64595	10.3712	9.62871	12.1104	11.8001	13.4345	14.5384
YML065W	11.3849	10.5359	11.4128	10.6798	10.4745	10.2922	10.3935	10.5257	10.7921	10.5825	10.4213	10.2472
YMR282C	9.6922	9.95269	9.50783	9.73806	8.97438	9.34436	8.83709	9.69687	9.72842	9.74618	8.30789	8.82741
YAL017W	12.4465	10.5899	12.5786	10.7843	11.878	8.56873	11.869	8.63816	10.0578	9.96681	13.1079	13.339
YOL097C	10.4853	12.967	10.6233	12.8865	10.8493	12.9952	11.0428	12.9045	12.8891	13.1541	9.29209	9.28757
YKR087C	11.1485	11.2126	11.1192	11.213	10.3665	11.0349	10.4671	11.1153	11.4777	11.4681	11.1362	10.8905
YOR341W	11.4283	13.4591	11.2719	13.2977	11.5798	13.661	11.6927	13.6583	13.4419	13.3775	10.7637	11.4828
YJL083W	9.6359	8.68907	9.20425	8.21124	9.89976	9.99049	10.0845	9.97862	9.03206	9.00665	10.0926	9.69654
YKL002W	13.0534	11.5279	13.0114	11.5283	12.5502	11.2714	12.5112	11.3724	11.827	11.8824	13.152	13.2408
YCR075W-A	11.4465	10.3468	11.4508	10.1506	11.526	9.25767	11.3892	9.26462	10.7526	10.9095	10.158	10.3228
YDR364C	10.7728	11.0048	10.8199	10.8616	10.6781	11.141	10.673	11.1285	11.085	11.1228	11.2649	11.7794
YKL089W	10.7586	10.6593	10.7893	10.974	10.2128	9.80848	10.261	9.68113	11.1465	10.9367	9.1831	9.98046
YJR083C	10.3802	9.16263	10.2908	9.24485	9.72158	8.60273	9.5219	8.6936	9.34379	9.43639	8.81636	7.98872
YLR433C	10.201	9.99843	9.89615	9.70989	10.3338	10.5074	10.2171	10.3592	10.2716	10.1824	9.86498	9.63436
YGR266W	10.1712	9.56911	10.1591	9.67065	8.66514	7.42326	8.57245	7.36477	9.79353	10.0735	9.57573	9.30586
YOR174W	9.92401	10.7517	10.0519	10.7799	10.1806	11.0722	10.1003	11.1345	10.7913	10.8055	10.1291	10.133
YHR129C	9.4555	9.15749	9.55348	9.48314	8.99879	8.58372	8.77003	8.17761	9.8318	9.792	8.70655	8.24276
YOL015W	8.74998	6.15999	8.64024	6.30454	8.75204	5.9688	8.7909	6.40931	7.48866	7.20293	8.34765	8.26393
YKL191W	11.6466	12.4919	11.8506	12.4743	11.6019	12.9201	11.685	12.9126	11.9632	12.0541	11.4751	11.1269
YAR069C	8.12067	7.87185	8.51733	7.78909	9.57103	9.34932	10.2806	9.21838	8.75854	8.57009	9.33896	9.82907
YKR101W	10.9333	10.1764	10.9693	10.0462	10.5333	9.66484	10.5744	9.7837	10.1752	10.0728	11.1422	11.6504
YER093C	11.501	10.5611	11.4455	10.5156	11.0425	10.476	11.1131	10.6222	10.3881	10.2956	10.3174	10.3163
YAL001C	11.4388	10.295	11.4444	10.4539	11.064	9.52505	11.0238	9.68179	10.6602	10.401	12.2648	12.8368
YMR156C	10.3008	9.62787	10.1967	9.56354	10.5016	9.08699	10.2771	9.37617	9.66472	9.61344	11.4475	11.954
YDR090C	11.2128	10.8374	11.5536	10.7939	10.7225	10.5806	10.8041	10.5734	11.0725	11.0794	12.0834	12.9105
YFR033C	12.4748	13.1391	12.8924	13.1436	12.8779	12.9312	12.8141	13.002	12.0025	12.116	13.63	13.4493
YGR287C	7.6899	6.81423	7.41946	6.50046	8.73086	6.80182	8.75121	6.39938	6.53791	6.3741	6.41594	6.30039
YJL109C	10.7841	12.5712	10.7059	12.4197	10.926	12.8604	11.0649	12.7723	12.1882	12.1254	9.14991	9.35628
YPL204W	11.9347	12.3888	12.0485	12.257	12.246	12.4695	12.3513	12.6195	12.1259	12.0822	11.4324	11.4169
YDR137W	11.2089	10.9384	11.2436	11.1406	10.6674	11.0717	10.6144	11.0363	11.3566	11.3134	10.5098	10.3214
YPL153C	9.65701	9.38381	9.40463	9.81678	9.06521	8.84959	8.92899	8.67221	10.3639	10.1696	7.6821	8.90824
YER149C	10.3477	11.0289	10.4586	11.2641	10.5961	11.1976	10.2712	10.9303	11.3347	11.2228	9.44555	9.14114
YDL237W	11.9848	11.2819	11.9708	11.2777	11.9413	10.4199	11.9899	10.4126	11.1572	11.2592	11.7021	11.3381
YLR275W	10.3193	10.6388	10.4197	10.562	10.2256	10.5452	10.1596	10.8059	10.6073	10.5038	9.65542	10.3798
YBR135W	10.1316	11.6969	9.89376	11.7126	10.9043	12.4042	10.7025	12.5239	12.1751	12.1005	11.2498	11.2226
YDL148C	9.61904	12.4773	9.7226	12.2882	9.92445	12.2569	9.97696	12.3567	12.1182	12.006	9.59648	9.18059
YOR144C	10.2687	10.5951	10.3023	11.0886	9.82051	10.3308	9.63535	9.99363	11.3688	11.1832	8.35335	8.54681
YDR381C-A	11.4263	10.5216	11.3055	10.1744	11.7105	9.90413	11.626	10.126	9.98916	10.2387	10.9759	10.8828
YMR142C	13.9301	14.2507	13.6917	14.183	13.9283	14.3158	13.9479	14.3427	14.2497	14.1729	12.1246	12.0433
YOR228C	10.0348	8.6921	9.93833	8.53858	9.96211	8.65881	9.84388	8.89262	8.25263	8.29589	10.1875	10.0926
YDL229W	14.3829	14.733	14.3046	14.6696	14.4014	14.7974	14.3812	14.8063	14.6492	14.6275	12.9587	12.9128
YDR387C	10.835	9.9484	10.9503	10.0177	10.7966	10.103	10.9193	9.93576	10.3382	10.4138	10.7482	10.8029
YLR030W	8.92596	6.89749	8.6542	5.50194	8.2978	5.57442	8.17845	5.51516	6.03395	6.05925	8.2893	8.75688
YKL187C	6.46707	5.9461	6.45948	5.97977	5.52437	6.49161	5.79118	6.1378	7.21596	7.56331	13.2324	13.2607
YKL039W	11.7469	11.3417	11.6735	11.1973	11.7844	11.3348	11.6291	11.3962	11.3783	11.404	11.229	11.0907
YLL040C	12.6041	10.5602	12.7951	10.525	12.7348	9.46952	12.7027	8.94696	10.1588	10.2653	11.9517	11.6953
YML008C	11.799	11.9789	11.7488	11.8884	12.33	12.044	12.1937	12.0349	13.5475	13.6748	10.5771	10.5862
YLR165C	11.1017	10.1799	11.1448	9.89039	11.0645	9.59764	10.9477	10.2008	10.2329	10.1645	11.3126	11.2222
YBR138C	9.21882	6.85115	9.12971	7.01296	7.63132	5.76048	7.37516	5.57383	7.72128	8.2316	8.54269	8.2931
YPL115C	10.8766	11.4164	10.9086	11.4577	10.6348	11.2478	10.6343	11.0444	11.4161	11.2715	9.95613	10.3928
YFL020C	9.12398	7.81072	8.95609	7.10175	9.95355	8.59596	10.059	8.69994	7.5129	7.72721	8.68233	8.35459
YAL010C	9.88638	9.07161	9.71529	8.81421	9.63908	7.65534	9.45718	7.49396	9.61945	9.79483	8.42255	8.26389
YNL167C	10.8392	9.82307	10.9181	10.1035	10.1146	9.46152	9.94686	9.51928	10.2959	10.3171	10.0308	9.66595
YCR091W	9.17248	7.60539	9.56856	8.18079	8.86568	6.94901	8.85503	7.38433	7.92545	7.62615	11.8427	11.6499
YKL037W	5.25997	4.81913	4.7952	4.65496	4.85731	5.55294	4.73951	5.45724	5.00599	4.79901	7.40059	7.30765
YML015C	10.5533	11.0594	10.6045	11.0547	10.4854	11.1591	10.2879	11.1951	11.0497	11.1781	9.43853	9.40968
YIR011C	11.93	12.217	12.213	12.0937	11.6447	12.2675	11.7461	12.217	11.577	11.6793	11.6833	11.6169
YGR240C-A	7.50196	8.29668	7.37376	7.95421	6.91816	6.53692	7.25448	6.4419	7.90842	7.8721	8.6218	8.6873
YBL050W	12.9712	11.9055	12.8599	11.9559	12.6864	11.096	12.6802	11.2032	11.7155	11.6721	12.6543	12.8176
YHL030W	10.9332	8.11305	10.8893	7.72358	9.83235	6.83476	9.59114	6.90428	8.73938	8.31226	8.40481	8.64903
YPL189C-A	11.0158	11.8479	11.3062	11.2649	10.7192	12.0414	10.8741	12.1391	10.9003	11.2367	12.3695	12.0018
YMR298W	13.4334	12.1569	13.4609	12.0643	13.1046	12.3504	13.0635	12.2911	12.9046	13.1747	12.0332	11.753
YOL055C	10.7883	10.5313	10.7346	10.1389	11.447	11.1164	11.6335	11.5783	10.623	10.6664	10.1196	10.1982
YMR132C	8.65531	9.31002	8.82566	9.15276	8.76746	9.39307	8.81434	9.34859	10.0596	10.0516	8.53827	8.32595
YHR049W	12.1403	13.1327	12.2041	12.7753	12.9234	14.1196	12.8748	13.9886	12.8252	13.0786	10.4495	10.1775
YJL030W	10.6057	10.1201	10.2194	10.0007	11.3487	9.30966	11.1013	9.21439	10.6823	10.7764	10.075	9.92208
YDR325W	10.2739	10.2821	10.2147	10.1143	9.51633	10.109	9.76693	10.3033	10.6405	10.8983	8.75042	8.96739
YMR275C	10.7976	10.7987	10.8863	10.8242	10.6333	11.0511	10.7072	11.0716	10.6513	10.6144	9.91535	10.0331
YJL207C	10.9384	11.2294	10.5797	11.1208	11.3254	11.4478	11.2099	11.4951	11.4782	11.5575	10.0752	10.3034
YDR363W-A	12.5044	11.3064	12.535	11.3547	12.8075	10.1632	12.8817	10.2867	11.5186	11.4571	11.3882	11.2034
YDR038C	10.0591	9.99238	10.1269	9.78205	9.02611	9.39154	9.01661	9.55519	9.68763	9.59904	8.24555	7.78094
YKL048C	10.287	10.4499	10.2456	10.1728	9.66972	10.1452	9.55515	10.2255	10.8671	10.8756	8.94753	8.37947
YPL045W	9.90836	9.04555	9.87332	8.94595	9.46343	8.2728	9.44878	8.21447	9.17428	9.24934	7.88095	8.12319
YMR239C	10.0275	12.1125	10.2826	11.9153	10.2545	12.3504	10.3048	12.2502	11.8631	11.8717	9.47155	9.39219
YLR363C	9.7576	9.09984	9.51025	8.89785	9.12273	9.15508	8.92128	9.03944	9.90316	10.0075	7.32509	7.59143
YPR006C	10.3934	9.10324	10.2885	8.30425	10.9812	9.73058	10.7682	9.43672	9.68504	9.92719	13.637	12.8222
YLR075W	14.7685	14.8758	14.702	14.8438	14.7636	14.92	14.7074	14.9548	14.9276	14.8355	14.4262	14.2473
YMR043W	11.0006	11.4008	11.1452	11.6028	11.0291	11.9951	11.0769	12.1065	11.4926	11.3279	12.1485	12.0232
YNL008C	12.471	10.8978	12.5238	10.9887	11.6157	10.7654	11.6447	11.1166	11.2091	11.3471	12.3714	12.995
YLR363W-A	10.1093	11.7017	10.1079	11.4458	10.4363	11.9562	10.4333	11.9335	11.7503	11.8782	7.62206	7.46242
YOR378W	6.66655	6.52073	6.74535	7.0916	5.8625	6.81631	5.99219	6.52126	7.92171	7.85935	8.50417	8.42534
YBR273C	11.4988	10.7793	11.6378	10.661	11.5893	10.2399	11.3181	10.1787	10.1351	10.1332	12.0694	12.2165
YAL038W	14.9152	14.6012	14.9332	14.6783	15.0248	13.505	15.0378	13.2606	14.6979	14.5364	14.4752	14.5895
YHR070W	8.8854	10.8728	8.89903	10.6999	9.97875	11.5126	10.1665	11.3118	10.7406	10.7892	8.87293	8.67151
YPR068C	8.9062	8.93392	8.95425	8.93299	8.91986	8.92572	8.74024	9.03703	9.4511	9.23686	7.42631	7.40276
YJR120W	4.48681	4.4337	4.6305	4.29894	5.63955	5.10863	6.12885	5.39742	4.54728	4.34543	4.87313	5.28439
YIL096C	9.63321	11.7074	9.86125	11.4442	10.472	11.9443	10.6633	11.9492	11.5024	11.5301	8.8369	8.22722
YLR038C	13.9108	13.5645	14.1174	13.6285	13.9852	12.8061	14.0137	12.6996	13.3857	13.4616	14.0479	13.8929
YDR064W	14.235	14.6551	14.1997	14.64	14.2342	14.661	14.2768	14.6372	14.7322	14.7185	12.2336	12.3626
YNR004W	8.10944	8.73562	7.79032	7.99541	8.37218	9.68725	8.36091	9.62093	8.54113	8.49093	6.78884	7.2937
YIL134W	9.47752	10.5184	9.60572	10.4228	9.67566	11.7984	9.64985	11.5852	10.4694	10.5978	8.70361	8.91261
YIL121W	8.5523	9.95101	9.21672	10.6741	7.88884	11.6801	8.65983	11.9081	10.6795	10.322	10.1051	10.2773
YLR268W	11.1088	10.9127	11.109	10.9644	10.5931	10.7608	10.4221	10.6371	11.8196	11.9698	9.79744	9.92318
YMR161W	11.8578	11.1547	11.6354	10.9682	11.2165	11.2367	11.1618	10.9358	11.5575	11.5843	12.0238	12.3298
YER064C	9.14988	9.57042	8.95934	9.31538	11.8583	12.1685	12.1708	12.2163	12.2	12.0781	10.2653	10.236
YBR077C	11.869	11.2654	11.917	11.1163	11.6837	11.0843	11.7526	10.9431	11.2229	11.2525	12.3405	13.0977
YCR054C	9.70686	9.74796	9.4505	9.54911	9.0278	9.58218	8.82851	9.69485	9.88848	9.95346	6.32753	6.31654
YNR066C	6.12446	6.09071	6.28221	5.39329	6.42991	6.1985	7.00912	5.78157	5.53361	5.39256	6.70357	6.71957
YIL006W	10.3126	8.29235	9.98029	7.98611	10.0819	8.38287	9.87705	8.59869	9.0425	9.10437	10.1146	10.1334
YLR007W	11.6884	11.898	11.6828	11.5867	12.5555	12.4539	12.6629	12.4323	11.7738	11.955	12.3113	12.0375
YDR175C	10.4361	10.4526	10.4442	10.512	10.5328	10.2346	10.3317	10.403	10.388	10.2927	11.3794	10.978
YMR025W	10.0191	9.21643	10.0121	9.15811	10.2226	8.66722	9.97568	8.48112	9.11035	9.14368	9.15331	8.64212
YDR375C	10.6561	10.305	10.7246	10.3059	10.4459	9.61959	10.3971	9.42458	9.27528	9.36937	10.4145	10.6099
YER176W	11.0849	11.24	11.0477	11.2463	11.0732	11.2269	11.1227	11.2254	10.8251	10.722	9.68189	9.80729
YHR113W	12.2979	11.4561	12.588	11.3052	11.731	10.4589	11.5912	10.2753	10.947	11.0984	13.4727	13.1922
YDL060W	11.2035	12.7689	11.0231	12.6294	10.9638	12.8951	11.2067	12.9695	12.6663	12.6576	9.86181	9.85583
YLR271W	11.7067	10.8618	11.3548	10.1077	12.0288	8.58664	11.95	8.4368	9.01467	9.17503	12.7431	13.4909
YPR179C	8.70603	8.38357	8.53614	8.22473	8.5218	7.92812	8.61353	8.52843	8.12896	7.84551	8.17547	8.17164
YOR137C	9.92472	8.57073	10.0557	8.35362	10.2662	8.73266	10.2112	9.20924	9.49982	9.65477	8.05765	8.6982
YJL063C	10.7376	11.3075	10.608	11.0747	10.7062	10.8109	10.7942	10.8149	10.2732	10.4038	11.4707	11.224
YBR056W	12.7276	9.6301	12.7956	9.39704	12.3764	7.61177	12.0331	8.04174	9.63115	10.007	12.3042	12.0509
YDR191W	9.63418	9.7254	9.45783	9.91944	9.45228	10.0837	9.17437	10.0509	10.0696	9.97231	8.03879	8.49784
YPR163C	11.6147	13.3944	11.432	13.2093	12.0473	13.5235	12.1185	13.5907	13.1757	13.1537	10.4817	10.3493
YGL178W	11.4077	11.6794	10.6922	11.3678	11.8969	11.9914	12.2209	11.9066	12.1875	12.191	10.268	10.1478
YLR189C	12.9082	11.3477	13.0062	11.3489	12.3327	10.4222	12.3635	10.6039	10.8659	10.8819	12.5755	13.136
YOR152C	11.6041	9.38537	11.6114	9.16751	12.0158	9.5317	12.064	9.94742	10.1867	9.96957	12.5906	12.7724
YML021C	10.3353	11.0108	10.1945	11.4658	9.78772	10.4938	9.57566	9.79442	12.1369	12.0572	10.4147	10.2047
YFL050C	8.04756	8.97578	8.28176	8.9579	8.34216	9.57281	8.51709	9.82552	8.43094	8.35754	9.74384	10.2079
YNL295W	10.0158	9.93182	10.2738	9.89764	9.51911	9.71685	9.44471	9.82149	9.39392	9.56387	11.047	10.8756
YDR234W	12.2467	13.6194	11.9789	13.629	11.7621	12.568	11.7096	12.595	11.7788	11.5873	11.1526	11.3604
YDL222C	10.3808	7.45318	9.24418	7.8841	10.6043	8.30567	10.3332	8.1004	8.07469	8.49201	12.3502	12.7488
YNL301C	10.8408	12.3712	10.3941	12.3841	10.885	12.3299	10.6272	12.471	12.5559	12.6413	7.66582	8.27967
YMR274C	8.89837	10.3619	8.79259	10.3805	8.70128	10.7328	8.6868	10.8751	11.0097	10.9203	9.59376	9.64475
YNL073W	11.0568	10.6882	11.4582	10.9318	10.2135	10.3334	10.281	10.4899	10.1334	10.1152	11.8205	11.4145
YBR275C	9.73827	9.56251	9.90625	9.87384	9.49022	9.38086	9.59274	9.33723	9.8658	9.63849	8.04832	8.069
YER093C-A	10.1518	9.66078	10.0603	9.62066	10.2291	9.58749	10.0571	9.39904	9.7414	9.78349	9.77475	9.65787
YKL112W	11.2499	11.5363	10.9339	11.6905	10.7324	11.4102	10.4368	11.5657	11.7319	11.668	10.88	10.978
YMR137C	9.48115	9.2086	9.57999	8.92606	9.49789	9.05454	9.38806	9.13449	9.16813	9.1224	10.2835	10.1897
YLR063W	7.99925	10.2792	7.97691	10.2692	9.59003	10.5905	9.72373	10.6657	10.4511	10.3774	8.12362	8.02653
YIR007W	10.1083	7.89285	10.1665	7.41936	10.2371	6.99589	10.0893	6.91339	8.52956	8.80366	8.97561	8.97095
YMR159C	7.28563	4.86156	6.60639	4.45731	6.82678	4.23354	6.74983	4.30922	4.81619	4.93853	9.81433	9.6607
YIR030C	11.1066	10.2999	11.491	10.2939	8.79557	8.83632	8.70707	8.64411	9.65867	9.88134	7.78525	7.96819
YKR085C	10.2669	11.4434	10.1412	11.304	10.4444	10.9782	10.2607	10.9984	10.7746	11.0638	9.86286	9.80358
YGL068W	10.3603	12.0509	10.3109	11.8968	10.5441	11.6575	10.4168	11.6566	11.732	11.9657	10.6337	10.3109
YCL026C-A	8.15809	8.51766	8.71145	8.35232	7.48331	9.00485	7.76178	9.10415	8.93316	8.39821	10.1358	10.0097
YOL068C	12.3163	12.3579	12.3357	12.3072	12.225	12.7181	12.2192	12.7234	12.5899	12.4588	12.6775	13.1757
YER170W	8.51143	8.82063	8.5304	9.36375	7.76997	6.9856	7.57254	6.81905	9.95955	9.84136	8.48026	8.21824
YGL259W	6.20498	4.03497	6.02414	4.28535	6.07703	4.4701	6.27626	4.62092	4.59472	4.52337	6.46759	6.46796
YIL150C	8.76263	7.871	9.12832	7.94911	8.60729	6.74733	8.71655	6.89047	7.53343	7.5544	8.94794	7.74912
YOL120C	14.0638	14.5772	13.9871	14.5612	13.9151	14.6034	13.9211	14.6164	14.3981	14.3804	11.8069	11.8982
YJR099W	11.5785	10.4424	11.6244	10.217	11.1927	9.5613	10.908	9.35433	10.7762	10.9999	11.1122	10.1505
YKL220C	8.48935	8.17841	8.64136	8.07397	9.05065	9.02075	9.16154	9.24013	8.38556	8.08314	9.99914	9.83086
YJR150C	6.45207	5.15228	5.91758	5.76158	6.1777	5.03462	6.00828	5.48237	7.31419	7.47219	6.08085	6.15936
YLR071C	10.8153	11.7824	10.7576	11.6198	10.7629	11.7868	10.7849	11.7986	11.4833	11.5963	10.3909	10.6695
YGL254W	9.51031	9.70869	9.50095	9.53206	10.0475	9.89333	10.0378	9.89743	8.97772	9.16012	11.1458	10.9657
YKL168C	11.3033	9.64711	11.4164	9.76334	11.4479	8.53431	11.3413	8.81598	9.50676	9.64506	11.8207	11.7159
YHR051W	12.2528	12.5919	12.8493	12.6731	12.9026	12.1447	12.8718	11.8825	11.8479	12.2359	13.3905	13.4723
YIL073C	9.74772	7.75391	9.69987	7.70495	8.01549	5.07382	7.89084	5.70333	8.09407	8.38646	9.60509	8.92234
YBR162C	12.2937	13.1912	12.1821	13.4509	12.3877	13.795	12.499	13.7903	14.0148	14.0676	11.7754	11.6322
YHR123W	10.6879	10.6533	10.7771	10.8211	10.455	10.6807	10.3792	10.5115	11.5013	11.5798	9.69744	9.66228
YHL028W	10.8657	8.44247	10.9642	7.47113	10.2914	8.35301	10.2213	8.45122	9.09768	10.2012	9.9972	10.1278
YNL265C	11.8893	10.7435	11.8115	10.6524	11.7666	10.5763	11.5391	10.5625	11.4382	11.4784	12.5749	12.5445
YGR197C	10.3228	10.4001	10.2686	10.3716	9.62737	10.8794	9.67972	10.908	9.87086	9.53662	10.9553	10.4298
YKL022C	11.2055	11.0184	11.3446	11.0711	10.7326	10.4594	10.7607	10.6119	10.6791	10.6416	11.5232	11.919
YPR181C	12.2607	12.1276	12.2122	12.2478	12.0085	12.3874	12.0302	12.189	12.7711	12.7866	11.9198	11.7431
YDR538W	10.1527	10.0627	9.9316	9.59268	10.5191	10.0752	10.7022	9.88781	10.186	10.2899	11.6033	11.8716
YDR496C	10.9469	13.1068	11.1471	13.0443	11.2942	13.3854	11.3672	13.2795	12.8622	12.8174	10.1969	10.0993
YDL031W	11.6524	12.9387	11.6318	12.5939	11.897	12.7652	11.9769	12.7579	12.5607	12.6518	10.2352	10.3651
YDR188W	12.354	13.0992	12.3472	13.0962	12.5106	13.6757	12.3061	13.6648	13.3541	13.2113	12.3726	12.3859
YLR360W	9.52737	9.44678	9.42582	9.21501	8.86683	8.79534	8.66094	8.64738	9.90607	9.95654	9.7466	9.88951
YBR219C	8.80877	8.93133	9.34154	8.77138	8.31223	9.7457	8.66708	9.02808	6.01177	6.27508	7.86297	7.97839
YIL004C	10.5836	10.7876	10.6469	10.9283	10.3276	10.4706	10.3052	10.4212	11.3159	11.0839	10.5601	10.4751
YDR337W	10.7173	10.9917	10.6087	10.8567	10.1718	10.5122	9.9454	10.5576	10.2514	10.3448	10.6478	10.6229
YPR125W	11.3807	12.4142	11.8245	12.5248	12.3289	12.563	12.5003	12.4931	12.0481	11.9799	10.246	9.39408
YML054C	11.4284	9.02607	11.6359	9.51457	10.8493	6.9029	10.5607	6.73499	8.64333	8.63727	12.4453	12.0693
YIL038C	9.5491	10.7564	9.89593	10.772	9.72657	10.989	9.67951	10.9721	10.6701	10.7326	10.5384	11.0829
YJR134C	10.1719	10.0039	10.0838	10.1717	10.0115	9.67084	9.79925	9.82164	10.136	10.0167	10.9226	9.717
YDR336W	10.402	10.3764	10.3477	9.93695	10.2755	10.4472	10.2496	10.4705	10.694	11.0784	10.6533	10.9748
YPL107W	10.5026	10.7478	10.5798	10.6871	10.5389	10.2321	10.4153	10.297	10.489	10.7015	11.4599	12.1096
YPR081C	10.3327	7.97222	10.3318	8.01087	10.7045	7.80141	10.4977	7.82861	8.65095	8.75036	9.92448	9.33245
YKL103C	12.1844	9.32713	12.1712	9.67518	13.037	8.52853	12.6784	8.16968	10.0127	10.2961	11.4078	11.3077
YIR023W	10.514	10.6984	10.4516	10.591	9.81899	10.8982	9.78245	11.0438	10.4974	10.4708	10.2306	10.582
YDR524C-B	14.6722	14.6394	14.7157	14.7067	14.6889	14.7731	14.8062	14.7853	14.7416	14.7813	14.493	14.1048
YLR342W-A	8.99014	11.0646	9.16864	10.9775	8.68709	12.5225	8.84688	12.4751	10.8875	11.075	8.6633	9.38091
YGL111W	10.2934	12.345	10.5485	12.3867	10.5964	12.3185	10.5923	12.5117	12.2716	12.2923	11.3209	11.3958
YML049C	10.577	9.59678	10.6574	9.64015	10.0927	8.99941	10.017	9.10308	9.86594	9.84876	8.84869	8.94209
YJL162C	8.91623	9.07703	9.03008	9.00262	8.77074	9.09272	8.61976	9.09388	9.72573	9.66463	7.85198	8.30713
YEL069C	5.63346	4.90021	5.99017	4.87367	5.41837	4.76773	5.3423	4.56175	4.54527	4.6619	7.09206	7.47252
YGL091C	10.2759	10.5704	10.3856	10.4479	10.2133	10.6892	10.437	10.6043	10.5636	10.6238	11.2332	11.4287
YLR249W	13.8594	14.6413	14.0083	14.5372	14.154	14.6553	14.2189	14.6269	14.5417	14.4995	12.0959	12.0841
YLR316C	9.9658	10.9772	9.65378	10.9992	10.3024	11.1991	10.4034	11.339	10.7361	10.8224	10.0713	9.00133
YHR072W	11.6631	12.2318	11.5984	12.0411	11.5674	12.4264	11.5973	12.5373	12.2907	12.3661	11.6333	11.785
YLR328W	10.0648	10.7262	10.1308	11.0742	9.53929	10.9656	9.8189	11.0451	10.7597	10.5203	11.4188	10.4487
YGL070C	9.24881	11.6044	9.42615	11.477	9.77385	11.8544	10.078	11.8945	11.9568	12.0679	8.76147	8.60564
YBR023C	11.5778	12.2739	11.5173	12.4955	11.3601	12.5282	11.2716	12.55	12.8081	12.84	10.0587	10.4703
YLR224W	12.1315	12.2606	12.1388	11.8677	12.4127	12.5208	12.6731	12.6341	11.886	12.0937	12.5882	12.6493
YEL038W	11.6575	11.021	12.1013	10.5746	12.0964	10.8546	12.1837	10.4433	10.4412	10.6281	11.5604	12.248
YMR202W	13.3319	13.0393	13.1446	12.9228	13.351	13.3477	13.2845	13.2456	14.0088	14.0748	10.4233	10.3508
YDR200C	11.0129	10.525	11.0871	10.7445	10.7368	10.2656	10.686	10.4488	10.4465	10.2904	10.8317	11.0547
YFR016C	12.0199	10.8583	12.1161	10.9086	11.8204	9.57989	11.6452	9.66659	10.7266	10.5901	12.436	11.8766
YGR141W	12.1151	10.4856	12.2073	10.3554	11.7682	8.82024	11.7061	9.02275	9.92576	9.9395	11.9469	12.3187
YNL217W	9.0211	9.99514	9.39648	10.0614	11.6086	11.2255	11.7182	11.2721	11.1291	10.8906	9.6584	9.59898
YKL121W	11.2024	9.83404	11.3734	9.64892	11.2349	9.7296	11.1743	9.92341	9.75909	9.85232	11.2904	11.055
YGR177C	6.78906	9.23332	6.47657	8.68076	7.01331	10.3717	7.03509	10.3047	11.1429	11.2602	7.08837	6.86392
YCL034W	12.2031	10.396	12.2971	10.4589	11.4452	9.88258	11.438	9.98742	10.5543	10.767	12.1156	11.8306
YAL067W-A	5.68835	4.82647	6.01969	5.07623	5.49149	4.83558	5.52328	4.57321	4.44995	4.49427	6.99175	7.4476
YOL020W	8.49201	10.93	8.43601	10.2999	11.1294	12.7194	11.2704	12.749	12.5253	12.5432	10.5531	11.1776
YCR026C	10.1493	10.2215	10.1988	10.0734	10.0415	10.0885	10.1767	10.0204	9.80637	9.94584	10.8475	11.2364
YBR136W	11.7457	10.7872	11.4787	10.6224	11.4	10.6734	11.3136	10.7476	10.019	9.996	10.4018	10.2663
YOR155C	10.6242	9.18194	10.5432	9.0745	11.7663	9.50769	11.7665	9.68326	9.46497	9.59	10.7277	10.9599
YGL122C	11.4826	12.5128	11.9043	12.409	11.3701	12.3957	11.4145	12.4226	11.835	11.9107	13.0058	12.5244
YOR258W	9.95755	9.66834	10.1099	9.63883	9.91793	9.39106	9.95392	9.52574	9.92193	9.85821	10.2208	10.6057
YKL034W	12.2264	10.7982	12.3569	10.6901	12.1602	10.2954	12.137	10.3981	10.51	10.7273	11.9918	12.4904
YHR050W-A	6.47998	6.61175	6.42605	6.61556	6.41095	6.63313	6.40291	6.58616	6.74208	7.01388	7.53195	7.94771
YKL165C	10.0377	11.1942	10.0253	11.6861	9.67807	10.7081	9.64466	10.5666	12.1202	12.1332	9.79407	10.4419
YKL122C	11.1298	12.0544	11.0038	12.067	11.8121	12.2757	11.6428	12.5427	12.9487	12.9898	11.0252	10.9402
YLR037C	12.0887	12.862	12.2004	13.0284	12.8363	13.7998	12.7583	13.6978	12.8707	12.8323	11.147	11.054
YLR306W	9.73698	9.19333	9.88677	9.3895	10.8145	9.12193	11.0801	9.27988	9.9033	9.8806	9.00342	8.62225
YOR347C	10.8736	9.60544	11.196	9.92563	11.8021	8.98781	12.0759	9.14871	9.20028	8.92227	12.1739	12.4223
YOL064C	12.3385	12.867	12.0457	12.7292	12.0622	11.7454	11.9438	11.556	11.5576	11.5337	10.8812	11.7852
YDR452W	12.092	11.0923	12.1073	11.0276	12.3308	10.6591	12.4012	10.6462	11.8685	11.9369	12.8164	12.2344
YDR349C	10.9635	12.0199	11.1304	12.0399	11.4221	12.21	11.7969	12.2904	11.9492	12.0939	11.9311	12.3321
YFR019W	11.9815	10.7692	12.0726	10.7625	11.7637	10.1321	11.9105	10.0803	10.7969	10.7142	11.4933	11.7307
YKL033W	10.3496	10.4234	10.1022	10.4332	10.0955	10.5432	9.98896	10.6362	10.8093	10.8803	8.98909	8.86587
YGL096W	13.0406	10.8887	13.0398	10.4938	12.6122	10.8345	12.4632	11.0535	9.1691	9.22824	11.3243	11.7599
YCL011C	12.4228	12.8417	12.5171	12.866	12.3425	12.8578	12.2713	13.0337	12.8916	12.8206	13.0255	13.2095
YDR288W	10.4009	10.5794	10.2565	10.4043	9.75718	10.8533	9.86493	10.8846	10.6236	10.6445	10.6964	10.8397
YPL180W	10.9101	10.3493	11.0909	10.4807	10.9086	10.1936	10.7632	10.2298	10.4241	10.3848	11.3974	11.1971
YDL104C	9.09931	7.99665	9.5526	8.24266	8.98392	6.28801	8.71031	6.80869	7.94021	8.15413	8.39645	8.17392
YGR218W	11.8472	11.904	11.8425	11.9117	11.51	11.8185	11.5801	11.6735	11.4997	11.5967	11.729	12.4352
YGR036C	8.50424	8.97283	8.56931	8.82745	8.95239	9.50962	9.26917	9.1634	10.3819	10.3754	8.05263	7.79242
YDR109C	9.68101	9.45034	9.73656	9.49445	9.73875	9.60518	9.58705	9.83468	9.57449	9.48742	11.0568	12.481
YBR252W	11.278	12.9085	11.0877	12.9202	11.5799	13.172	11.3664	13.0382	13.4524	13.5016	9.66145	9.67891
YDL008W	11.1182	10.2201	11.2887	9.97361	11.5037	9.87656	11.5433	9.89511	11.4339	11.6486	10.3246	10.1833
YDL139C	10.463	8.39818	10.2338	8.47707	9.94534	8.65774	9.861	9.16494	8.96206	8.88081	9.11435	9.50154
YOR022C	10.599	9.60639	10.3889	9.51194	10.2636	8.77252	10.3718	8.89077	9.34123	9.32265	11.3784	10.8973
YPL066W	10.5223	10.433	10.7032	10.7843	10.3019	10.7456	10.4478	10.9252	11.6875	11.7901	11.5221	11.2743
YPR005C	10.4933	9.50526	10.344	9.18531	11.0248	10.1292	10.8061	10.172	9.02294	8.94473	11.0924	11.0466
YHR155W	10.953	10.3956	10.9132	10.2281	10.6213	10.3554	10.759	10.5402	10.0894	10.1047	9.88684	10.3993
YDL043C	10.2625	10.889	10.2843	11.0021	10.4022	11.148	10.1457	11.2999	11.3803	11.4871	10.7047	10.3751
YKR049C	12.9624	9.96018	13.1778	10.0902	12.8736	9.96267	12.8353	9.78333	10.0479	10.1612	13.49	13.5949
YER036C	12.9265	13.8446	12.9479	13.6631	13.0284	14.1036	12.9214	14.0122	13.6723	13.6987	12.3262	12.0113
YLR103C	9.59777	10.3273	9.62864	11.0254	8.79242	9.67005	8.45022	9.59203	11.5676	11.3836	8.93694	8.57703
YKR043C	11.7767	12.3522	11.6162	12.5295	12.9402	12.7901	13.037	12.9312	12.8936	12.8207	10.1978	10.15
YPR182W	12.2682	12.2026	11.9952	11.9937	11.5688	12.0945	11.4682	12.0972	12.1971	12.3942	11.9069	11.4873
YOR351C	7.33918	5.32499	7.29618	5.00599	6.67597	5.55538	6.56682	5.10525	4.97402	4.96229	8.12779	8.40365
YPL057C	11.704	12.4426	11.9115	12.2262	12.5315	12.0214	12.7824	11.8193	12.8875	12.8581	13.2078	13.4672
YOR171C	10.2899	10.867	10.4796	10.9367	10.9676	10.771	10.8389	10.8834	10.3307	10.3027	11.4398	11.8298
YBR143C	12.371	13.6719	12.4127	13.7105	12.6804	13.7008	12.5627	13.7776	13.5668	13.6583	11.1593	11.3934
YDR002W	13.4349	13.8647	13.5556	13.7868	13.3729	14.0224	13.3391	14.0411	13.9887	14.0044	11.9705	12.0895
YDR541C	9.90999	9.40879	9.86536	9.59856	10.7049	10.0457	10.803	10.1704	10.3636	10.2104	9.26719	9.60856
YGL012W	10.5177	13.2464	10.7485	13.4109	11.9474	13.4554	12.4885	13.3782	13.6964	13.6678	11.0578	10.8312
YGR053C	10.3077	7.15948	10.2046	6.88143	9.14345	5.47502	8.87054	4.99066	6.98956	6.88909	10.4055	10.5529
YDR531W	11.2894	11.2279	11.3699	11.3094	11.4385	10.8581	11.4563	10.9529	11.6412	11.5754	10.8096	11.0057
YAL037C-A	7.57933	7.9866	7.67318	7.70691	7.71466	8.7144	8.17788	8.41507	7.26263	7.38375	7.73926	8.15972
YDR224C	14.5086	13.9185	14.4263	14.0643	14.283	13.2944	14.2182	13.4607	14.6255	14.6087	13.9973	14.1035
YER168C	10.2342	11.1323	9.74114	11.2297	9.95171	11.639	9.90427	11.6079	11.1131	11.1556	9.89914	9.84976
YLR091W	8.66262	7.35402	8.54647	7.26519	8.3769	7.66041	8.4131	7.71397	8.53994	8.48473	9.90772	9.41662
YDR347W	11.2748	11.9173	11.313	11.8052	11.0609	11.4813	10.9433	11.4166	10.8955	10.823	11.6237	11.7327
YOR246C	11.2223	12.2206	11.1011	12.2136	12.2933	12.8415	12.423	12.9893	12.4708	12.4596	11.3456	11.3887
YLR222C	10.1259	12.9296	10.0383	12.8496	10.5974	12.6829	10.6402	12.8153	12.1135	12.1464	7.62241	7.72976
YGR282C	14.3979	14.1349	14.3518	14.0697	14.5318	14.2746	14.5608	14.3077	14.2746	14.3177	14.2664	14.4873
YMR241W	11.9464	13.6928	11.8285	13.729	11.0848	13.0487	11.2986	12.7705	13.1171	13.1482	11.582	11.3632
YLR131C	9.32537	7.63241	9.27626	7.84803	8.41763	7.96445	8.27275	8.17937	8.84526	9.54712	9.52805	9.28327
YML075C	10.8391	10.1525	10.6768	10.1258	10.885	10.2842	10.7728	10.2483	11.5787	11.6902	11.2881	10.5562
YPL096C-A	11.9548	11.9013	11.8469	11.9532	12.4087	11.8812	12.4908	11.858	11.9092	11.9992	11.1322	11.2311
YMR071C	13.1128	11.7563	13.0414	11.4356	12.7273	11.0698	12.7862	11.3817	12.1681	12.3909	12.0616	12.2265
YPR093C	11.0359	10.3249	10.961	10.2226	11.1753	10.1909	11.2113	10.1667	9.94573	9.80972	12.0956	12.1935
YER006W	11.8647	13.4575	12.0184	13.4404	12.2895	13.5482	12.3007	13.4914	13.308	13.3127	11.3547	11.0994
YCR052W	10.1733	11.1796	10.132	11.3566	10.6808	11.8472	10.5319	11.7816	10.7197	10.7293	9.73344	9.53687
YFL020C	9.77156	8.70094	9.68569	8.1615	10.5686	9.47611	10.649	9.37563	7.50859	7.58259	8.62849	8.85226
YCL059C	11.1793	12.5114	11.0484	12.4001	10.8797	12.7112	10.6542	12.7847	12.2583	12.4173	8.59636	8.75161
YOR190W	7.79919	7.60559	7.30619	7.04162	7.35479	7.52985	7.39795	7.67477	8.22644	8.1863	7.79102	7.89261
YHR200W	12.6663	11.7937	12.7018	11.9607	12.1211	11.6489	11.9827	11.734	12.0227	12.0096	12.5901	12.2417
YOR257W	11.0031	11.0073	10.94	10.8546	10.5055	10.817	10.5936	11.0428	11.2486	10.986	13.1409	13.8424
YDR235W	10.2309	10.9294	10.0282	10.8935	9.93897	10.8883	9.9254	11.0563	11.1039	10.9862	9.11732	9.08296
YGL238W	11.5021	12.084	11.6612	12.1	11.6804	12.0565	11.6924	12.0604	12.1044	12.0545	10.8554	11.0222
YGR166W	10.0156	10.2413	10.0114	10.1197	10.35	10.7152	10.3194	10.7513	9.9954	9.99481	8.36703	8.73182
YDL046W	12.8645	11.9398	12.7843	11.7999	13.1046	12.0611	13.2092	11.9937	12.2696	12.4343	13.7649	13.9146
YLR267W	9.68844	6.69697	9.61052	6.53384	9.03008	5.27791	8.7487	4.84488	6.85228	7.07381	13.0778	13.5139
YOL154W	9.8364	9.46331	9.79205	9.47173	9.87376	10.178	10.3084	10.456	14.706	14.6091	11.431	11.027
YDR534C	8.37573	9.23956	8.09673	8.74976	7.68805	8.78361	7.19721	8.84375	8.54504	8.42844	10.0369	9.80824
YDR354W	10.545	11.9956	10.5572	12.2983	10.6701	11.2896	10.764	11.2209	10.8297	10.9016	9.54613	9.30673
YLR040C	10.9703	12.7461	10.7971	12.6001	11.858	13.3839	11.8787	13.4715	13.4996	13.4284	11.1977	10.8064
YMR037C	11.6145	11.3612	11.4252	11.2115	11.0648	11.0604	11.0985	10.9644	11.059	11.0265	10.2597	10.5834
YBR121C	12.5082	13.8666	12.2492	13.8458	12.7603	13.7717	12.5661	13.8518	13.8675	13.8341	11.197	10.8343
YLR457C	10.0749	9.08505	10.1698	9.13363	9.73705	8.82325	9.76787	8.96914	9.51771	9.28681	9.56686	10.1058
YHR178W	10.2841	9.02541	10.3372	8.68774	9.86377	8.47461	9.90858	8.71604	9.26201	8.99153	9.84479	9.88479
YHR085W	10.4131	11.951	10.4689	11.7511	10.3687	12.0747	10.344	12.0933	11.6485	11.7552	8.39187	8.71654
YGR213C	10.3124	8.26493	9.90737	7.9518	9.6439	8.29842	9.52869	8.2477	8.4891	8.44466	8.9188	9.1959
YHR140W	10.9293	8.99765	11.131	8.62095	10.9392	8.40016	10.8601	8.54046	8.31721	8.60846	9.70575	10.4849
YHR062C	9.12651	10.9005	9.32715	10.7932	9.62186	11.6594	9.5346	11.6363	10.8441	10.8635	8.7876	8.29619
YOL142W	11.4663	12.3856	11.4172	12.2613	11.4902	12.623	11.3742	12.6467	12.5215	12.6768	10.7628	11.3508
YHR139C	11.6881	8.15618	11.1286	8.51287	14.3453	9.22443	14.3637	9.40187	10.7415	11.7791	15.0048	15.0347
YBL049W	12.9961	9.81716	13.1473	9.68509	13.1583	9.38185	13.1758	9.04085	9.15441	9.06616	13.6959	14.1108
YLR231C	11.228	10.9881	11.4303	10.9139	11.6852	10.9554	11.7873	11.171	11.5256	11.2143	12.3129	12.2674
YOR047C	10.4542	10.9913	10.6896	11.2784	10.3269	11.372	10.4377	11.454	11.0893	11.0667	8.226	8.59988
YDR370C	10.452	10.3979	10.238	10.1716	10.196	10.8334	10.1424	10.8614	10.9364	11.1518	9.79155	9.71728
YPR107C	10.722	9.87919	10.6728	9.73194	10.6015	9.76421	10.3232	9.86022	10.5637	10.7989	9.39258	8.82814
YKR003W	10.804	9.0931	10.7564	8.76633	10.1302	7.79548	9.81498	7.66258	9.5757	9.65167	10.3271	10.3662
YLR437C	9.92916	10.8664	10.5038	10.914	9.99167	11.8112	10.2198	11.8504	10.9647	11.0449	10.3741	9.94275
YOR353C	10.4988	10.6059	10.5684	10.4272	10.1305	10.8174	10.1834	10.9704	10.3037	10.2186	11.2765	11.2777
YLR274W	9.68634	10.8658	9.90955	11.0129	9.10887	10.7909	8.98599	10.805	10.6198	10.513	8.13838	8.54647
YDR490C	11.5037	10.6817	11.4895	10.392	11.3269	8.96216	11.2412	9.11828	9.9336	10.1076	11.7005	11.8292
YLR214W	8.04131	8.95383	7.95625	8.47494	7.98073	9.61981	8.10553	10.1199	11.1208	10.9549	9.14014	9.25882
YFR039C	10.1558	10.1596	10.1929	10.0847	9.72338	9.6511	9.87145	9.92454	10.7613	10.8512	10.8322	10.37
YBR151W	11.6556	11.2973	11.536	11.2554	12.1295	11.4465	12.2801	11.5901	11.5692	11.5649	13.0407	12.5933
YOL077C	11.5812	13.8415	11.6703	13.8282	12.3742	14.0454	12.3315	14.0483	13.5805	13.6208	10.0108	9.72172
YDR458C	10.1112	9.56143	10.1255	9.48558	9.57313	9.01425	9.55798	9.44687	9.09259	9.09384	9.76907	9.26654
YPL019C	10.9691	11.2944	10.9888	11.2071	13.5306	13.3094	13.6323	13.0802	11.6967	11.6794	11.0153	10.9463
YPR140W	11.5804	11.2129	11.5002	11.1608	11.3978	11.2743	11.319	11.125	10.4044	10.4439	11.7047	11.8004
YDR502C	11.7937	13.4309	11.6329	13.421	11.2289	11.3223	11.0348	10.3853	9.76717	9.56289	11.9973	11.6998
YKR104W	9.34699	9.05016	9.06697	8.72084	9.2202	9.65425	9.2641	9.9167	8.19204	8.41964	9.36349	9.53101
YDL025C	10.9825	11.3167	11.3108	11.447	10.7339	9.54189	10.567	9.76446	10.3246	9.99853	13.7192	13.8919
YHR063C	12.1155	12.6045	12.2462	12.5729	11.6825	12.0882	11.6312	12.0698	12.7265	12.8153	9.12159	9.32707
YLL015W	13.0361	11.1943	12.9377	10.9784	12.5843	10.6158	12.7147	10.736	11.098	11.1971	12.614	12.609
YKR098C	9.08807	9.2063	9.17756	8.8087	9.12885	8.96309	9.32872	8.98653	7.86551	7.9343	9.70691	9.17667
YOL155W-A	7.47655	7.38797	7.77398	7.02937	7.58944	8.07028	7.69571	7.10492	7.61028	7.50352	8.02844	8.26498
YDR061W	10.7245	10.6293	10.7093	10.395	10.4596	10.8588	10.6683	11.0933	10.5561	10.4779	10.171	9.68449
YOR389W	8.63153	8.5977	8.69739	7.9141	8.6692	10.1206	8.72781	10.2008	8.05404	7.58432	9.14277	8.87406
YER136W	12.9069	11.2156	12.9316	11.3029	12.6235	10.6702	12.4584	10.6973	11.9404	12.1965	11.7684	11.7069
YPL026C	11.8353	13.2854	12.0511	12.9698	13.0629	13.0976	13.3716	13.1803	12.0647	12.2536	13.2874	13.2688
YDL047W	11.0455	12.0183	11.5526	12.0884	11.9051	12.7299	11.9184	12.6904	11.7435	11.6223	12.22	12.1373
YNL049C	10.6087	11.0862	10.5138	11.0535	10.9441	10.3961	10.8339	10.1094	10.6656	10.8199	9.11753	9.55046
YLR208W	11.8096	12.1916	11.6689	12.3103	12.0405	12.3194	11.7763	12.2204	12.8212	12.8831	11.2989	11.171
YGR149W	11.557	10.2477	11.6135	10.1316	11.2632	9.78737	11.0998	9.90165	9.86821	9.97284	11.7895	11.366
YPL151C	10.992	10.6825	10.8949	10.5207	10.7323	10.993	10.7512	11.0156	10.7792	10.8186	11.7463	11.9937
YDR043C	12.7265	11.7376	12.4843	11.2896	11.9085	11.9133	12.0289	12.0258	11.0092	11.1716	11.8569	11.9817
YOR217W	10.5171	10.4639	10.5184	10.6581	10.4127	10.673	10.4128	10.513	10.577	10.6885	9.97963	9.11859
YGL171W	9.69612	12.2713	9.9482	12.2934	9.86259	12.092	9.96528	12.0969	11.7768	11.9024	9.13609	8.6933
YLR376C	10.0371	9.33828	10.184	9.45714	10.2759	9.52578	9.99136	9.64703	10.2465	10.3107	9.61237	9.24461
YML099C	9.9583	9.74101	10.0003	9.54339	9.04047	9.49174	9.42089	9.64854	9.05778	9.09188	9.76118	9.60853
YBR079C	12.0103	13.5417	11.6538	13.4385	12.0615	13.5468	11.9076	13.6653	13.3018	13.3109	10.8532	10.5323
YDL076C	11.2574	10.2001	10.9421	9.83005	10.5778	10.1688	10.324	10.2216	10.4424	10.6693	10.2216	10.794
YML105C	11.6249	12.2086	11.7459	12.2095	11.5979	12.2989	11.2235	11.9975	12.0812	12.1977	9.90486	9.55795
YPR135W	11.4087	10.6515	11.5427	10.9963	11.2993	9.89459	11.2999	9.67764	10.8879	10.8391	12.0137	11.7458
YDL089W	10.7084	10.6842	10.8792	10.6047	10.868	10.4819	10.7638	10.4937	10.7217	10.7633	10.7989	11.108
YOR080W	9.94603	10.1315	10.2032	10.3965	10.2745	10.2443	10.2444	10.3408	10.777	10.8063	8.99512	9.0742
YGR208W	9.81007	12.4467	10.1372	12.5906	10.4025	11.8808	10.2834	11.8382	11.2646	11.2724	7.4044	7.39739
YBR131W	10.8925	10.3863	10.5292	10.1174	10.7509	10.2149	10.5793	10.3449	10.3036	10.1016	8.73633	9.03371
YOR049C	7.15724	6.27196	8.27051	7.31881	7.47341	7.96969	7.97653	8.54013	6.90207	6.95237	10.4386	10.4768
YLL006W	10.0099	10.0005	9.87121	10.1262	10.1606	8.82661	10.2397	8.69152	10.4955	10.5804	11.2139	10.7532
YLR234W	7.23889	5.47085	7.04219	5.25966	7.49905	6.51684	7.58198	5.65834	6.9472	6.68827	8.03978	7.37448
YPR010C	11.9447	13.8783	11.8474	13.8439	12.1892	13.9582	12.3923	13.9679	13.7231	13.8602	10.2623	10.2819
YAL035W	12.7307	13.8059	12.6979	13.7316	12.8334	13.8627	12.7226	13.7553	13.6806	13.6564	12.0833	12.204
YMR123W	10.588	11.754	10.6728	11.7338	10.7724	12.1012	10.8507	12.1253	11.9874	11.744	9.25067	9.05526
YDR292C	10.932	11.6962	10.936	11.8183	10.7554	11.63	10.6557	11.5169	12.1088	12.2857	10.7955	10.553
YMR010W	10.8587	12.0172	10.8598	11.7229	10.9533	11.7962	10.9771	11.3254	11.7361	11.5661	10.0443	10.3195
YKL019W	11.0639	10.9834	11.061	10.8948	11.642	11.5904	11.7108	11.4701	11.0295	11.0939	11.1836	10.5586
YOR238W	11.621	10.1724	11.3922	10.1915	11.1436	10.4223	11.0644	10.5772	11.04	11.1388	10.3342	10.2911
YDR390C	10.8902	11.1449	10.875	11.2954	10.6943	10.9962	10.395	10.99	10.9335	10.8717	10.2159	10.1657
YNL259C	11.6214	11.5036	11.7527	11.1752	12.4317	11.2549	12.6202	11.4281	11.841	11.855	10.6961	10.6025
YOL132W	8.24921	7.68839	8.24029	7.33909	8.55824	8.17586	8.51571	8.29471	7.76877	7.41811	8.47473	9.94349
YER126C	11.3955	13.1472	11.1533	12.9566	12.3571	13.1537	12.4505	13.1532	13.299	13.3429	10.5731	9.96619
YGL189C	14.2994	14.6451	14.2833	14.6286	14.2773	14.682	14.3617	14.7293	14.4298	14.4178	12.859	12.9297
YIL115C	11.8781	11.3084	11.9979	11.4804	11.5871	11.2219	11.4027	11.4708	11.1553	11.271	11.0102	10.6882
YDR528W	8.84073	9.13382	9.07348	9.43808	7.86357	8.58796	7.73326	8.40464	10.6099	10.5945	8.45239	8.82617
YIL069C	13.3452	14.4398	13.1402	14.4522	13.4329	14.4825	13.4296	14.4447	14.3951	14.4127	12.7221	13.003
YGL156W	12.1617	9.3544	11.9886	9.05545	12.8608	7.80587	12.5995	7.81533	9.50274	9.78627	13.5705	14.1362
YNL111C	11.1656	11.3559	10.9505	11.131	11.4087	11.9915	11.1794	12.1333	13.0298	13.2213	8.95446	9.21635
YMR078C	8.84743	9.53677	8.83945	10.502	8.13911	8.6897	7.82729	8.70965	10.3765	10.3196	7.66698	8.0203
YPR017C	10.0841	10.6197	9.84746	10.4186	9.95943	10.5099	10.0635	10.5224	11.0218	10.8717	10.5529	11.2343
YPR043W	14.4275	14.6344	14.2998	14.6006	14.4305	14.6022	14.4364	14.622	14.4742	14.4483	13.0162	13.3478
YAR035C-A	7.68358	7.63675	7.59129	7.52114	6.87293	7.01152	6.74916	6.99862	6.0895	5.97387	8.09343	8.32078
YCR090C	11.1122	11.6004	11.0493	11.6176	10.5912	11.5943	10.4968	11.6263	12.0698	12.2557	10.6222	9.90472
YNL152W	10.2558	10.2257	10.2859	10.2296	10.1252	10.1227	10.294	10.4346	10.3221	10.4229	9.91383	9.87975
YGL168W	8.07346	8.33116	8.01516	8.38974	7.4887	8.26499	7.82521	7.75689	8.47476	8.03463	8.40852	8.33053
YGL055W	13.7112	11.6119	13.4606	11.4677	13.9325	11.9516	14.0093	12.0872	13.7609	13.7153	13.7448	13.8239
YGR170W	9.93675	9.67172	9.8873	10.0319	11.0068	9.67639	11.0872	9.54054	9.92366	9.87815	10.7417	10.6495
YMR225C	11.4312	11.569	11.5306	11.5264	11.7503	10.7783	11.513	11.0323	11.1069	11.0919	10.7634	10.5978
YER089C	10.1626	11.4319	9.91834	11.4454	11.5053	11.9236	11.5557	11.669	11.2834	10.9867	10.3829	10.1103
YOR349W	9.88226	9.17306	9.9645	9.04676	9.8409	9.62561	9.91859	9.59597	9.35686	9.39705	9.54262	9.31553
YML131W	11.4491	10.274	11.5564	10.44	11.6983	9.14464	11.317	8.3658	9.69015	9.55082	13.0766	12.4865
YOL144W	9.8094	11.2809	9.98237	11.1545	9.8098	11.4957	9.77942	11.569	10.9267	10.8541	9.38414	8.01785
YAR027W	12.2795	10.0393	12.1877	10.3227	11.848	10.2169	11.8703	10.8867	11.433	11.6029	11.4982	11.1592
YNL149C	12.7679	12.4987	12.7692	12.3988	12.8505	12.3209	12.924	12.4884	12.6002	12.6663	12.6993	12.0055
YOR099W	12.9635	13.12	12.8531	13.2083	12.9308	13.5479	12.7642	13.5743	13.7475	13.6978	12.1295	12.2462
YLR239C	9.71404	9.42795	9.66182	9.61569	9.73571	9.02335	9.42059	9.19332	9.07748	9.12554	9.52115	9.46271
YDL160C-A	9.83372	10.7304	9.81588	10.6715	10.7859	10.7223	10.918	10.6899	11.1559	11.0499	10.2501	10.5161
YNL161W	11.2758	10.9893	11.2799	10.9183	11.0332	10.9181	11.1273	10.9257	10.9696	10.9096	10.58	10.5304
YPL132W	10.1511	9.90083	10.2568	9.73724	9.69186	9.25259	9.2572	9.19429	9.5193	9.69069	10.351	10.3712
YER088C	12.5695	12.1776	12.6123	12.3146	12.3801	12.3544	12.665	12.4509	12.1588	12.1534	13.7476	13.8398
YDR380W	9.10349	6.38546	8.72623	7.24295	9.39187	11.8591	9.49121	12.2136	11.8279	12.2411	13.6581	13.5982
YCR093W	11.3671	11.7175	11.2579	11.5628	10.8483	11.5331	11.059	11.5415	11.3032	11.2707	10.9784	10.8874
YJL139C	10.1182	10.1272	10.051	9.97075	10.0352	9.76551	9.95783	9.74173	10.3166	10.3334	10.1327	10.1383
YAR031W	7.21254	6.03432	7.27123	5.89398	7.87682	7.56464	7.85787	7.90774	6.57226	6.69375	8.46321	8.01574
YPL193W	8.97654	9.65399	9.02098	9.13772	8.80758	9.84774	8.75895	9.83794	9.18396	9.41455	10.7914	9.99333
YER101C	10.8785	9.83782	11.0123	9.5953	11.2771	9.10274	11.0776	9.50943	9.70717	9.7237	12.8857	13.3947
YNL242W	10.6923	8.87444	10.2836	8.2291	10.6311	8.1861	10.7136	7.82903	8.32802	8.67518	10.3787	10.4932
YNL121C	11.6176	12.1286	11.509	12.3075	11.0475	11.469	10.7823	11.3557	12.1831	12.1615	11.6931	11.1795
YNL113W	11.464	13.2034	11.5847	13.0789	13.3361	13.3816	13.4993	13.4275	13.1391	13.3249	9.06658	10.0969
YDR395W	10.3876	12.272	10.475	12.3289	10.4528	12.3824	10.5716	12.2374	12.122	12.1712	10.1837	10.3921
YMR004W	11.8154	10.6679	11.8582	10.6743	11.1524	10.3826	10.8761	10.6972	10.9569	11.0247	10.9163	10.8477
YNR031C	11.9118	11.1389	11.7546	11.0159	11.564	10.7963	11.67	10.8333	11.1241	11.0492	11.182	11.0554
YAL064W-B	6.43716	6.20842	7.00606	6.24006	6.53224	6.4504	6.70979	6.16806	6.55267	6.40959	7.98505	7.35397
YDR520C	10.8061	10.863	10.8766	10.7408	10.7587	10.6292	10.8892	10.5978	10.7991	10.9418	9.96704	10.6772
YDR217C	10.5952	10.8632	10.5201	10.8402	10.4399	10.793	10.3036	10.8722	10.4673	10.3659	10.0872	10.5764
YOL104C	5.16816	4.55591	5.57431	4.58331	6.31614	4.59876	6.8782	5.00891	5.96749	5.40355	5.90061	6.04747
YIR031C	13.2491	10.7499	13.4499	11.1221	10.9687	10.3384	10.9754	10.3712	9.80455	10.1544	9.81131	9.98059
YHR122W	11.1411	11.7598	11.0564	11.6126	11.2275	11.2544	11.1608	11.1008	10.7902	10.9733	10.97	10.7458
YPL141C	9.17078	8.38444	8.85032	8.28499	8.74542	7.916	8.53167	7.60378	9.63607	10.3428	11.3419	12.5663
YDR067C	10.8088	10.3572	10.8372	10.427	10.5012	9.61528	10.3587	9.74784	10.0543	10.1325	10.6033	11.1527
YDR184C	9.78618	11.9958	9.98616	11.9022	10.1502	12.4865	10.258	12.4167	11.8626	11.8699	8.81811	8.7408
YAR002C-A	12.5631	12.8964	12.3344	13.0103	12.635	12.8513	12.526	12.84	13.4808	13.4599	11.2304	11.0474
YDR524C	11.0636	11.072	11.2158	11.1488	10.063	11.093	9.87236	11.2151	10.6813	10.6439	9.80176	9.94388
YBL067C	10.5086	10.2933	10.4168	10.3038	10.0602	10.0027	9.93036	10.1026	10.2015	10.3786	11.9864	11.7679
YDR428C	9.6231	10.1558	9.83378	9.99971	10.1244	9.83402	10.14	10.0014	10.589	10.6361	9.59335	9.72909
YDR213W	8.92619	8.08748	8.89336	8.05449	8.95228	9.35863	8.70295	9.05912	9.4614	9.04202	9.32937	8.58163
YGR089W	10.3115	10.5095	10.2385	10.3381	10.8791	10.2925	10.7575	10.5208	10.4385	10.4319	8.41265	8.14864
YBR015C	11.8607	12.4399	11.4676	12.5799	12.1184	12.6611	11.9383	12.7742	12.868	12.7431	11.7591	12.1231
YDR036C	11.4377	11.0374	11.7628	10.92	10.967	10.8575	10.9733	10.5867	10.6987	10.5673	12.2499	11.5302
YOL127W	14.5017	14.6618	14.4773	14.597	14.4738	14.7283	14.4943	14.6786	14.5871	14.5684	12.7499	13.106
YKL161C	10.3162	8.5278	10.0118	8.68489	10.1882	9.53972	10.0431	9.55219	8.99553	8.95323	9.49729	9.50601
YOR008C	12.2055	11.9142	12.1616	12.0244	11.3724	12.0002	11.4726	12.0212	12.2784	12.2851	12.0618	12.3264
YMR179W	8.68427	9.03028	8.82417	9.90235	8.11374	8.50263	8.00994	7.85008	10.399	10.2895	7.33926	8.31241
YDR297W	12.0367	12.3904	12.3034	12.2891	12.6813	13.2732	13.0101	13.2913	13.1718	13.0549	12.8647	12.674
YOR298C-A	14.5968	13.0794	14.5377	13.0712	14.4171	12.8866	14.3712	12.9542	13.3229	13.306	14.4922	14.405
YOR061W	12.2906	12.3089	12.4337	12.4272	12.0827	12.4088	11.9076	12.478	12.3286	12.3279	10.9534	10.5997
YIL112W	10.8626	10.151	10.9148	10.0399	10.144	9.7473	10.0871	9.76346	10.1584	10.0119	11.4272	11.5235
YGL172W	10.8408	11.604	10.9297	11.7529	10.1468	11.6442	10.0921	11.6434	11.8741	11.8741	12.0197	12.2098
YFR025C	10.7302	11.4351	10.8312	11.5635	10.8029	11.1434	10.792	11.0254	10.7659	10.7959	9.9461	9.8236
YIR004W	10.5606	10.8131	10.5724	10.7389	10.3942	10.7718	10.3012	10.758	10.3347	10.3362	11.147	11.4118
YPL138C	10.5385	9.86262	10.5455	9.70328	10.2749	9.69983	9.98203	9.78863	9.78406	9.73091	10.5089	10.4643
YDR306C	11.6771	10.1823	11.7482	10.1514	11.4566	9.28462	11.4324	9.27953	10.5162	10.497	13.3119	12.9585
YKL183C-A	6.445	6.19511	6.94671	6.31625	6.42906	7.54366	7.03811	7.24406	5.54861	5.52322	8.0263	7.94913
YGL047W	11.2436	8.83464	11.2635	8.6839	10.873	7.34219	10.4318	7.04524	9.12722	9.45174	11.2846	10.6698
YPR162C	10.423	10.6932	10.6409	10.6545	10.161	10.7834	10.1269	10.6487	10.3941	10.6485	9.68719	9.52863
YDR453C	10.1574	7.57458	10.5457	8.43639	10.9518	7.9612	10.8964	7.56291	9.1662	8.8011	12.7186	12.073
YKR081C	11.4881	13.4406	11.4716	13.3807	11.9517	13.5685	11.7562	13.6419	13.3342	13.446	9.83387	10.1632
YGR295C	11.4012	10.3137	11.467	10.6532	10.3457	10.7051	10.344	10.47	11.0511	11.0404	9.58679	9.64476
YOR213C	10.6278	10.8958	10.4715	10.9166	10.6804	11.01	10.7039	11.1104	11.4487	11.5202	12.1066	12.3201
YDR272W	12.7226	12.233	12.8263	12.1734	12.4584	10.9588	12.1487	11.0676	11.9114	11.9964	13.4846	13.5102
YDR273W	10.5213	9.52071	10.6506	9.45137	10.626	9.94631	10.5349	10.1147	9.40094	9.21075	12.7524	12.7602
YPR191W	11.5454	12.5796	12.2043	12.5405	12.4299	12.2264	12.2756	11.819	10.9938	11.2149	13.2591	12.6185
YJR046W	12.2647	10.9163	12.4094	10.9436	12.2249	11.2074	12.1156	11.3045	10.466	10.4793	12.6696	12.1245
YNL212W	11.6971	10.3335	11.7657	10.0062	10.6542	9.48318	10.4787	9.68901	10.3821	10.3844	12.3339	12.5332
YDR237W	10.3863	11.2265	10.3436	11.2854	10.0597	10.7933	9.97373	10.5896	10.6249	10.8004	10.3806	9.92422
YLR410W	12.2532	12.4988	12.2191	12.479	12.8518	12.6896	12.9647	12.6649	12.4669	12.4878	12.3438	12.5064
YGR223C	11.6409	10.4676	11.6475	10.5102	11.2899	10.6256	11.2067	10.5944	10.6804	10.7814	13.1186	13.0031
YOL133W	11.6151	10.8614	11.7278	10.7311	11.4356	10.522	11.3768	10.4889	10.4386	10.4833	12.3236	12.7415
YPR151C	10.9419	8.31635	10.9485	8.00102	10.4091	7.84665	10.7798	8.14612	7.69088	7.42739	13.5875	13.7958
YML032C	10.627	10.0968	10.6609	10.0773	10.3042	10.3039	10.0338	10.2562	10.8614	10.9613	10.6308	10.0425
YGL242C	11.5367	10.1952	11.4569	10.5141	11.5628	9.07765	11.2026	8.8109	10.9729	11.0589	8.7357	9.04786
YBR267W	10.7353	12.5276	10.9908	12.4494	11.0775	12.8211	11.0885	12.9089	12.1689	12.2221	9.48002	9.4237
YER100W	12.0089	11.4897	12.1426	11.6895	12.0393	11.6066	11.9088	11.7745	11.6172	11.5148	12.1356	12.0062
YML096W	8.75332	10.5676	9.13547	10.8483	8.63355	10.6547	8.74409	10.5266	10.8459	10.7813	8.72807	8.53712
YDR227W	11.5797	10.8796	11.4895	10.912	11.3164	10.6708	11.1956	10.7116	11.052	10.9804	11.7278	11.9779
YDR525W-A	12.9843	12.3613	12.9114	12.5029	13.4865	12.0075	13.5331	12.0669	11.8345	12.015	13.6241	13.8545
YMR309C	11.1891	13.2098	11.4139	13.14	11.5222	13.1612	11.3722	13.3055	13.2857	13.2502	10.0457	10.1714
YMR315W	12.8367	11.791	12.5645	11.3723	13.221	9.8242	12.9861	9.87903	10.7918	10.944	12.1861	11.9346
YDR506C	9.4704	7.70799	9.38491	7.46369	8.78643	6.38551	8.7243	6.71454	7.96888	7.94489	9.06659	8.86711
YDL159W-A	7.22298	6.65897	7.69922	6.3696	7.3096	7.59385	7.87897	7.07127	5.09815	4.8041	7.13202	6.84427
YFR002W	11.301	12.1851	11.2841	12.2416	11.0391	12.0097	10.7948	12.1261	12.1183	11.909	9.62853	9.63794
YHR060W	11.4366	10.988	11.5443	10.8475	11.6064	10.9015	11.4934	11.0143	11.642	11.7992	11.2769	10.3063
YDL133W	10.6713	10.2287	10.5963	9.9903	10.4596	10.328	10.5723	10.6137	10.6233	10.997	10.8217	11.3457
YIL090W	11.8636	12.1126	11.737	11.9489	11.6809	12.4945	11.9338	12.4946	12.2282	12.2225	10.896	11.0341
YOR344C	11.8001	12.25	11.4563	12.0041	14.0557	12.3679	14.1708	12.2052	11.7596	11.5616	9.6853	9.99706
YLR077W	10.9028	10.1402	10.9864	10.1055	10.7031	9.32989	10.7251	9.28294	10.5026	10.45	11.4953	11.5352
YIR006C	12.0839	11.5686	12.0676	11.6083	12.1321	11.7923	12.1942	11.7051	11.3737	11.3288	11.7363	11.3817
YGR204W	12.2813	13.7735	12.1616	13.9281	12.7225	12.4692	12.8021	12.2325	11.6285	11.686	12.2189	12.0024
YHL048C-A	6.66426	5.82183	6.76737	5.80442	6.67039	6.19144	6.84524	5.99482	6.11214	6.26514	7.30422	7.56884
YGR087C	14.7843	12.1995	14.591	11.0524	14.8072	11.2788	14.7233	11.2385	8.8494	10.8053	11.4624	11.5644
YHL006C	8.797	8.85679	8.68847	8.31988	9.64015	8.6503	9.76363	8.61028	8.80848	8.88111	8.91617	8.60023
YPR001W	7.81998	7.07373	7.78074	6.8511	8.00682	6.20498	7.83936	5.8703	7.43368	7.56969	14.7113	14.7456
YOL148C	9.56784	9.56781	9.93609	9.67466	9.27824	9.45955	9.52529	9.45289	9.38759	9.52243	10.2458	10.4952
YNR047W	11.3356	10.996	11.2835	10.959	10.7994	11.0468	11.0793	11.0554	10.8285	10.8112	13.163	13.4443
YJR152W	13.0802	10.5628	13.3905	10.7136	10.7198	9.83703	10.6871	9.92348	9.92711	9.87142	10.1813	10.5181
YDL182W	13.198	14.4252	13.0485	14.4054	13.1785	13.0195	13.1698	12.9398	12.839	12.1148	14.0147	14.3827
YER150W	14.4784	13.262	14.8186	14.0458	13.6257	11.5831	13.7992	11.7229	13.4326	12.272	14.8661	14.8243
YBR154C	11.3943	13.2324	11.3577	13.1154	11.8884	13.469	11.9694	13.5326	13.2647	13.3685	9.98435	10.0374
YDR081C	10.2939	10.7456	10.3939	10.8197	10.0905	11.0169	10.2757	10.9569	10.474	10.5479	10.3273	10.3579
YDR083W	9.59594	11.9003	9.77885	11.7747	10.2404	12.0083	10.2253	12.2571	11.6758	11.7056	9.72406	10.1497
YAR008W	10.1696	10.1256	9.8389	10.7047	9.16052	10.0749	8.70929	9.86445	11.8222	11.6383	8.82106	8.55489
YER066W	10.8022	9.48478	10.9933	9.47141	10.3829	9.19077	10.4239	9.54431	9.37622	9.43931	11.3982	11.3616
YBR257W	11.3224	11.3414	11.4711	11.2862	11.1346	11.3124	11.2075	11.488	10.8511	10.8969	11.2812	10.9398
YGL190C	11.3978	10.4659	11.5251	10.6927	10.6376	9.75686	10.5307	10.1354	10.2943	10.3412	11.6294	11.6531
YDL243C	12.2641	11.2179	12.1538	10.916	12.291	11.7679	12.6227	11.8498	11.321	11.3557	13.1669	12.1733
YMR180C	10.3553	9.86092	10.3392	9.67798	10.0148	10.6816	9.85507	10.3489	10.5962	10.5396	10.3382	10.2185
YDL230W	9.90121	9.33505	9.93825	9.42499	9.9216	9.27356	10.0752	9.24897	9.50344	9.48974	10.7751	10.9855
YAL053W	13.4869	12.6572	13.2441	12.8226	12.8333	12.8167	12.9404	12.7338	12.9795	12.9692	12.8746	13.1047
YLR243W	9.75775	11.6749	9.77131	11.569	10.3093	11.9539	10.358	12.0599	11.4115	11.5735	8.70825	8.77506
YJR010C-A	9.04421	8.9224	9.07279	8.97591	8.91183	9.42499	9.73719	9.87055	10.8156	11.0852	8.84916	9.3668
YDR186C	12.1094	12.048	12.0955	11.9818	11.7691	11.966	11.9502	12.0374	11.5982	11.4478	12.4752	12.7104
YLR436C	10.822	10.2037	10.7179	10.095	9.64977	10.1227	9.75637	10.0906	9.91603	9.7678	9.19183	9.0626
YGR084C	9.90705	10.8106	9.82215	10.8563	10.0266	10.7077	9.8983	11.0281	10.7743	10.8892	9.54808	9.35455
YKL011C	8.84173	8.63414	8.5003	8.41599	8.96206	8.48309	8.93939	8.82674	9.66992	9.64904	7.96156	7.89255
YCR024C-A	13.1773	12.9021	13.0701	12.6859	13.3801	13.2948	13.5034	13.2802	12.894	13.0653	11.7378	12.0289
YDL095W	11.3326	12.7478	11.3886	13.0869	11.8257	12.8559	11.7591	12.7294	13.2664	13.2414	11.6033	11.245
YNL153C	10.2192	12.5679	10.3913	12.2098	11.1336	12.7856	11.3446	12.7791	12.5834	12.827	9.56465	9.6564
YNL270C	6.72047	6.05672	7.28112	6.31366	8.14625	8.37997	8.50001	8.98345	7.29901	7.21672	10.5576	9.57388
YJL208C	9.81681	12.1153	10.1103	12.0097	10.437	12.1834	10.5121	12.0526	11.6823	11.6683	8.65626	8.55225
YKR052C	9.94119	9.84996	9.52366	9.81221	9.20428	9.51088	9.2234	9.68996	9.95938	9.65457	11.985	11.8169
YFL004W	11.9084	11.8839	12.0827	11.9688	12.6833	12.0405	12.7718	11.8128	11.9298	11.9742	12.273	11.9679
YNL240C	11.6906	11.803	11.5587	11.5234	11.7546	12.6362	11.8676	12.4778	10.6117	10.5462	13.4912	13.2859
YBR175W	9.47384	10.1651	9.32151	10.0637	9.51614	10.7465	9.5054	10.8491	10.7316	10.9288	8.79657	9.09445
YCL027W	8.68359	8.21077	8.43444	7.83587	9.92497	11.7095	10.0324	12.0959	9.36373	8.5553	8.99771	9.22151
YER024W	10.201	10.6943	10.0868	10.3835	9.95977	8.40646	10.0076	8.64355	8.52515	8.4577	13.6398	13.7091
YCR095C	10.4304	10.0666	10.594	9.99916	11.0332	10.1185	11.3441	10.3038	9.61303	9.75704	9.54967	9.36527
YMR187C	9.21963	10.2566	9.45424	10.2698	10.5642	10.4839	11.0686	10.7642	10.2228	10.3058	10.7392	11.0324
YER163C	10.8303	11.1046	10.5525	11.0753	11.6118	11.2694	11.5818	11.3898	11.0315	11.2004	11.3872	11.1762
YOR101W	10.5924	11.6111	10.3896	11.5279	10.6876	11.5592	10.6248	11.4473	11.1604	11.4827	8.86253	8.46545
YLR244C	12.3293	13.3654	12.2999	13.2639	12.7948	13.5782	12.5929	13.6607	13.3167	13.406	12.5601	12.7006
YGL119W	11.2678	10.7329	11.402	10.3454	11.5493	10.818	11.4504	11.0055	10.8697	10.9271	10.1824	9.58706
YNR037C	11.0724	12.3072	10.9228	12.088	11.8552	11.9209	11.8114	12.1184	11.1454	11.1132	11.2654	11.0663
YOL047C	10.1858	10.4835	9.8297	9.82358	9.77468	11.387	9.84744	11.1911	9.97619	9.6846	9.5853	9.89728
YPR025C	10.0108	10.1856	10.0466	10.3122	9.83878	9.72369	9.72317	9.95033	9.80657	9.92489	10.7687	11.3257
YJR143C	10.6382	12.7626	10.7429	12.9593	10.7917	12.9546	10.5834	12.6825	13.3298	13.3079	10.1298	9.89563
YLR172C	12.2691	13.1218	12.3255	12.9161	12.5941	13.1058	12.431	13.1062	12.7566	12.6663	11.8691	11.6161
YDL130W-A	13.4585	11.8823	13.6357	12.1722	13.8201	10.0891	13.8207	9.8867	10.3495	10.1572	13.7158	13.6016
YBR165W	9.69466	9.76506	9.64913	9.58613	9.29144	9.69816	9.28872	10.0542	10.2883	10.2852	10.4532	10.8885
YAL007C	10.3185	12.0589	10.1419	12.489	10.616	12.1118	10.346	11.8907	13.4295	13.2974	9.0984	9.16904
YGR211W	13.3706	12.7737	13.2254	12.6395	12.975	12.9985	12.7051	12.8675	12.9295	12.8221	11.9859	11.5227
YBL100W-A	9.72619	9.1049	9.88035	9.15342	11.1168	10.27	11.7398	10.4509	9.58213	9.1257	12.5396	12.9197
YLR120C	11.3299	10.8733	11.1865	11.3777	11.8093	11.7398	11.9643	11.6	12.8039	12.6753	12.3428	12.2023
YEL030W	9.87973	9.53326	9.99687	9.33689	9.976	8.55029	9.82191	8.62165	9.191	9.16674	11.5119	12.3181
YDL145C	11.7063	12.729	11.7221	12.9046	11.8193	12.66	11.6733	12.6895	12.654	12.5494	9.95349	10.2016
YDR159W	9.87751	10.3042	9.76018	10.3539	9.48596	9.9036	9.47799	10.0607	10.0642	10.162	9.1554	9.23959
YPL260W	12.5426	11.8331	12.7002	12.0099	12.2059	11.2334	12.0473	11.3672	11.5229	11.5252	13.1441	13.3465
YLR356W	12.7017	10.6489	12.6175	10.426	12.714	9.02259	12.5824	8.91108	10.0189	10.0271	13.3944	13.0938
YER054C	10.0776	7.9378	10.355	8.08356	9.58275	8.08356	9.10899	8.40217	6.42676	6.3959	10.8193	11.4019
YMR023C	10.6318	10.9784	10.641	10.6545	10.3746	10.8666	10.2542	10.9648	10.5269	10.4703	9.65915	9.59863
YOL022C	11.1916	12.1236	11.3143	11.9437	11.3848	12.3526	11.371	12.4103	11.8319	11.9783	10.3164	10.7067
YKL174C	10.7258	10.6183	10.9269	10.5923	10.9385	10.5579	11.1884	10.291	10.6444	10.7583	11.0424	10.5699
YDR374C	9.20535	6.89264	8.96455	6.15726	8.59245	6.96376	8.5218	6.63149	6.99342	6.84602	9.98445	12.5736
YJL052C-A	6.39803	6.26864	7.18234	6.5826	6.52288	7.3271	6.97197	7.11455	6.42586	6.32829	7.15851	7.36796
YLR049C	10.8889	10.0986	10.9868	10.9172	10.661	9.39119	10.4431	8.91838	10.9511	10.6102	10.3197	10.4975
YMR263W	9.89845	9.53834	9.84892	9.51114	10.2372	9.87821	10.1679	10.2826	10.2092	10.4604	9.58486	9.10459
YNL045W	11.3326	10.4791	11.5118	10.6931	11.8561	9.81253	11.5521	9.71348	10.4379	10.6316	12.1354	12.2049
YHR067W	10.2129	8.90864	10.2826	8.74629	10.0293	9.56624	9.95271	9.8646	9.47047	9.59983	10.5349	10.5371
YPR118W	11.4349	11.9234	11.4973	12.0826	10.5829	11.7517	10.253	11.5624	12.144	12.4123	8.99035	9.07062
YNL169C	9.7134	10.9328	9.69217	11.1147	9.78861	11.9267	9.56868	11.7555	11.075	11.0977	10.3714	10.2319
YCR057C	9.38673	12.1381	9.36554	12.0663	9.62722	12.3486	9.48166	12.3634	11.6421	11.7807	8.05778	8.2192
YHR143W-A	11.5419	13.1218	11.6854	12.9775	12.3707	13.3192	12.56	13.4068	13.1239	13.1417	10.4292	10.8923
YML025C	10.2483	10.6455	10.0018	10.4484	9.97915	10.2582	9.71836	10.6388	9.96203	10.1936	10.617	10.781
YPL250C	11.9211	12.4323	11.4494	13.033	12.9201	11.1537	13.4864	11.4858	11.9345	10.7663	12.8642	12.1803
YOL043C	10.4956	10.4839	10.6494	10.4127	11.0094	10.6015	11.1323	10.745	10.4957	10.431	10.7879	10.6008
YKL206C	10.7516	10.8489	10.7662	10.9961	10.7203	10.9394	10.5633	10.9992	10.939	11.0587	9.8916	10.1003
YBL001C	13.7333	12.3773	13.773	12.1293	13.8497	11.3664	13.9537	11.5078	11.9968	12.0701	13.5615	13.7444
YGR253C	12.8288	11.6365	12.9688	11.7822	12.6105	11.1001	12.4883	11.1421	12.3237	12.2452	13.2052	12.5551
YLR291C	10.3855	12.1348	10.5831	12.145	10.9261	12.6722	10.8403	12.6429	12.1487	12.1101	10.1139	10.0772
YLR430W	11.5889	11.821	11.541	11.812	11.5855	12.0975	11.5625	12.0876	11.7938	11.683	11.1287	11.3924
YEL054C	12.9248	14.4433	12.8151	14.4079	13.2451	14.622	13.2257	14.5329	14.1135	14.1044	11.5129	11.7723
YOL038C-A	8.65507	6.25759	8.75354	6.1067	8.40467	6.90734	8.6422	6.74199	6.79951	6.67747	8.19287	8.20222
YIL091C	10.8523	12.4494	10.9452	12.3044	11.3889	12.5119	11.7622	12.5033	12.0431	12.1198	8.96703	9.37528
YER146W	11.1598	12.8133	11.1543	12.751	10.557	12.7722	10.6	12.8667	12.5085	12.4779	9.8142	9.96692
YKL186C	10.9416	12.2361	10.9693	12.205	11.2779	12.8521	11.226	12.923	12.0451	12.2074	11.2472	11.6393
YEL047C	12.3781	10.7569	12.4524	11.4948	12.018	11.6005	11.8034	11.7034	12.4745	12.1026	10.3559	10.2994
YJL024C	10.3777	11.0109	10.2361	10.8271	10.777	10.5888	10.5304	10.7325	11.5265	11.749	10.8937	10.8418
YML057W	11.9644	10.8743	12.1213	10.8384	11.9021	10.3815	11.799	10.4702	10.2189	10.4722	11.2181	11.1305
YNL199C	10.3106	11.0352	10.2008	10.9564	10.1843	10.8445	10.0154	11.1694	10.5483	10.4548	11.3698	11.4849
YPR020W	12.3682	13.3211	12.4778	13.2236	12.9527	13.0623	12.9139	13.1467	12.5682	12.8077	12.8023	11.8637
YHR181W	11.7216	11.8633	11.8464	11.7254	11.591	11.76	11.4704	11.7634	12.2195	12.3758	10.347	10.9326
YGL041C-B	7.59751	6.75629	7.31373	6.46423	7.53997	6.46737	8.00135	6.05948	8.16311	7.79042	8.87084	9.46135
YNL252C	9.68489	10.6613	9.97643	10.5077	9.61523	10.2933	9.58701	10.527	10.2788	10.3353	10.4087	10.0222
YDR129C	12.7224	11.8326	12.8908	12.1851	11.9207	11.7467	11.8031	11.5836	12.3864	12.352	13.2381	12.7544
YHR186C	10.5341	11.1368	10.4574	11.119	10.8289	11.0362	10.8147	11.1101	10.7577	10.8772	9.92352	10.0593
YAL005C	14.9138	13.3877	14.741	13.1844	14.574	12.5967	14.4113	12.3552	11.8441	11.7662	13.5383	13.0496
YGL092W	10.5795	11.9879	10.4415	12.009	10.7582	12.0029	10.7088	12.067	11.593	11.5208	9.03841	8.82458
YFL017C	11.104	11.5329	11.2008	11.7385	11.0947	12.0036	11.0729	12.2748	12.393	12.6881	10.6929	10.7891
YOR385W	10.9374	10.079	10.6455	10.3589	10.6083	10.696	10.6437	10.4173	11.6343	11.3996	10.7685	10.7208
YGL085W	10.3168	10.5783	10.2187	10.4761	10.5617	10.8239	10.6993	10.9638	10.6914	10.8015	9.8182	9.96933
YAL029C	10.6932	11.4994	10.6917	11.5374	11.027	11.4973	10.999	11.4089	11.6651	11.7481	9.78211	9.93617
YKL149C	10.2295	10.1839	10.2992	10.3565	9.99752	10.674	10.2261	10.6728	10.4688	10.4605	11.275	10.6038
YFR001W	10.5002	12.2641	10.5696	11.9588	10.8707	12.4255	10.9587	12.6232	12.0338	12.2379	10.6246	9.67046
YGL063W	8.4495	9.21684	8.12375	8.71758	9.56673	11.214	9.67341	11.141	8.67629	8.69791	8.83644	8.61109
YBR016W	11.693	11.4982	11.2415	11.6164	12.0224	11.4361	12.0108	11.5847	12.5537	12.3897	13.1793	13.9395
YMR125W	10.1508	11.278	9.98529	11.3039	9.46966	10.9657	9.14368	11.0345	10.9069	10.9466	10.0529	9.86179
YDR519W	12.1098	11.5699	12.0661	11.5111	12.0903	10.834	12.0993	10.5349	12.4362	12.7285	10.7571	10.7522
YNL251C	11.9494	11.3906	11.8545	11.3457	11.2125	11.7496	10.9683	11.6667	11.328	10.9404	11.3104	10.9687
YJL131C	10.7172	9.40956	10.7112	9.38807	10.1142	8.0792	9.89861	8.42977	9.20241	9.37574	11.5453	11.7137
YPL092W	12.7044	11.3561	12.7973	11.9649	13.261	10.8541	13.3608	10.9328	10.8744	11.0963	13.7368	14.0163
YPR165W	13.8118	13.5613	13.7597	13.6006	14.0035	13.7296	13.7799	13.7748	13.9187	13.9927	13.3152	13.297
YFL008W	10.8977	10.7545	10.9574	11.2312	9.97359	10.742	9.90031	10.7287	11.6717	11.5704	9.85277	8.99805
YKL205W	9.82434	11.5174	9.74821	11.5746	9.458	11.748	9.08353	11.674	11.2405	11.2293	7.83639	8.50462
YGL066W	11.1225	10.8416	11.0427	10.967	11.12	10.9455	11.1248	11.0394	10.6704	10.4708	11.9649	11.5396
YGL235W	5.62736	4.68353	6.19674	4.73325	5.58829	4.71462	5.94705	4.64621	4.45348	4.28399	6.85684	7.06212
YML026C	13.9431	14.6924	13.8622	14.6632	13.9242	14.8103	13.8057	14.8113	14.7013	14.7429	10.9549	11.0435
YNL160W	13.985	11.235	14.2337	12.1791	13.3532	11.4316	13.4292	11.3782	12.9779	12.6183	14.7036	14.439
YDR052C	8.77839	9.41429	9.03156	9.64234	8.00447	9.62923	8.10935	9.55068	9.96792	10.0823	7.68975	7.88659
YMR242C	13.836	14.2711	13.7159	14.2896	13.5499	14.1648	13.4879	14.2216	14.3326	14.2858	11.8008	12.1796
YKL072W	9.01248	9.18596	9.16945	9.16244	8.77918	9.0701	8.81016	9.13044	9.2728	9.22171	7.49544	7.32861
YGL062W	13.5404	13.5744	13.5378	13.4803	12.4952	12.1635	12.8447	10.8881	11.7786	11.4199	14.1001	14.085
YBR293W	9.74421	9.79957	9.49925	9.67165	10.1888	10.2176	10.2037	10.3621	10.2342	10.3174	10.0449	9.96624
YMR116C	14.1541	14.6958	14.0623	14.6044	14.0637	14.9126	13.854	14.7852	14.7398	14.7794	12.1202	12.1512
YDR141C	11.1699	10.2613	10.891	10.1903	11.2272	9.84972	11.1996	9.88449	10.7292	10.7797	10.2369	10.3512
YJL164C	12.9192	10.3858	12.871	10.3943	13.202	9.12369	13.1402	9.44	8.99346	9.43204	12.9705	13.6315
YNL068C	10.7425	10.5692	10.7538	10.7444	10.0424	10.7563	10.0858	10.8744	10.3804	10.4359	10.9143	10.6995
YKR022C	10.6402	10.5321	10.6849	10.5548	10.5918	10.2659	10.3596	10.34	10.3218	10.3253	9.59835	9.32139
YLR204W	10.8993	11.0915	10.8652	10.84	11.3426	10.8766	11.2417	10.9093	10.1977	10.4638	11.4673	11.7883
YPR141C	10.0919	10.3131	10.1486	10.522	9.03844	10.3091	9.1064	10.3396	10.9266	10.9262	8.54795	8.62406
YOR365C	8.50786	7.68839	8.34043	7.61679	7.67668	7.61972	7.77602	6.7668	7.12099	7.25465	9.05106	9.03404
YDR147W	9.26593	8.9402	9.49007	9.16065	8.78251	9.72561	8.59522	9.74948	9.97528	10.0198	9.55399	11.5556
YLR323C	10.9622	10.2601	11.0329	10.0676	10.4204	9.87666	10.3777	9.89406	9.76863	9.87987	11.3439	11.5168
YGR239C	11.3904	12.8054	11.2719	12.8058	10.2698	11.7858	10.1115	11.9588	10.248	10.2278	9.69614	9.45541
YER073W	11.7074	12.9016	11.0783	12.7749	13.3048	12.0411	13.3192	11.9997	12.666	12.5117	10.2566	10.1439
YIL013C	10.3094	9.33765	10.2543	9.39723	10.1379	9.48691	10.3071	9.57752	9.57433	9.65097	11.2744	12.1568
YOR308C	8.7389	8.64668	8.44668	7.84754	9.12519	9.17643	9.03121	9.40323	8.91903	9.05204	8.83465	8.64039
YMR196W	13.6673	9.83783	13.6575	9.82605	13.1343	8.89428	13.01	8.94324	9.5532	9.77939	12.2802	12.3457
YJL144W	13.7747	9.5163	13.3497	9.33562	12.6021	8.73602	12.2387	8.71817	9.15049	9.05109	12.902	13.4937
YJL123C	11.5807	10.3492	11.6219	10.698	11.306	9.86978	11.0335	9.93414	10.8895	10.6405	11.8676	11.661
YBL105C	10.8158	10.5524	10.5307	10.3593	11.0992	10.4385	11.1085	10.2202	10.551	10.451	11.5858	11.3093
YBR111C	13.4976	12.406	13.6601	12.4385	13.9557	10.9301	13.9088	10.837	12.4601	12.6728	13.2156	13.0903
YML022W	11.6437	13.2057	11.4037	12.9112	12.0425	13.5662	12.0561	13.3307	13.3339	13.3907	10.1729	9.98039
YGR031W	9.66737	10.1858	9.81874	9.94708	10.5613	11.0069	10.8816	11.0279	10.0651	10.1885	10.5325	10.3349
YKL124W	11.1576	10.247	11.2577	10.0442	10.6423	9.09277	10.4438	9.20142	8.82309	8.98934	10.7226	11.2657
YJL041W	11.6312	11.9992	11.686	12.1375	11.7803	12.2205	11.7008	12.1995	11.9973	11.8751	12.3751	12.3713
YDL109C	8.64401	8.30913	8.2954	7.80762	8.75704	9.03332	8.67293	9.22265	8.89718	8.90941	8.74597	8.82239
YPR111W	10.8016	10.7788	10.8207	10.8363	10.4584	10.3392	10.4115	10.4197	10.4919	10.4408	10.5889	10.8026
YPR060C	9.6403	11.6554	9.82884	11.9016	9.02104	11.9712	8.83187	11.7002	12.0833	11.9158	8.62605	8.22539
YHR209W	11.7017	9.55182	11.5843	9.19667	11.9955	9.41155	11.8295	9.55803	9.43067	9.54079	10.8795	11.4645
YAL058W	10.7086	10.4396	10.8101	10.13	10.6403	10.3142	10.6025	9.83278	10.094	10.2011	9.37976	9.47973
YMR242W-A	4.87277	5.38829	5.18176	5.41519	5.09155	7.01816	4.92444	6.3843	5.87969	5.74407	6.09429	5.63914
YHR189W	7.25679	6.42915	6.87466	6.63672	7.42018	7.17041	7.42433	7.14017	7.89494	7.71653	9.43531	8.906
YIR012W	10.8977	12.9906	10.994	12.8421	11.4688	13.2797	11.4529	13.214	12.7101	12.8214	10.3069	10.2324
YMR055C	9.57677	9.90405	9.30588	10.0922	9.72852	10.1869	9.71624	10.2072	10.2019	10.0964	9.4489	9.42683
YNL309W	9.09225	8.66851	9.29143	9.11578	8.96141	8.62491	8.85454	8.71812	9.63664	9.21285	8.99771	8.95304
YBR085C-A	13.4143	11.7924	13.2777	11.2896	13.2544	11.6481	13.1957	11.345	11.476	11.6873	13.7846	14.1789
YGR252W	9.68158	9.80471	9.51416	10.1335	9.73716	10.1879	9.8482	10.3565	10.1827	10.143	9.90341	9.07129
YKL084W	11.9561	11.0798	12.1898	11.2253	10.9568	10.2051	10.9065	9.98019	11.8798	11.7374	11.484	12.4153
YGL110C	9.75004	9.63834	9.81081	9.41904	9.78201	9.43776	9.75763	9.67482	9.48712	9.52397	9.20157	9.52655
YMR170C	13.4102	9.92295	13.4417	9.62111	12.1938	8.79083	12.0059	9.47362	9.79837	10.0304	12.9199	13.5163
YGR201C	13.8344	11.0018	13.889	11.3102	14.1043	10.9567	14.0869	11.0136	11.5778	11.6931	14.2074	14.5569
YGL175C	6.3478	6.11277	6.10162	6.09312	6.187	6.20498	6.45962	6.13956	7.27193	7.2034	7.32836	6.78381
YDR379C-A	12.0081	9.20146	11.9641	9.29296	12.8255	10.0752	12.9657	10.2448	9.75284	10.2535	13.5369	13.2797
YPL043W	10.6619	12.6835	10.8945	12.3968	11.1725	12.7691	11.3136	12.8336	12.2093	12.1593	10.9187	11.9181
YBL051C	10.9125	10.7833	10.9524	10.8613	10.9313	10.6174	10.7983	10.8898	11.2285	11.1435	11.4866	11.3875
YGL185C	11.0833	10.4913	11.1832	10.3934	10.7685	9.77959	10.5654	9.98494	10.576	10.6077	10.8782	10.8005
YOL053W	9.76471	9.45688	10.0963	9.4269	9.72978	8.68964	9.29943	9.00319	9.18085	9.30131	10.7553	11.0733
YOR336W	11.3051	10.9528	11.3142	10.8908	11.7137	10.2355	11.8251	10.1403	11.156	11.2204	10.804	11.059
YNR050C	13.1023	14.5214	12.7411	14.3973	12.5829	11.4951	12.0986	11.0498	12.0913	11.7577	10.8981	10.714
YBL101C	13.0349	11.8654	13.0954	11.7856	12.9682	11.0114	13.0316	10.9658	10.1946	10.1135	12.9025	13.2396
YDR383C	9.75937	8.02452	9.72712	8.4081	9.21458	7.7601	9.2316	8.09377	9.05883	8.80339	7.92636	7.6006
YIL029C	8.30352	6.30367	7.96782	5.94088	8.35043	5.11321	8.32931	4.9477	6.58681	6.11328	6.361	6.12788
YLR270W	12.9133	10.5585	12.9579	10.3666	12.611	8.37479	12.2475	7.59427	9.75234	9.80086	12.9152	12.7648
YCR012W	15.1465	14.4141	15.115	14.5455	15.1741	13.0356	15.1287	12.8194	14.7107	14.2481	14.2859	13.9605
YDR346C	11.0754	11.8177	11.2783	11.9107	10.5242	12.1237	10.4726	12.0483	11.9715	12.0469	11.2756	11.1032
YIL070C	11.242	11.4711	11.0622	11.3782	11.1928	10.3414	10.7149	10.3668	10.9248	10.9343	11.7249	11.8073
YDR246W-A	7.90799	7.34675	7.78262	6.9996	7.99282	7.74803	7.93905	8.27385	7.15705	7.00247	8.61826	7.89825
YJR025C	12.0964	11.7726	11.9982	11.379	12.9784	11.6953	13.1577	11.9361	11.5075	11.1822	11.9403	11.5463
YKR010C	10.3512	10.5279	10.4999	10.4232	10.0798	10.8893	10.2527	10.8936	10.6986	10.7154	9.81408	9.94015
YLR150W	13.9086	14.5036	13.7396	14.5868	14.2168	14.5406	14.0944	14.5798	14.5893	14.5519	12.6162	12.7372
YKL091C	11.4579	9.09017	11.8208	9.52101	10.5451	7.67584	10.4905	7.77577	9.39753	9.38084	11.7524	11.8999
YOR151C	11.6184	12.6508	11.512	12.7318	11.5875	12.6433	11.426	12.6607	12.7502	12.6741	12.0652	12.3964
YKR016W	10.6228	11.3467	10.917	11.4935	10.3837	10.6099	10.1849	10.535	10.5441	10.6242	11.702	10.7696
YMR075W	9.10856	9.18081	9.18489	9.23958	8.41846	8.83463	8.25478	9.18904	8.88447	8.90372	9.53154	8.96739
YKL185W	11.6574	9.92095	11.804	9.96906	11.563	10.7588	11.369	10.8247	11.0137	10.9877	12.0602	12.844
YJR045C	13.6669	12.9636	13.641	13.1171	13.5201	12.3996	13.3171	12.4251	12.5995	12.4043	13.3141	13.1411
YIR010W	9.67916	10.0046	9.8705	9.93826	9.37644	10.1777	9.3542	10.3822	10.87	10.7842	9.1445	8.997
YOR128C	11.4814	13.5388	11.3153	13.4704	11.9622	10.7095	11.8247	10.706	10.2992	10.5908	11.0262	11.3037
YJR022W	9.46111	8.7776	9.51163	8.98659	8.24376	8.44967	8.01715	8.62375	9.30897	9.33305	6.8054	6.52994
YDR432W	12.6447	13.3182	12.7836	13.4414	12.5973	13.1569	12.52	12.9302	13.4621	13.3751	14.459	14.6432
YDL235C	10.5785	11.1387	10.3529	11.0906	10.5245	11.6018	10.2966	11.831	11.155	11.2604	9.4302	9.82485
YGR233C	10.9457	10.2936	10.9047	9.94517	12.7842	11.2522	12.87	11.2328	10.4156	10.2816	10.4975	10.1568
YNL101W	12.0145	11.6417	12.315	11.7491	11.6968	11.778	12.0291	11.7807	11.7993	11.6407	12.2688	12.8284
YLR337C	10.3985	9.60397	10.4215	9.49161	10.881	9.91929	10.8655	9.82919	8.89231	9.32639	10.8639	11.3028
YBL005W-B	7.66228	7.72818	7.61269	7.75435	9.97908	8.94257	9.82117	8.82118	8.57171	8.32365	9.14322	10.1532
YEL011W	12.5696	10.6168	12.8151	11.1861	12.652	8.76687	12.3334	8.89199	9.3916	9.2103	13.653	14.0445
YLR321C	9.7496	10.1879	9.83708	10.2773	9.61982	10.2509	9.55056	10.2904	10.4223	10.3478	8.52205	8.37947
YJR078W	11.5893	11.0294	11.4052	10.2993	11.6836	10.8059	11.9933	10.9326	10.4683	10.1888	13.224	13.5929
YDR247W	11.4382	11.0156	11.815	11.1092	12.6846	11.0489	12.8604	10.9904	10.2941	9.88477	13.0515	13.4287
YDL248W	10.9724	9.77001	10.8184	9.91211	10.6929	9.62272	10.7827	9.52122	10.562	10.5335	10.7678	10.9398
YFL017W-A	10.998	11.8866	10.8528	11.7814	10.9706	11.9982	10.9954	12.0972	11.8515	12.0408	10.7439	10.9952
YFL061W	9.98262	8.01255	10.2321	7.51596	8.75101	7.72682	9.03576	8.13119	5.98701	5.98463	7.51967	8.07797
YLR368W	10.6073	10.6135	10.6156	10.3899	10.4596	10.5441	10.486	10.67	10.7128	10.7319	11.2623	11.091
YDR418W	13.6667	14.3115	13.5391	14.2826	13.8889	14.4866	13.8033	14.4917	14.2813	14.3179	11.6594	11.6678
YHL042W	8.78877	7.50385	8.6546	7.18055	9.39135	8.56976	9.47099	8.57129	7.57073	7.89325	8.63692	8.71239
YJR138W	11.3757	10.1442	11.393	10.1749	10.6977	9.78155	10.5951	9.93747	10.2092	10.1854	10.4956	10.1748
YCL063W	9.20625	9.5992	9.34443	9.8913	8.35486	10.5972	8.2095	10.418	10.655	10.8237	9.26668	8.89629
YPL196W	11.9855	9.57331	12.1223	10.0959	11.8068	8.75977	11.8983	8.96656	10.4561	10.4187	12.9163	12.6125
YJR055W	10.0024	10.5673	10.1155	10.4026	9.60086	11.0326	9.62791	11.2369	10.8061	10.6539	10.4695	10.9977
YGL090W	8.41291	7.54346	8.37808	7.48721	8.52306	6.65477	8.51818	6.3385	8.03769	7.80632	10.449	10.2823
YLR016C	9.94207	10.776	9.96435	10.4539	11.1019	10.9571	11.2727	10.7504	10.6496	10.5541	10.8405	11.1907
YBL016W	9.17118	10.3862	9.01875	10.1747	11.5305	12.4533	11.5156	12.5888	10.8012	10.5444	9.65949	9.26428
YBR255W	10.9457	9.64834	10.9312	9.58046	10.5654	8.68702	10.4852	8.7675	9.52805	9.58594	11.2107	11.7318
YAL002W	10.9353	10.2056	10.8998	9.95007	11.6996	10.1871	11.7974	10.3858	9.76296	9.66417	10.8239	11.1379
YDR505C	12.2206	11.4647	12.5315	11.6978	11.5909	11.2469	11.4838	10.9425	10.8831	10.8441	13.6419	14.0845
YLR147C	11.4278	11.5343	11.2091	11.2703	11.4924	11.8363	11.4037	12.0229	11.5427	11.5623	9.82548	9.69877
YIL110W	9.80098	11.5402	10.0843	11.6385	9.82348	11.6897	9.61065	11.6698	11.7081	11.7592	7.91484	7.80707
YMR005W	11.2827	11.91	11.4346	11.8268	11.408	12.0997	11.3292	12.1197	11.6311	11.7916	10.7093	10.8369
YGR274C	11.2948	10.893	11.2246	10.7839	10.7958	10.5788	10.6103	10.5901	10.3633	10.1942	11.3118	11.8524
YML060W	8.75407	10.653	9.15043	11.1132	8.69468	11.2513	8.49211	11.0038	10.8909	10.6052	8.94708	8.99947
YIL083C	11.3772	11.2411	11.2707	11.2562	11.3798	10.9805	11.2736	11.3276	11.4298	11.5266	12.2505	12.2968
YJR110W	10.5775	10.5166	10.5282	10.5503	10.2879	9.59082	10.2092	9.92235	10.2941	10.346	9.71705	9.9669
YNL166C	10.56	11.3042	10.5422	11.5453	10.425	11.3223	10.04	11.3463	11.96	11.862	8.91195	9.34544
YGR028W	10.4723	10.0183	10.549	9.80537	10.8904	9.11156	11.1758	9.11097	9.72904	9.76811	11.8054	12.2681
YBR172C	9.51421	12.0034	9.7707	11.974	10.1638	12.2217	10.3201	12.3308	11.8906	11.8601	10.8521	10.7697
YLR429W	10.3498	11.2298	10.372	11.4285	11.0322	11.1927	11.0756	11.1155	10.8377	10.7994	10.6313	10.7881
YMR083W	13.8064	13.5821	13.914	13.6379	13.9598	12.7252	13.8912	12.7917	12.7795	12.9798	13.7796	13.9253
YER148W	12.0395	13.2264	12.4296	13.2285	11.9748	13.3214	11.9592	13.3859	13.2542	13.2881	13.8226	14.0701
YBL111C	6.11644	5.65798	6.47912	5.91955	6.29368	5.25819	6.71407	5.25364	7.0449	6.73973	6.693	6.91718
YBR040W	6.2264	5.77267	6.27643	5.42339	8.27038	10.9232	8.60309	11.3209	9.34855	9.15882	9.04832	9.13024
YDR155C	14.915	13.8765	14.8727	13.725	15.0098	13.0438	14.9308	12.6017	14.0597	14.1346	14.3718	14.3636
YNL019C	6.96485	7.83732	6.76708	7.53124	5.93418	6.1585	5.92018	6.16755	7.21295	7.50123	7.72044	7.70125
YDR244W	10.781	10.7751	10.7832	10.6053	10.0811	10.3169	9.96169	10.3189	10.0102	10.156	12.5557	12.6409
YKL178C	10.5875	11.847	10.441	11.6519	12.553	12.8816	12.4931	12.982	12.5189	12.4245	10.233	10.2956
YGR033C	11.9732	12.0001	11.9124	11.9815	11.336	12.1406	11.2775	12.0843	11.9593	11.9561	12.2565	12.2461
YBL100W-B	11.3949	11.1932	11.3279	11.2141	12.8462	11.7639	12.9227	11.7563	11.7185	11.1487	11.6759	11.8998
YHR030C	12.768	11.9202	12.731	11.9586	13.0606	12.7615	12.7911	12.9261	12.1649	12.1266	10.6926	10.9831
YGR026W	13.0613	10.94	12.9451	11.0614	12.8137	10.4777	12.7082	10.4962	12.3718	12.5492	11.9309	12.5555
YLR371W	11.958	10.7864	11.9541	10.895	11.6249	10.5347	11.6596	10.6811	11.1266	11.1355	12.0885	11.9801
YDR352W	10.8767	10.303	10.885	10.5302	10.9531	10.8215	11.3299	10.5219	10.7963	10.8666	9.25598	9.42607
YDL175C	9.55141	10.2799	9.98125	10.4607	9.93854	10.6041	10.0459	10.8236	9.81285	9.8385	9.70431	9.80407
YKR031C	11.6819	10.9329	11.5625	10.9136	11.5074	10.4226	11.4198	10.4134	11.1544	11.1436	11.1885	11.7832
YGR118W	14.641	14.654	14.5602	14.561	14.5569	14.7276	14.584	14.6906	14.5425	14.566	14.0134	14.0436
YGR015C	9.12113	9.48972	9.28477	9.53041	10.4598	9.94429	10.5134	9.89224	9.55627	9.42764	9.22876	9.06639
YBL014C	9.64989	10.6541	9.7275	10.483	9.58455	11.3879	9.63868	11.3183	10.7662	10.6982	9.17817	9.29872
YOR073W	9.45303	10.4432	9.19984	10.5276	8.59849	10.3171	8.87015	10.3023	11.4757	11.4913	9.35012	9.75381
YDR323C	10.1289	8.83373	10.1747	8.68147	9.85027	9.41104	9.70784	9.6898	9.79303	9.84274	8.8866	9.07186
YKL018C-A	11.1763	10.4591	10.886	10.0182	11.0786	10.3425	11.0498	10.4445	10.1063	10.3651	11.8909	11.7116
YGR217W	10.8464	11.0362	10.8049	10.9494	10.6358	10.8443	10.5708	10.901	10.3158	10.3657	8.7224	9.51227
YLR152C	11.0346	11.5227	11.5311	11.4073	10.9336	10.4295	11.0184	10.3289	10.1479	10.1001	12.1437	12.3129
YJR002W	9.53021	11.1957	9.64615	10.8878	9.90477	11.5467	9.79236	11.2395	11.0446	11.081	10.7565	10.3409
YKL082C	11.1499	12.6465	11.0616	12.4577	11.8726	12.7158	11.8382	12.8997	12.1804	12.0817	11.99	11.6519
YKL133C	11.1269	9.54415	11.1851	9.24595	10.2983	8.17093	10.0187	8.21992	8.82376	9.06945	11.7982	11.8955
YML030W	11.573	10.2197	11.475	10.3003	11.8151	9.35484	11.8301	9.40881	10.4527	10.8336	12.4399	11.5116
YNL051W	10.0509	9.91164	10.1663	10.0103	9.90358	9.56201	9.62781	9.72928	10.2277	10.5548	10.3452	9.88843
YER105C	11.9544	11.9835	11.9611	11.9212	11.9443	11.9055	11.9765	11.7173	11.99	12.0605	10.9322	11.0321
YOR059C	11.4258	10.1487	11.5724	10.2062	11.1644	10.2109	11.3072	10.3397	10.5667	10.4554	11.3003	11.1558
YGL128C	10.7966	9.57497	10.6871	9.48742	10.5218	9.2521	10.3114	9.33433	9.94668	10.1101	11.5876	11.6992
YKR071C	11.1035	11.7477	11.4961	11.4487	10.503	11.4271	10.5775	11.2229	10.9724	10.894	12.7059	11.8353
YLR297W	12.5319	12.9397	12.2047	12.8652	12.7043	13.4501	12.7893	13.621	12.3073	12.5515	10.9556	11.4645
YPR169W	11.9503	12.6784	12.026	12.6425	11.8425	12.935	12.0023	12.8725	12.4131	12.4813	11.7276	11.4956
YLR259C	14.3755	13.5446	14.342	13.6634	14.2607	13.1172	14.0177	13.0528	13.3498	13.2275	14.3548	14.1175
YCR102C	10.0338	7.43273	9.95408	6.82895	8.5607	7.40316	8.60424	7.08054	6.441	6.17688	9.61341	9.31665
YNR058W	10.2864	10.7403	10.2332	10.5822	10.5777	10.1629	10.6309	10.3845	9.41865	9.50064	9.11465	9.35374
YOR098C	9.89355	11.1628	9.67043	11.0501	9.66754	11.4792	9.84549	11.4313	10.7186	10.7718	10.836	11.0678
YKL148C	12.0036	12.0207	12.2381	11.924	11.7734	11.0034	11.5947	10.1784	10.2763	9.97175	13.2711	13.273
YFL023W	10.986	11.2134	11.1014	11.1471	11.0979	11.2333	10.9793	11.3905	10.8053	10.9074	11.0723	10.7798
YER178W	14.0515	13.4179	14.2097	13.4181	14.1614	12.5326	14.053	12.3601	13.54	13.5339	14.1241	13.7879
YLR319C	9.73561	9.51369	9.64287	9.54628	9.30289	9.60989	9.13338	9.89866	9.68836	9.84008	9.06625	9.02998
YBL037W	9.48218	9.23135	9.33164	9.33111	9.42526	8.90769	9.33936	9.08956	9.55065	9.4488	9.3231	9.56657
YBR048W	12.1341	13.6304	11.9441	13.6213	12.526	13.7856	12.6295	13.787	12.9288	12.8368	10.1015	9.69744
YIL104C	10.1788	11.5306	10.1728	11.2869	10.0762	11.7135	9.98026	11.6589	11.0754	11.2963	9.22917	9.88028
YKL119C	9.56698	10.1128	9.75533	10.3025	10.1645	10.9014	10.0193	10.8812	11.3994	11.3538	9.06088	9.13298
YGL015C	6.68965	6.96099	6.49373	6.40181	7.19217	7.77846	7.06091	7.76813	6.05234	5.90372	6.84061	6.49747
YMR063W	7.16152	6.98551	6.74723	6.94142	7.55028	7.1875	7.49007	7.07837	8.20334	8.28083	8.90414	8.91616
YDR178W	12.7873	12.5158	12.8788	12.2852	12.9927	11.662	13.2026	11.3443	11.3232	11.4	13.4904	13.0471
YMR208W	11.0254	10.7577	11.0087	10.8779	10.9614	10.5359	10.7213	10.5697	10.9955	10.7122	9.67611	9.28757
YDL066W	12.6137	13.0904	12.6364	12.8034	13.0245	12.0274	13.2581	11.8864	12.1137	12.1699	12.3446	12.18
YDR202C	12.0243	10.0333	12.1407	9.92394	11.6824	8.86893	11.5008	9.1065	10.1255	10.3521	12.2616	12.1467
YPL212C	10.4722	12.4164	10.9255	12.5456	10.9545	12.1375	11.171	12.1676	11.3767	11.4823	7.82044	9.08583
YAL026C	10.25	11.1725	10.319	11.1232	10.4967	10.9935	10.518	10.9475	11.0842	11.144	9.48458	9.7383
YJL137C	12.2265	9.69663	12.6064	9.89674	10.3073	9.15475	10.1566	9.1694	9.9338	10.1121	12.5646	13.4359
YJR039W	11.2986	9.47145	11.3332	9.2293	10.6334	8.50931	10.6905	8.81362	8.71093	9.09955	11.6521	11.6361
YKL163W	13.6902	11.971	13.7779	11.8629	14.4847	11.3921	14.1574	11.4678	11.3046	11.0542	13.8797	13.8796
YHR201C	10.7778	11.109	10.7603	11.0544	11.1709	11.4279	11.2529	11.4732	11.1389	11.2274	9.42407	8.98702
YLR179C	12.6834	12.8771	12.7042	13.0133	13.1728	13.051	13.2005	13.0456	12.0587	12.1823	11.8148	11.8099
YGL136C	10.5451	10.2901	10.7417	10.1263	10.4265	9.62277	10.3466	9.46034	10.1446	10.1429	10.6684	11.1058
YGR232W	11.8273	11.6005	11.6384	11.1995	11.8581	10.5781	11.5145	10.5345	11.401	11.545	11.588	12.0674
YEL016C	9.48692	10.212	9.48199	10.115	9.90796	9.68215	9.91925	9.92368	10.0744	10.1889	9.62938	9.61699
YNL002C	11.5897	13.3099	11.8058	13.1709	11.9258	13.4391	11.9164	13.3808	13.2549	13.1523	11.5588	11.6841
YLR422W	12.5336	11.4314	12.4477	11.1936	12.1478	10.8802	12.2293	10.8734	11.0321	11.2792	11.8086	11.6469
YIL014W	11.4764	11.5542	11.4088	11.5031	11.4615	11.046	11.4634	11.1046	11.3153	11.3768	10.5918	10.5106
YFL005W	12.3554	12.0006	12.0224	11.7615	12.2639	12.2694	12.1848	12.2509	12.6421	12.6715	12.0996	12.163
YPR122W	11.4088	11.0584	11.3501	10.9965	11.1923	11.6486	11.2411	11.8158	10.6539	10.5409	10.793	10.7921
YGL225W	11.952	12.9615	12.0254	13.128	12.4163	13.2437	12.6424	13.1936	13.6511	13.6336	11.366	11.3568
YJR118C	10.8489	10.7596	11.0673	11.3546	10.8217	10.2562	10.8408	9.97118	11.9964	12.002	9.32026	9.1108
YML012W	13.3305	13.2624	13.3306	13.495	13.1928	13.2103	13.0209	13.0072	14.0504	14.092	13.2296	12.7988
YJL189W	13.7303	13.9798	13.4844	13.994	13.7054	13.8911	13.6756	14.0063	13.6987	13.6922	10.897	11.456
YOR019W	10.5181	8.52301	10.323	8.16594	10.614	8.49517	10.6636	9.06146	9.07922	9.0748	11.0465	11.0955
YOR250C	10.1476	9.41658	10.2324	9.43525	10.0053	9.6069	9.87536	9.69221	9.20608	9.0648	9.11809	8.9625
YKL067W	13.5415	12.6486	13.5558	12.8957	13.8676	11.672	13.9035	11.2592	12.995	12.7268	13.3723	13.0326
YMR244C-A	10.7991	9.95318	10.88	9.98796	11.0824	9.28889	11.0894	9.85064	9.96075	9.99224	10.2503	9.8705
YIR037W	13.7052	11.3536	13.673	11.16	13.5542	9.70913	13.47	9.62415	10.8515	10.9154	13.6936	13.511
YDL088C	10.927	11.0695	10.8991	11.0148	10.7243	11.2462	10.8239	11.3288	11.1287	11.088	11.5167	11.5452
YEL034W	14.3845	14.2196	14.2272	14.138	14.1719	14.1982	14.1114	14.0387	14.1678	14.1804	13.8651	13.8884
YGR216C	11.1563	11.3774	11.2738	11.4545	11.0165	11.5452	11.137	11.5133	11.6778	11.625	11.6768	11.6267
YLR009W	11.2505	13.2452	11.1676	13.1623	11.6501	13.4242	11.5837	13.623	13.3011	13.2629	10.0517	9.78793
YPR091C	10.421	9.97055	10.6377	10.0611	10.2771	9.26605	10.2663	9.0889	9.93217	10.1402	10.4628	10.1539
YJR097W	9.24019	11.2924	9.13854	10.9495	8.99823	11.4605	8.95278	11.335	10.1211	10.258	7.17471	6.89918
YDR285W	9.2549	6.86991	8.82029	6.59482	8.23032	6.50932	8.26521	7.43589	7.8179	7.87274	8.0418	7.9094
YMR251W-A	14.7203	13.8818	14.8063	14.2935	14.7773	13.3882	14.839	13.6505	14.377	14.267	15.0223	14.9635
YHL009C	9.49373	10.2432	9.51762	10.244	9.61467	9.85277	9.48177	9.88793	9.928	9.91709	10.3289	10.4081
YER177W	13.9225	13.4658	13.7414	13.4933	14.0039	11.0572	14.0438	10.9531	13.6584	13.4285	13.2	13.1843
YER061C	9.08234	10.4034	9.44402	10.0559	9.51804	8.11831	9.99322	8.65298	7.99434	8.11671	12.3842	12.8605
YLR225C	11.8414	11.2352	11.9765	11.2983	11.7795	11.2441	11.6762	11.4065	11.5399	11.4989	10.8857	10.6493
YHR018C	13.5864	13.6664	13.2278	14.0501	13.0853	12.378	12.9047	12.4893	12.1581	11.3951	11.9546	12.0614
YOR038C	11.0192	11.1568	11.1231	11.3471	10.0557	11.361	9.95108	11.3704	11.4488	11.3547	9.42844	9.54023
YHR207C	10.4843	10.8815	10.7618	11.0476	10.1137	10.6155	10.0967	10.8284	10.9056	10.7014	10.3933	9.25196
YFL054C	12.0462	10.7221	12.2242	10.3982	12.6501	10.2891	12.8227	10.3789	8.90526	9.08892	12.6581	12.4421
YLR388W	13.5623	14.3806	13.513	14.3478	13.8205	14.4777	13.8789	14.4839	14.4518	14.4004	12.0761	12.5349
YGL160W	10.4268	10.3376	10.5289	10.491	10.5725	9.98687	10.5789	10.0027	9.92033	9.91809	9.34014	9.38217
YML016C	11.7183	11.7916	11.5925	11.7528	11.4686	12.1965	11.4897	12.3602	11.6973	11.6284	10.161	10.2801
YAL016C-B	6.91056	6.90043	6.55356	6.23221	6.54128	4.85679	6.85325	4.22003	5.54635	5.06693	6.53649	7.23541
YLR207W	10.7346	9.75819	10.8322	9.87221	10.3219	9.07672	10.2309	9.17335	9.84005	9.91864	10.5179	10.161
YLR415C	6.84613	6.66583	7.13266	6.71667	6.90239	7.08276	7.04552	6.93863	6.5725	6.57093	8.57109	8.86707
YHR103W	10.9728	11.2085	10.7692	11.4072	10.5256	11.3173	10.5712	11.4091	11.3844	11.3411	11.2295	11.3097
YGR264C	11.1827	13.1913	11.3757	13.2994	11.0496	13.2079	11.2599	13.2845	13.3427	13.3368	9.60323	9.89431
YPL048W	12.8268	12.3075	12.6824	12.1833	13.1555	12.5397	12.8776	12.249	12.4605	12.4951	13.0023	12.8593
YOL018C	9.43259	8.24652	9.58414	8.36734	9.54888	7.19838	9.26142	7.35912	8.84693	8.87124	10.1499	9.16602
YBR168W	9.71997	9.72852	9.67757	9.60104	9.07699	9.48769	8.94884	9.7419	10.1442	10.2248	9.67613	9.49051
YJR059W	10.9277	9.77295	11.2623	9.99996	11.2344	9.42037	11.3077	9.47075	9.31986	9.46539	11.2226	10.9653
YBL039W-B	12.5468	9.40065	12.5283	8.99462	12.656	8.405	12.7201	8.01393	9.68027	9.92929	11.2894	11.2217
YDR414C	8.86443	9.95391	8.58991	10.2676	8.49494	10.3175	8.07185	10.1181	10.3269	10.2849	7.99069	8.1523
YER016W	9.57115	10.0803	9.68461	10.5111	9.29166	10.0552	8.99638	10.1673	10.9597	10.8855	9.33185	9.70846
YPL263C	8.87741	11.7927	8.58083	11.7454	8.78199	11.7824	8.81481	11.9255	11.7947	11.7332	8.63522	8.17428
YLR056W	13.0958	11.6685	12.8969	11.3128	13.3612	12.659	13.3315	13.0244	13.9546	13.9984	11.7326	11.7469
YML070W	13.3889	12.1284	13.2084	11.4318	14.0338	10.8459	13.9383	10.7313	11.6934	11.6422	12.926	12.5891
YDR470C	10.5028	9.44108	10.3962	9.41138	9.90352	8.21165	9.47511	7.91321	9.21427	9.33897	9.88399	10.185
YDL200C	12.2611	10.9405	12.3541	10.5309	12.1691	9.73785	12.2123	9.50611	10.8165	11.012	12.3241	12.4274
YGL229C	8.14149	7.43201	8.18291	7.49393	8.18151	6.38579	8.05646	6.2734	6.93657	6.92032	8.37284	8.40745
YLR246W	12.064	10.753	12.1544	10.6629	11.9064	10.9752	11.9824	11.074	10.3069	10.5062	11.3376	12.2838
YBR223C	9.82227	8.45712	9.69947	8.15847	10.0984	8.23433	10.1227	8.26727	8.20685	8.09016	9.93549	9.65063
YDR270W	11.1006	9.86096	10.8713	9.51708	10.4434	9.61766	10.4022	10.0748	10.9627	10.4137	11.0753	10.9425
YBR235W	12.0833	10.1813	12.0638	10.0537	11.1955	9.6597	11.2895	9.60677	9.91505	9.99227	10.6848	11.0182
YNL182C	9.1646	11.7248	9.32883	11.5467	9.49356	11.6859	9.62995	11.7039	10.8991	10.9831	7.1612	7.1226
YGR175C	12.6178	12.9257	12.4848	12.9164	13.3335	13.3903	13.1906	13.3772	13.8539	13.8286	10.5658	10.6418
YKR026C	10.8939	12.157	10.9046	12.1807	11.0441	12.4375	10.8822	12.4079	12.1016	12.0594	9.75128	9.83662
YAL064C-A	4.30525	3.90326	4.37962	4.08274	4.42536	4.53193	4.23473	4.33144	4.15369	4.04732	5.30945	5.44962
YKL070W	9.04063	7.81917	9.26678	7.44154	9.0911	8.19064	9.31149	8.65687	8.19315	7.71233	11.193	11.4431
YHR126C	12.0043	14.4022	9.78098	13.0837	11.062	14.4664	11.0178	14.376	12.7741	12.9649	6.80658	6.80845
YJR075W	11.9018	12.3663	12.018	12.3535	12.2338	12.5979	12.2682	12.6212	12.2442	12.3213	11.0989	11.3371
YLR108C	11.5376	10.3785	11.3337	10.2882	10.781	8.17948	10.5207	7.36992	9.27781	8.88892	12.2476	10.8738
YML063W	13.6046	14.0371	13.421	13.9599	13.4859	14.2036	13.5211	14.1752	13.9722	13.9979	11.8511	11.784
YMR091C	10.1429	11.3341	10.0833	11.3157	9.94719	11.6531	9.92675	11.4899	11.1173	11.1187	9.82731	10.7336
YJL197W	10.9616	11.3608	10.7436	11.2169	11.354	11.4266	11.2786	11.6376	10.8476	10.645	9.14664	9.73382
YJL048C	11.4341	9.53716	11.5964	9.735	11.4097	8.50464	11.2438	8.7702	9.76882	9.65577	13.6856	13.2681
YNL016W	11.0838	12.7151	10.796	12.7559	11.8229	13.0641	11.7401	13.0195	13.2675	13.1858	10.8221	10.6604
YLL039C	14.175	12.7975	14.1047	12.3956	14.023	12.2684	14.0167	12.2975	12.6668	12.6134	13.4883	13.8055
YJR054W	9.80068	10.505	9.98982	10.5088	9.6841	10.7354	9.57076	10.6922	11.1412	11.1066	8.03816	8.34574
YOL140W	10.832	13.0731	10.8441	13.1611	10.7803	12.9855	10.9616	12.8764	11.8724	11.6422	11.2556	10.8209
YPL051W	10.9221	10.4073	10.9719	10.2455	10.5906	10.2039	10.4229	10.4061	10.42	10.5053	9.28224	9.1474
YPL121C	5.89098	4.19603	5.71633	3.97962	4.93884	4.63179	5.16145	3.84397	4.06563	3.71439	5.42546	5.59984
YEL058W	13.1477	12.1003	13.1066	12.3229	12.3438	12.6822	12.2735	12.9389	12.1202	12.0821	11.9807	12.0844
YAL015C	9.2245	9.43588	9.2461	9.30195	9.68513	9.55526	9.75423	9.69947	9.59952	9.77413	9.52167	9.53933
YIL057C	7.03481	5.73395	7.35105	6.56	6.49884	5.55366	6.40598	5.87245	7.83639	7.11135	15.0492	14.8408
YDR211W	10.8892	12.2497	11.1245	12.281	12.3319	12.4499	12.4801	12.7103	11.9054	11.9195	9.61452	10.5452
YLR154W-E	10.7385	10.4754	10.0406	9.84795	9.68313	9.83559	10.1123	9.27135	8.3528	8.01252	9.36315	8.33151
YML118W	9.53888	7.80587	9.92663	8.76733	9.8585	5.81343	9.74431	6.04451	7.33383	6.98754	12.8657	12.8061
YBR097W	11.8816	9.48275	11.8411	9.39848	11.4732	7.87368	11.5015	7.9913	9.48685	9.6896	9.65636	9.84541
YKL060C	14.8744	14.7255	14.8318	14.6975	14.9085	13.8694	14.878	13.4707	14.6263	14.4734	14.368	14.3108
YOL110W	10.1987	9.63796	10.0181	9.83891	10.8067	10.1161	10.7525	10.1069	8.67032	8.8418	10.8255	10.3871
YMR079W	11.8691	12.4874	11.6795	12.4816	12.2759	12.7381	12.0946	12.6974	12.8804	12.9047	11.0332	10.6581
YDR485C	11.6154	11.1566	11.7123	11.1208	11.3473	11.17	11.3707	11.2504	10.8288	10.8379	12.41	12.5352
YLL029W	12.1728	11.7149	12.2586	11.7752	11.8446	11.5828	11.7514	11.7547	11.3123	11.1989	12.7667	12.763
YNL044W	11.2007	12.3634	11.0432	12.4397	10.4732	12.7282	10.3242	12.7117	13.2136	13.3663	11.2415	11.2505
YPR073C	11.7615	11.835	11.7033	11.6135	12.1564	11.2762	12.2036	10.7505	12.3997	12.4368	10.3747	10.3094
YAL031C	9.91095	9.45105	9.89574	9.50376	10.4631	9.4105	10.5372	9.61131	9.61718	9.73622	10.0214	10.1155
YAL023C	11.7624	13.1181	11.5722	13.2858	11.4798	13.5101	11.4469	13.4155	13.2408	13.2967	11.2869	10.8123
YLR298C	10.9027	10.0597	11.0156	9.892	10.3869	10.2807	10.2628	10.5057	10.4887	10.6736	10.5501	10.7881
YGL257C	9.56387	9.26473	9.16271	9.13061	9.04715	9.3533	8.95474	9.47317	10.5619	10.4004	11.2456	10.9233
YIL034C	11.4266	10.5229	11.5373	10.5228	11.8291	9.28505	11.6103	9.27809	10.4682	10.665	11.5002	11.4346
YBR228W	11.1607	10.3748	11.2483	10.0785	10.4379	9.90155	10.5816	10.0487	10.0587	9.82088	10.356	10.1742
YCL035C	13.7073	12.252	13.595	12.1895	13.8962	11.6072	13.8509	11.7163	12.4143	12.4241	13.375	13.1965
YEL020C	11.1849	10.0788	11.061	9.83948	10.9494	10.5848	10.6643	10.4836	10.2109	10.3738	10.8877	10.6472
YLR388W	13.9945	14.5763	13.9201	14.5939	14.167	14.6901	14.1686	14.7408	14.6315	14.5696	12.6424	12.7797
YOL006C	10.5424	11.5934	10.5747	11.7755	10.2884	11.4299	10.2128	11.4176	11.3642	11.2514	9.00154	9.23984
YLR175W	11.5152	13.7618	11.7117	13.7484	12.7295	14.0087	12.673	13.9274	13.877	13.8465	10.3072	10.2084
YOR036W	12.4096	10.4376	12.5434	10.6062	11.8903	8.94364	11.9893	9.21975	9.79895	9.9953	13.3232	13.2033
YDL189W	9.93329	10.4177	9.87152	10.6341	11.175	11.2366	11.1509	11.1646	10.7033	10.6452	9.53327	9.4594
YLR251W	12.4666	9.24659	12.203	8.94472	12.2195	10.1045	11.9384	10.2448	9.65193	9.90108	11.5897	11.7647
YPL221W	10.672	12.5771	11.0003	12.5556	11.6204	12.9916	12.2981	12.9597	12.6398	12.6087	11.6292	11.3621
YOR054C	10.7515	9.55401	10.7286	9.54278	10.3367	9.00039	10.3966	9.11145	9.20941	8.86539	12.4342	12.6661
YIR036C	12.6513	9.14492	12.6805	9.26579	12.0207	7.94389	11.5656	7.63246	8.64332	8.83504	12.07	11.1988
YNL189W	12.5951	12.8615	12.7447	12.872	12.3248	12.9112	12.1586	12.7521	12.7827	12.7427	11.3579	11.626
YDL181W	12.8707	12.2334	13.0689	12.1994	13.4117	11.6992	13.6698	11.4341	11.6725	11.9681	13.868	14.316
YJR111C	9.81944	10.6768	9.72164	10.9332	10.1647	10.7532	10.301	10.7302	10.1159	9.91509	9.49081	9.14157
YBL079W	11.36	11.7501	11.3354	11.6321	11.1862	11.6168	11.2176	11.6645	11.933	11.8636	11.4164	11.1851
YOR035C	11.6508	9.80843	11.6705	10.028	11.0357	8.6759	10.9764	8.57756	10.206	10.2521	13.0772	13.08
YNL224C	9.48451	9.09681	9.51504	9.09606	9.91736	8.72537	9.9056	8.92708	9.48715	9.44497	9.81029	10.2578
YHR054C	12.2524	11.5366	11.8936	11.0186	11.1306	11.3372	11.0944	11.6755	11.814	11.6903	11.5669	11.4331
YKR094C	13.4699	14.0297	13.3759	13.9523	13.3649	14.0138	13.3868	14.1227	13.9403	13.8897	11.7379	12.3452
YGL065C	9.52825	10.5374	9.699	10.7782	9.38989	10.3903	9.18952	10.3712	10.9463	10.9144	8.0548	7.9717
YPR109W	10.6787	10.9316	10.7223	10.6759	10.8381	11.211	11.0027	11.1216	10.9393	11.1936	11.8475	11.8511
YDL093W	9.33096	9.14576	9.42701	9.75986	9.41616	9.88046	9.44369	9.96082	10.9633	10.8029	9.34371	9.11662
YJR124C	9.00186	11.1092	9.07319	11.1267	8.86193	11.7451	8.81607	11.8317	11.1742	11.1944	8.01155	8.11665
YDL225W	9.68466	10.9341	9.57175	10.877	9.33134	10.86	9.45812	10.7955	11.132	11.1059	9.6015	9.2675
YLR242C	9.40881	9.88894	9.54442	9.77322	9.55584	9.71949	9.40759	9.85268	9.90741	10.0696	9.09072	9.38279
YOR195W	8.71887	9.04061	8.9771	9.51814	8.39801	8.29375	8.47851	8.13698	9.35132	9.01515	10.533	10.0529
YLR148W	9.78098	9.48066	9.83639	9.50219	9.46765	8.74898	9.31404	8.93668	9.17412	9.26727	9.06135	8.18846
YJR053W	8.88549	6.85615	9.16484	6.97441	7.99401	7.05255	8.02195	6.44288	7.95977	7.89578	7.2971	6.75724
YPR128C	11.0491	10.7141	10.9156	10.6949	10.3084	10.6787	10.1386	10.5829	10.6529	10.9955	10.0646	9.8949
YBR102C	9.21768	8.97037	9.4774	9.01831	9.44556	8.5047	9.57725	8.54288	8.98834	9.00527	8.80473	8.94478
YDL077C	10.331	10.1638	10.5637	10.0687	10.4515	9.85925	10.2319	9.93075	10.1814	10.2558	9.72911	9.63506
YDR276C	14.2673	13.3274	14.2134	13.43	14.3738	12.9876	14.3919	13.3259	13.9875	14.1266	14.2837	14.4231
YGL101W	8.71546	10.2271	8.78826	10.215	7.47774	10.4714	7.62163	10.9613	10.8346	11.136	6.99094	6.81121
YGR103W	9.90764	12.4697	9.88599	12.403	10.273	12.5147	10.2922	12.6199	12.2778	12.3523	8.89948	9.28352
YEL007W	10.7957	11.0294	10.8704	11.1076	10.3203	11.0704	10.3293	11.0012	12.0474	12.1116	10.5993	11.6252
YDL185W	13.4149	13.0355	13.531	13.1122	13.6167	13.1711	13.4535	13.3001	13.4871	13.4287	12.7517	12.6739
YMR096W	13.6036	13.9247	13.1913	13.9133	12.8337	10.792	12.8484	10.6467	11.1084	11.175	14.813	15.1181
YGR133W	9.13987	7.99434	9.00032	7.54853	9.82207	8.1492	9.80537	8.00913	8.05639	7.90584	9.54248	8.99412
YJL080C	11.6584	13.1609	11.4795	13.2589	11.789	13.0839	11.4951	12.8591	13.3586	13.1846	10.0362	10.4824
YDR096W	12.4696	11.1651	12.5698	11.2284	11.8258	9.91283	11.593	10.1157	9.87906	10.0666	13.2273	13.5741
YKL062W	12.1317	10.4357	12.6018	10.4019	12.5142	10.2752	12.7955	10.4305	9.13887	9.58422	12.1035	11.6976
YLR342W	12.945	13.9744	13.0713	14.1315	13.0704	14.2569	13.261	14.1665	14.1234	14.1116	12.5499	12.8628
YML108W	10.2838	11.3618	10.4086	11.1777	10.2312	10.8955	10.2101	10.8915	10.8271	10.9598	9.60698	8.86696
YAL064W	7.65597	6.85361	7.70031	6.36434	8.0407	7.94928	8.19637	8.1567	6.63702	6.64555	7.69638	7.67504
YCL005W	9.40916	10.5712	9.42726	10.5751	9.95418	11.2026	10.2748	11.1193	10.9083	11.0031	9.70434	9.75562
YPL128C	9.70682	10.7518	9.6135	10.7928	9.68069	11.0115	9.65701	10.9447	10.8138	10.7876	8.77956	8.80778
YAR066W	6.6719	6.18124	6.3173	5.61492	5.71773	5.37677	5.5611	5.63692	7.23639	7.53768	7.66029	7.97826
YHL043W	7.00642	6.36971	7.09437	5.96474	7.9013	7.63234	8.06516	6.96442	6.74957	6.69116	8.74251	8.12638
YER028C	10.5043	8.6814	10.9551	9.51324	9.82347	9.7299	9.89538	9.92534	9.65122	9.67594	10.3419	10.1847
YEL050C	10.9722	11.6843	10.8384	11.2971	11.2196	11.6597	10.9879	11.4328	11.3035	11.406	11.0659	11.0455
YDR079C-A	11.5717	11.3598	11.7685	11.1391	11.8417	11.4199	11.944	11.5021	11.3397	11.2047	10.3076	10.2964
YDR412W	9.21483	11.7837	9.34594	11.6537	9.44887	12.1273	9.54953	11.9957	10.952	11.0882	8.93045	9.27679
YER085C	6.63351	6.81092	6.33599	6.66917	6.4644	6.89148	6.37182	6.59947	7.27629	6.89368	8.52185	9.59684
YAL062W	13.1753	12.2009	13.4959	12.1378	12.4994	11.6738	12.6793	10.7351	9.3875	8.8716	14.5539	14.7352
YMR230W	12.4915	12.7722	12.0776	12.9581	12.3542	12.7292	12.2975	12.9037	12.9803	12.8624	11.8843	12.1944
YDL064W	10.6254	11.6857	10.6941	11.7898	10.6664	11.7715	10.5919	11.7598	11.1869	10.9919	10.7805	10.6312
YBR019C	7.27196	6.57884	7.34564	6.58276	7.20583	7.14807	7.55982	8.02114	6.58972	6.93646	8.32619	8.08391
YKL164C	10.3629	11.8809	10.4395	11.9968	12.2183	10.2838	11.8358	10.1492	10.5191	10.3733	10.916	11.08
YBR067C	10.682	8.60725	11.5266	9.49002	10.5677	9.09112	10.2436	9.57902	13.0644	12.4078	13.992	12.3892
YJR068W	10.9023	11.5265	10.8457	11.6207	11.444	11.9001	11.3663	11.8069	11.5382	11.5445	11.028	10.9646
YER052C	12.8902	13.8721	12.6228	13.9067	13.3113	13.1327	13.1584	13.1317	12.3234	12.0893	11.5756	11.0478
YNL047C	10.5361	10.0155	10.3186	9.9421	9.65293	9.75567	9.57005	9.81641	10.1317	9.97163	10.2803	10.1356
YLR199C	11.2722	10.6825	11.3012	10.8006	11.46	11.0419	11.3212	11.1275	10.8403	10.7447	10.6337	9.84526
YJR094C	11.1673	9.43775	11.6329	9.2814	9.47236	10.1814	9.52757	10.3285	9.35062	8.97143	12.117	12.6929
YGR117C	10.4756	10.6869	10.4555	10.6612	10.0976	10.4695	9.91865	10.8318	11.1144	11.1514	9.84565	9.5699
YKR083C	9.74133	9.18965	8.94123	9.56252	8.78557	8.54654	8.70808	8.28486	10.1348	10.0247	7.89777	7.61853
YOR332W	13.9855	13.0486	14.0197	13.2133	13.7043	13.1926	13.6877	13.3548	13.4772	13.5306	13.5117	13.4804
YBR096W	10.7626	11.3718	10.5742	11.3188	10.8876	11.2172	10.8143	11.3458	12.4534	12.6658	10.1033	9.9331
YDR504C	12.2389	11.5757	12.4098	11.6246	11.8658	11.5431	11.9681	11.2568	11.1494	10.9341	12.6135	12.8758
YAR020C	9.61915	8.64433	9.34967	8.33432	11.1763	9.01059	10.874	9.07326	8.00152	8.01107	8.49725	8.65182
YHR121W	11.167	11.5265	11.1412	11.5621	10.8593	11.2991	10.8393	11.4623	11.9823	12.18	9.967	10.0418
YDR424C	12.9524	10.894	12.8775	10.7006	11.7668	10.3668	11.7444	10.6307	11.2087	11.5107	12.1781	11.7479
YGR001C	11.6711	12.7904	11.7041	12.7922	11.5526	12.705	11.4221	12.7528	12.8349	12.562	9.65494	9.82571
YBR089C-A	12.506	11.3726	12.4376	11.6567	12.58	11.6584	12.6622	11.8304	11.9418	12.0769	13.258	13.3072
YDR030C	11.2084	9.14434	11.5072	9.04025	10.8741	8.53633	10.8612	8.60757	8.69137	8.80927	11.3448	11.2592
YGR068C	8.2406	9.78816	7.83572	9.35144	8.61269	10.9975	8.66363	10.919	9.08718	8.92341	7.66226	7.52568
YER166W	12.9711	11.7926	12.8889	11.8264	12.8496	11.8834	12.8443	11.6482	11.954	11.9894	12.0111	12.3019
YNL087W	11.4029	12.0318	11.4238	12.1519	11.175	12.1407	11.2758	12.163	12.741	12.8014	10.9625	10.7276
YCR101C	7.35212	4.69346	6.82261	4.72324	7.30859	4.9648	7.04566	5.05509	4.78808	5.07707	6.92467	6.76521
YMR067C	11.2159	10.0408	11.3211	10.0995	11.2704	10.1956	11.236	10.4171	9.95568	9.9992	10.4655	10.2185
YDL069C	8.78031	9.28218	8.94212	8.94251	8.48687	9.01063	8.57146	8.88959	9.24598	9.33086	8.31445	8.11395
YOR370C	11.459	12.4684	11.659	12.5345	11.8958	12.5266	11.9008	12.7415	12.0791	12.0228	12.5169	12.8287
YPL192C	8.98846	8.61604	8.38081	8.37901	11.3869	11.2116	11.2697	11.2418	9.28899	8.9183	8.98598	9.31158
YKR041W	6.07037	5.73543	6.3535	5.33362	6.05342	6.13362	6.07451	5.98788	5.14756	5.60897	6.37952	5.81681
YBR094W	11.0579	10.0411	11.2209	10.1271	11.7548	10.3925	11.8659	10.3381	10.2431	10.3745	10.7532	10.4798
YLR404W	9.86432	10.0487	9.98732	10.4749	9.41829	9.44223	9.17827	9.20735	10.6121	10.7726	8.47405	8.49143
YGR188C	9.24382	8.57483	9.04726	8.71793	8.91021	8.30214	8.80646	8.44635	9.36559	9.21047	7.1523	7.40209
YLR253W	10.2593	10.9532	10.3436	10.8474	10.0474	10.7523	9.98071	10.7514	10.7001	10.7733	11.1624	11.1721
YPR145W	12.853	13.7296	12.8169	14.034	13.6574	14.0404	13.5382	14.0749	13.6263	13.7981	11.1304	10.9994
YHR188C	10.9491	11.1878	11.0833	11.588	11.4905	11.5032	11.6533	11.3117	11.7551	11.6596	12.0197	12.0456
YLR351C	12.1968	11.8423	12.2737	11.8104	12.4644	11.9376	12.6473	11.9366	12.078	12.2952	11.2862	11.2133
YPL084W	10.3666	9.80099	10.5745	9.64148	10.0546	9.38786	9.8931	9.34738	9.54737	9.59839	10.1333	9.93961
YDR405W	10.7908	10.0898	10.4259	9.91617	10.833	10.5902	10.5985	10.6041	9.65558	9.67695	11.3936	11.186
YEL065W	9.65946	8.28207	9.74515	7.91548	9.36989	9.83407	9.08486	10.1679	11.858	11.7872	12.0246	10.8801
YNL005C	10.7802	11.4311	11.0011	11.3151	10.4287	10.8538	10.2829	10.9655	10.8907	10.7921	11.554	11.6283
YEL046C	12.1668	13.6165	12.1059	13.5822	13.5639	14.2073	13.5908	14.0535	13.9252	13.832	12.2355	11.8728
YJR149W	11.1728	9.35807	11.4334	9.16076	11.2104	9.65674	11.1152	10.0076	9.58657	9.53673	11.3643	11.0205
YLR210W	8.99515	9.38701	9.14374	9.73918	8.02054	10.1674	7.83708	10.1581	10.379	10.4409	7.55796	7.24439
YLR073C	8.80723	11.7395	9.18158	11.5824	9.44133	12.4651	9.77448	12.6109	11.7774	11.7729	9.71885	9.70647
YDR429C	12.364	13.6492	12.2357	13.5757	12.5791	13.8817	12.5644	13.7013	13.4745	13.5763	12.3497	12.2523
YNL314W	11.5047	10.1527	11.5867	10.3199	10.9052	9.92991	10.943	10.1453	9.91561	10.032	11.0148	10.6265
YIL041W	13.4091	12.5981	13.3955	12.5056	13.4534	12.4382	13.2421	12.2082	12.4961	12.5775	12.659	12.2271
YLR344W	13.9381	14.6296	13.9667	14.5778	13.6562	14.5739	13.6961	14.6236	14.6533	14.7053	12.4112	12.216
YJR112W-A	11.8255	11.0662	11.8759	11.0315	11.2719	10.8291	11.2617	10.9431	11.5451	11.4041	10.7943	10.3274
YLR312C	12.7223	10.5937	12.7722	10.3507	12.1389	7.97894	11.8987	8.16595	8.16123	8.23954	13.794	13.8616
YHR039C-A	13.9419	13.4806	13.9054	13.4995	13.6955	13.523	13.6664	13.8256	13.6051	13.7229	12.3698	12.8858
YEL017W	10.3111	10.1888	10.3617	10.6009	11.8281	11.236	12.0366	11.2217	10.4902	10.3913	10.2353	9.7676
YDR018C	9.85644	8.48166	10.1415	8.40293	9.66939	7.59038	9.62991	7.31858	7.42757	7.34006	11.869	11.5254
YIL046W	12.7254	11.9378	12.6422	11.9016	12.5609	11.9003	12.5426	12.1134	10.5925	10.5136	14.3572	14.3149
YDR222W	12.835	12.5148	13.0293	12.7143	12.1441	13.0657	12.4205	13.0399	13.069	12.9544	10.1522	10.3663
YBL082C	10.4033	11.246	10.5105	11.4013	10.1635	11.9757	10.4418	11.7876	11.0105	10.9372	8.98624	8.79699
YOR020C	14.0758	13.5736	14.0601	13.4959	13.9894	13.3143	13.9746	13.3052	13.3258	13.3943	13.8745	13.6793
YPL125W	11.662	11.7139	11.8232	11.738	11.3591	11.5782	11.2591	11.706	11.5825	11.6491	10.9243	10.8657
YIL017C	11.8803	9.17805	12.0062	9.03783	11.3588	8.28736	11.21	8.51485	8.37083	8.8489	11.4523	11.3154
YPR166C	11.6242	12.1618	11.7503	12.0557	11.1972	11.4524	11.1261	11.388	11.9649	11.9778	10.9106	10.7683
YBR106W	14.0576	14.1305	14.0951	14.1033	14.157	14.1998	14.2634	14.1223	14.3323	14.431	12.1881	11.9985
YFL018C	12.9164	13.1691	12.837	13.1024	13.4592	12.6238	13.2286	12.5298	12.3889	12.6544	12.5024	12.4746
YBR245C	11.0312	11.3605	11.0447	11.6599	10.6107	10.9604	10.4878	10.974	11.5715	11.4442	9.55661	9.47829
YHR089C	11.2734	13.8525	11.0752	13.7555	12.7649	14.0313	12.6763	14.1225	13.9272	13.9816	11.0433	10.936
YBR286W	13.2171	12.5335	13.3428	12.6533	12.9737	12.1868	12.6295	11.9894	12.8314	13.0784	13.2522	13.3116
YOR394W	9.76546	8.73411	9.72957	8.66905	9.28203	8.36923	9.05438	7.99631	7.26941	6.48113	10.926	11.3393
YFL009W	11.0469	11.5828	10.9902	11.5718	10.8379	11.4992	10.7526	11.5432	11.2391	11.2235	10.8412	10.8967
YJL154C	11.8079	10.9425	11.8564	10.9444	11.303	10.3881	11.2001	10.5728	10.7613	10.928	11.5738	11.9712
YOL117W	10.5876	9.001	10.6615	8.73082	10.7795	7.57947	10.7115	7.80105	8.94846	8.91212	10.5509	9.96169
YIL105C	11.8456	10.4	11.8723	10.449	10.7924	9.46186	10.5722	9.57547	10.2383	10.4484	11.7575	12.1912
YNL015W	13.972	11.1989	13.9358	11.5311	13.8586	10.1081	13.8027	9.99791	10.7439	11.0678	13.3142	12.7825
YGL023C	11.5627	11.413	11.5333	11.5643	11.6511	11.4077	11.4157	11.3267	10.7942	10.9861	10.3829	10.0769
YJL163C	13.2883	9.69265	13.2662	9.37772	12.9866	7.99258	12.7607	8.32317	8.08522	8.77018	13.4394	14.0306
YPL016W	10.7739	11.3745	10.6251	11.43	10.0593	11.6173	9.89725	11.8252	10.9078	10.7515	9.65588	9.46641
YKR067W	11.0307	10.1269	10.7022	10.0795	10.86	8.1917	10.7844	8.20359	9.66383	9.59507	12.0735	11.5905
YDR086C	12.7296	13.1469	12.6506	13.2833	12.5718	13.2211	12.497	13.1437	13.3505	13.3834	11.3354	11.2495
YKL193C	11.9701	10.003	11.946	9.80968	11.7687	8.44978	11.4141	8.67063	10.0831	10.2784	11.4399	10.8223
YOL152W	7.04475	6.94692	7.24804	7.02631	7.2183	7.97608	7.48131	8.41424	7.53883	6.99059	7.59416	7.82541
YCL050C	12.8502	12.1759	12.905	12.2528	12.2296	12.2795	11.9911	12.3335	12.6686	12.5985	10.9295	10.605
YGL186C	12.7655	12.7756	12.8648	12.9782	12.085	11.8477	12.06	11.9768	11.3704	11.4357	11.4586	12.4493
YML098W	11.5946	11.2527	11.5416	11.1379	11.7427	10.7274	11.8664	10.7919	10.6067	10.6017	12.2542	11.9639
YNL023C	11.3715	11.4173	11.594	11.1972	11.0112	11.5514	11.1348	11.6591	11.0046	11.0565	11.1896	11.9437
YKL138C-A	10.0136	9.11711	9.94386	9.16505	9.02863	8.11128	8.73756	8.22289	9.63296	9.718	9.66645	9.33729
YHR167W	9.34846	10.0737	9.51627	9.92131	9.31953	10.1532	9.22097	10.2492	10.1808	10.2121	7.97799	9.18749
YIL140W	10.9907	11.0728	10.9733	11.7394	10.8434	10.819	10.8605	10.495	12.3163	12.1915	10.5798	10.8277
YNL108C	9.05991	10.3147	9.14104	10.3785	9.49853	10.8461	9.40802	10.5642	10.3721	10.3549	11.2176	11.3339
YKL080W	12.4391	12.4604	12.5524	12.5776	12.3025	12.7535	12.1795	12.7168	12.8759	12.6963	10.45	10.131
YLR397C	9.81219	11.4524	9.76423	11.1409	9.71958	11.897	9.74998	11.9225	11.002	11.0025	8.73107	8.67809
YOL023W	9.05673	9.08281	8.86982	9.08568	8.33101	7.95964	8.27332	8.19367	9.04357	9.04044	9.48103	9.34465
YNL062C	10.0701	12.6078	10.1192	12.547	11.1561	12.907	11.2571	12.7992	12.3889	12.3949	9.23347	8.76406
YHL035C	9.80451	8.3175	9.78112	8.0436	11.1455	8.4319	11.0963	8.58318	9.17343	9.15571	11.1398	10.9431
YPR032W	10.5568	10.1735	10.4536	9.96767	10.2046	10.1951	10.1188	10.3639	9.7998	9.7408	9.58066	9.34379
YLR213C	7.76779	7.17492	7.84487	6.5311	7.96932	7.56487	8.19198	7.90685	8.51591	8.2557	8.82013	8.9132
YMR224C	10.0963	9.6555	10.0132	9.69627	9.99085	8.87268	9.96589	8.87802	9.27428	9.37659	10.0194	10.1497
YMR164C	9.18319	9.09024	9.2717	9.12422	9.06883	8.89248	9.01281	9.03176	9.7403	9.51132	10.9513	11.1686
YNL067W	13.1175	13.4286	13.1534	13.3195	12.9929	13.0506	12.9588	13.2067	13.2298	13.3026	11.5737	12.0037
YLR245C	9.21123	9.13786	9.05412	8.94822	10.0362	9.45829	10.1921	9.38465	9.88795	9.99798	10.2725	10.4073
YBL111C	8.82139	7.77716	7.41732	6.66318	10.2285	9.75819	10.2357	9.41385	11.2188	10.7176	11.5597	11.5624
YHR176W	10.7489	10.2779	10.5995	9.68329	9.7445	9.41506	9.57962	9.26544	9.27347	9.08453	11.9325	11.5052
YDR448W	7.56803	7.18937	7.36682	6.72137	7.57711	6.49434	7.78242	6.37592	8.92034	8.7712	7.67626	7.73763
YLR048W	13.126	14.4742	12.9308	14.4684	13.3268	14.703	13.2769	14.6554	14.561	14.6305	11.0996	10.8707
YDR369C	10.3964	9.08092	10.5434	8.99087	10.2217	8.08965	10.2513	8.11048	9.13567	9.44821	9.22435	9.38127
YCL045C	12.6977	12.7847	12.6038	12.8873	12.6854	12.8593	12.5839	12.8738	12.886	12.9403	10.7927	10.7922
YLR262C-A	11.9828	12.9981	11.8725	12.8906	12.5216	12.8848	12.6029	13.0168	12.693	12.723	10.5856	10.6158
YPR084W	9.63506	9.66704	9.71767	9.66067	9.96571	9.36323	10.0223	9.66315	9.52532	9.50684	9.8906	10.0151
YPR086W	12.7525	12.6886	12.7624	12.5985	13.0161	12.9796	13.1055	13.1006	12.4145	12.3799	13.4231	13.7758
YBL008W-A	6.98473	6.18212	7.53753	6.73949	6.79371	6.93618	7.58757	6.26252	5.41942	4.98117	7.73353	7.81924
YHR050W	11.4324	11.4195	11.4473	11.6057	10.4408	11.2159	10.4984	11.2818	11.5591	11.8303	11.4279	10.8154
YOR083W	7.34542	6.67801	6.51449	6.67961	7.37383	8.40031	7.09832	8.36059	7.61914	7.50783	8.66679	9.05156
YDL054C	10.5785	11.9299	10.6997	11.9041	10.6851	11.0888	10.9915	11.0797	10.9278	10.843	12.1246	12.4388
YGR146C	10.9016	10.5976	10.5051	10.1133	13.4915	10.6401	13.5364	10.5632	11.5783	11.7077	13.2097	13.1712
YGL250W	10.4884	7.19266	10.1472	6.67418	9.884	6.01329	9.73427	5.77902	6.94891	7.37848	11.8478	11.3198
YJL136W-A	6.64393	6.66752	7.21217	6.40104	6.79528	8.80236	6.60532	8.74289	6.4419	6.07504	8.12707	8.3599
YKL146W	12.0851	11.4251	12.0498	11.6719	11.7327	10.8375	11.7671	10.7617	11.4726	11.4112	13.2883	13.2672
YOL130W	11.3977	11.751	11.5189	11.6313	12.3382	12.3824	12.3842	12.143	11.6213	11.665	11.2509	11.5143
YBL078C	12.8684	10.3722	12.9105	10.5863	12.8133	8.94086	12.9341	9.12234	10.0871	9.6714	14.3322	14.3322
YLR226W	9.55038	10.9192	9.84053	10.9674	9.98002	10.9784	10.0153	10.8541	10.8457	10.7399	9.71733	9.50602
YNL306W	11.4582	11.6487	11.1036	11.2382	11.693	11.4134	11.6225	11.3779	11.3573	11.6134	11.9611	12.1686
YOR056C	11.1365	12.3814	11.1762	12.1418	11.3029	12.5967	11.3723	12.7054	12.0757	12.1692	11.0472	10.9329
YLR285W	9.15736	11.04	9.24755	10.9211	9.22721	11.1709	9.45703	11.1383	11.2428	11.4002	8.66169	8.71889
YER037W	11.1253	9.7298	10.8659	9.24764	13.3993	12.9703	13.4597	12.8414	10.7972	10.6785	10.7152	10.6993
YBR262C	11.5104	12.3694	11.6044	12.1257	11.9784	11.9854	11.9694	12.197	11.6349	11.8432	11.7723	11.4398
YPL170W	11.963	9.64262	11.6428	9.60389	12.8169	9.7702	12.6138	9.80128	10.4305	10.482	11.2509	11.507
YKR066C	12.9297	12.3262	13.0239	12.4699	12.8702	11.4806	12.7212	11.442	10.9335	10.6747	14.2562	13.5562
YDR477W	11.8418	11.2944	11.9857	11.258	11.1603	11.0091	11.0387	10.9786	11.18	11.024	11.621	11.7423
YCR065W	9.31477	10.0786	8.97499	9.96556	8.89869	11.0826	9.07786	11.1637	12.0671	12.0126	9.00836	9.29009
YJR135W-A	11.7004	11.9417	11.7305	11.8786	11.9615	12.0069	12.1997	12.0457	12.0746	12.1796	11.306	11.3589
YPL083C	9.14141	10.2501	9.23466	10.0957	8.84188	9.58999	8.77064	9.50244	9.91117	9.89598	10.1802	11.0913
YNL206C	10.3779	11.319	10.2317	11.6313	9.95302	11.2751	9.80004	11.1836	11.755	11.6631	11.446	11.2703
YLL004W	9.9537	10.6082	10.0644	10.5245	10.0696	10.8832	10.1196	10.7905	10.8591	10.6938	8.53827	8.41299
YML101C	10.395	10.6299	10.1851	11.01	8.99272	10.4829	9.21476	10.5215	10.0803	9.89294	10.3634	9.8804
YGR090W	11.194	12.5376	11.0184	12.3379	10.7532	12.2927	10.6409	12.3149	12.1868	12.0747	9.17422	9.75648
YOL138C	12.1934	10.9284	12.1344	10.9084	11.6978	11.1123	11.8126	11.0401	10.4652	10.6683	10.914	10.672
YOR381W-A	6.15635	5.64385	5.59704	4.47217	6.42411	5.90796	6.90582	6.74477	5.24046	5.08804	5.6034	5.79381
YIL030C	13.0638	12.6832	13.0406	12.7173	12.4177	12.4364	12.4263	12.529	12.6865	12.7397	12.3233	12.1544
YKR090W	9.51994	10.3746	9.3559	10.6097	8.64165	10.5793	8.68563	10.4136	10.6995	10.6876	8.80943	9.12574
YPL006W	13.0325	11.5323	13.1088	11.2564	12.662	10.594	12.741	10.4378	11.2563	11.2381	13.2341	13.4343
YOL155C	10.2153	10.0711	10.5923	10.785	11.2226	10.256	12.2525	10.7558	12.2488	11.9096	12.3485	12.2892
YDR499W	9.91387	9.00319	10.0543	9.15803	9.53222	8.33535	9.5932	8.60339	9.13812	9.18999	8.85059	9.26742
YGR159C	12.4044	13.9051	12.6326	13.7997	13.394	14.226	13.4911	14.1031	13.7522	13.6086	10.6318	10.3577
YGL131C	10.0372	9.60929	9.99679	9.53661	10.2091	9.17272	10.2828	9.00183	9.63734	9.63591	11.02	11.5859
YFL013C	11.2497	10.6642	11.3252	10.7432	10.8256	10.4805	10.8252	10.5881	10.8597	10.7251	11.4934	11.0403
YBL034C	10.0641	10.4337	9.90937	10.6015	9.543	10.3859	9.46365	10.476	11.101	11.2238	9.90047	10.1167
YDR169C	10.4647	9.98857	10.4184	10.2918	11.576	9.4729	11.6171	9.62468	9.85679	9.9768	12.7465	13.0163
YKR063C	9.92215	9.99903	9.92143	10.0151	9.82787	9.55743	9.91171	9.67006	9.62281	9.46917	9.64973	9.83111
YDL201W	10.1967	12.4523	10.2964	12.3583	10.4194	12.4984	10.3102	12.4838	12.0757	11.9685	9.54825	9.86222
YMR014W	9.03514	10.8166	9.23907	10.8193	8.7278	10.9687	8.94172	11.1298	10.1252	10.1438	9.00463	9.08194
YGR199W	10.5668	10.5765	10.4882	10.8568	11.6317	9.54631	11.8535	9.40089	11.0686	11.2349	9.51368	9.72254
YFR022W	11.0188	10.0638	10.5319	9.606	10.1682	11.3089	10.5071	11.2858	9.65935	9.24472	12.7891	11.179
YFR009W	11.7687	12.9417	11.8417	12.8773	11.7629	12.944	11.8369	13.0038	13.0882	13.0648	11.0449	10.7584
YIR033W	10.3691	10.3673	10.4485	10.067	10.2089	11.0576	10.0582	11.0145	11.1306	10.9661	10.549	10.6148
YBR173C	12.2342	11.2089	12.2756	11.2897	12.0199	11.3669	11.9499	11.4624	11.4767	11.7766	11.5648	11.0508
YOR120W	13.507	11.4903	13.5718	11.3595	13.4737	10.8463	13.3325	11.0607	10.5305	10.3119	13.3497	12.8444
YDR315C	9.9855	7.77471	9.98378	7.55258	9.65226	6.50777	9.59284	6.17914	7.77615	8.00086	8.20181	8.71445
YKL203C	11.8823	11.8244	11.8148	11.7094	11.8315	11.609	11.8733	11.7809	11.3215	11.2441	11.5119	11.6532
YKL172W	10.5917	12.4386	10.7163	12.3848	10.9041	12.4611	10.7995	12.496	12.251	12.1331	9.83113	9.73404
YAL028W	10.0252	8.02758	10.4752	8.35755	10.2286	7.48116	10.3116	8.02845	7.71279	8.16593	11.7502	11.2994
YJR008W	12.4216	9.34689	12.5727	9.9287	12.0652	9.56614	11.9089	9.69529	9.40779	9.02851	13.5089	13.7756
YBR033W	10.7017	8.07946	10.8062	8.23875	10.4022	7.52075	10.6087	7.74668	7.55202	7.63051	10.5547	10.5035
YMR319C	9.77941	10.2168	9.99066	10.5678	12.071	11.2772	12.1292	11.652	11.3664	11.2248	10.8841	10.7164
YOL017W	10.0424	9.2827	9.66379	9.74425	10.0033	9.45748	9.81219	9.42065	10.6668	10.5814	8.83932	8.15149
YNL249C	9.79062	8.90892	9.96981	8.70195	9.16168	8.33137	9.22984	8.31575	9.47925	9.49971	10.002	10.1815
YKL204W	10.0758	9.61309	10.1396	9.7833	9.96999	10.0126	9.81475	10.1645	9.396	9.32113	10.2665	9.81914
YBL072C	14.0565	14.5988	13.9201	14.6166	14.0648	14.7115	14.0078	14.7866	14.5844	14.6161	11.9493	12.1308
YMR053C	10.2686	7.52835	9.868	7.30368	9.71787	7.85283	9.63591	8.01276	7.53778	7.78269	9.56397	10.6107
YKR100C	11.9378	11.1636	11.4317	11.0283	12.3301	11.3473	12.3948	11.3721	11.0157	10.9807	12.7061	12.5598
YOL128C	11.4921	10.2282	11.5189	9.81566	8.61896	10.7746	8.67855	10.8081	10.5343	10.5444	9.66219	9.17073
YPL042C	9.84854	10.1648	9.57763	10.1623	9.91477	10.4623	9.90638	10.4831	10.1564	10.1951	10.5249	10.039
YNR012W	11.4467	12.2674	11.7452	12.1727	10.2283	12.6454	10.3489	12.674	12.1429	12.0615	9.44602	9.14388
YDR291W	11.0163	10.8167	11.0546	10.6486	10.7393	10.8114	10.8041	10.842	11.0408	11.0071	11.3181	11.8279
YGR288W	8.72998	8.67232	8.62399	8.62886	8.66715	8.30463	8.81598	8.36852	8.76742	8.77344	9.23136	9.03894
YOR010C	9.75478	8.75096	9.40391	8.62032	10.073	9.2485	10.1798	9.56029	10.2206	10.3186	13.6881	13.153
YDR012W	12.9413	13.7762	12.909	13.7397	12.6202	13.8638	12.6683	13.7525	13.1573	13.1408	10.8724	11.4837
YGL022W	11.9923	12.597	11.8512	12.9441	12.3901	12.601	12.3005	12.5491	13.1272	13.0745	11.146	11.4979
YMR095C	9.12762	12.1375	8.6376	12.2008	10.915	8.92077	11.5063	9.26178	7.79509	8.07875	10.1282	10.4855
YNR016C	13.3338	12.2694	13.3397	12.4423	13.7424	13.311	13.7093	13.2071	13.6564	13.5745	13.1001	12.8776
YBL013W	4.85927	4.23591	4.74673	4.13894	4.95035	4.74971	4.92351	4.65873	5.22333	4.65873	6.45402	5.89349
YPR013C	10.1052	9.8854	10.3726	9.93907	9.7344	9.43439	9.90177	9.87138	9.90857	9.88098	10.6477	10.4841
YGL198W	11.6679	11.0375	11.7093	11.2158	11.6389	10.8983	11.7551	10.8363	10.693	10.7486	10.9963	10.9187
YLL048C	12.9664	12.9043	13.0614	12.8582	12.8093	12.8129	12.7655	12.8055	12.3244	12.3639	12.4607	12.8934
YNL190W	12.6418	12.8493	12.2579	12.4352	13.8824	13.6177	13.9017	13.5939	13.1758	13.0257	13.512	13.9459
YMR171C	11.5091	11.4749	11.7207	11.7157	11.4746	12.3481	11.6092	12.2876	11.3139	11.3491	12.6653	13.291
YBL024W	10.6733	12.8317	10.6536	12.7304	11.0185	13.0123	10.9736	12.9789	12.9545	13.0141	9.63406	9.85276
YJL019W	8.71803	8.77118	8.33511	9.2222	8.96234	9.06682	8.90008	8.6863	9.92546	9.95627	11.8366	11.8738
YBL097W	5.77711	5.29959	5.64972	5.03261	5.10922	5.55372	5.36128	5.33317	7.05077	6.58369	7.21188	6.7777
YJL055W	13.7596	13.0308	13.8168	13.128	13.6953	12.4604	13.6708	12.5931	13.2994	13.3879	14.035	14.0016
YHR003C	10.8198	11.9335	10.9852	11.8799	10.6963	11.848	10.7166	11.8243	11.6804	11.5456	10.5564	11.4095
YLL006W-A	5.26638	5.09037	5.40814	4.60811	4.5996	6.12457	4.86671	7.35394	4.00687	4.38642	4.92229	5.24355
YOR034C	11.5981	10.4782	11.6086	10.4874	11.0026	10.3224	11.0838	10.353	10.5664	10.6655	12.6334	12.7513
YNR034W	11.0593	9.62736	10.6438	9.65995	10.4961	9.30411	10.0252	9.49833	8.9655	8.74876	11.5738	11.1341
YLL052C	8.12849	7.75391	7.66695	7.24996	10.6699	10.9942	11.7447	11.6333	11.2388	9.91529	10.5238	10.3424
YAL054C	12.7578	10.4888	12.8559	10.9637	12.5465	8.77449	12.4799	8.94789	9.16013	9.16391	15.0506	14.952
YNR057C	10.5922	11.45	10.4319	11.2379	10.6727	10.3717	10.7475	10.4746	9.49819	9.70173	9.59763	9.58369
YHR156C	10.2354	9.82511	10.058	9.70938	9.84565	9.49491	9.75991	9.33844	9.23583	9.09106	11.3659	11.7987
YDR236C	11.4868	10.6202	11.283	10.5586	11.3137	10.3997	11.3866	10.4209	10.5469	10.7405	9.87703	9.68678
YLR352W	11.217	9.69667	11.1348	9.41521	11.0788	8.49333	11.0917	8.53341	9.58497	9.59294	10.6205	10.7005
YDR117C	10.6382	11.2017	10.785	11.1755	10.5337	11.0424	10.3666	11.0032	11.3556	11.4917	10.2918	10.5416
YNR011C	9.7746	9.69271	9.63418	9.43095	9.64381	9.96055	9.7281	10.0095	9.41173	9.3277	7.54973	7.81525
YLR098C	9.93705	9.83946	9.89397	9.85589	9.88925	9.49248	10.0138	9.72622	9.82614	9.88396	9.85593	9.8417
YDR372C	10.8756	11.5035	10.7969	11.4841	10.9533	11.4616	10.7867	11.3936	11.1413	11.467	9.61064	10.3644
YOR147W	9.63155	10.2889	9.86935	10.2902	9.75588	9.83937	9.63239	9.87089	10.2693	10.3326	12.061	12.3943
YBR269C	13.4109	11.6399	13.277	11.4954	13.4523	10.5298	13.4408	10.4634	10.3219	10.2387	13.7772	13.7061
YHR199C-A	7.89323	6.34119	7.36912	5.43322	8.02573	7.19179	8.04555	7.5175	6.57414	6.43611	9.79359	9.51231
YOR168W	11.7041	12.8451	11.757	12.7693	11.271	12.7139	11.2268	12.7342	12.5839	12.6181	12.1457	12.5124
YNL001W	10.2426	12.211	10.5889	12.2266	10.8924	12.2753	10.9515	12.4586	12.0646	11.9352	11.0999	11.533
YFR005C	8.95901	9.97992	9.2492	9.90497	9.17977	10.8163	9.09327	10.8414	10.3813	10.2329	8.18663	8.30661
YOR316C-A	5.94776	6.07913	6.1736	5.79432	5.63875	6.30941	5.8648	5.96351	6.10451	5.88685	7.69858	8.65127
YBR230W-A	11.7243	11.4976	11.7853	11.651	12.7751	9.88704	12.8771	9.5245	9.27666	9.49917	11.8522	11.9829
YEL052W	11.0855	11.3701	10.9887	11.2606	10.8702	11.4473	11.0494	11.5708	11.3938	11.5532	11.6532	11.1491
YOR312C	13.5339	14.3497	13.6491	14.338	13.7394	14.351	13.8296	14.4574	14.3789	14.3607	12.3044	12.3635
YEL055C	10.3242	11.9342	10.2932	11.8662	10.1122	11.6607	10.1447	11.5684	11.5499	11.5622	8.0977	7.78149
YIL046W-A	6.66074	9.09423	7.06985	9.22073	6.65184	8.08465	6.8648	7.85803	8.11808	8.03832	8.29069	8.33102
YDL213C	11.4743	13.15	11.6409	12.8809	11.8178	13.2818	11.8371	13.2943	12.7002	12.8443	10.6669	10.7453
YJR013W	10.3358	11.1951	10.4211	10.8998	10.6891	11.2105	10.84	11.2933	11.2266	11.2693	10.0513	9.96177
YBR062C	12.3536	10.4647	12.4077	10.2262	11.91	10.8214	11.8924	10.9388	11.0842	10.9728	11.9622	11.7594
YGR052W	10.5832	10.6166	10.2092	10.3548	11.0116	10.1415	11.2746	9.79711	9.46751	9.8704	12.6636	13.5715
YBR213W	7.17025	8.17362	6.93825	8.10183	7.3699	7.74342	7.36951	7.20358	6.80761	6.66773	8.50532	8.53094
YFR008W	9.83127	7.74373	9.55818	7.23278	8.59968	6.20879	8.15804	6.53504	8.23442	8.20756	9.19747	9.32502
YOR172W	9.60165	10.3622	9.45813	10.2892	10.4955	10.4992	10.5691	10.7105	10.4157	10.4265	10.5892	10.9742
YKR077W	9.14566	10.2709	9.52412	10.8583	9.06341	9.74623	8.76438	9.63977	11.2509	11.1526	9.30429	9.57894
YDR356W	9.21896	8.56628	9.17626	8.90856	8.50044	8.13461	8.39985	8.14383	9.46356	9.47152	10.1103	9.42525
YJL187C	9.79819	10.2932	10.0674	11.1685	7.03233	10.4046	6.96927	10.2989	11.1915	11.0707	9.27268	9.41582
YPL168W	10.2523	9.51582	10.4488	9.32216	9.63398	8.92739	9.74537	9.11107	9.64753	9.65594	10.0814	10.0282
YPR045C	9.33262	9.1883	9.44431	9.19033	9.96724	9.20824	10.4172	9.64301	10.0199	10.0731	10.969	10.8835
YMR219W	11.2462	10.8056	11.3253	10.8563	11.0825	10.6976	11.0679	10.8293	10.3702	10.3257	12.0658	12.355
YJL206C	10.4211	9.06119	10.4666	8.60339	9.96741	8.8044	10.0407	8.84895	8.8442	8.89584	10.661	10.948
YJL057C	11.1636	9.0889	11.3362	8.87235	10.2552	7.80539	10.0512	8.14072	9.24798	9.30474	11.7742	11.6837
YNL178W	14.4641	14.7307	14.4469	14.7356	14.4501	14.7172	14.412	14.6925	14.7196	14.6875	13.4123	13.5377
YBR164C	10.9906	12.0283	10.6224	12.036	11.1527	11.7852	10.9646	11.7371	12.6569	12.8776	10.142	10.4434
YGL004C	10.9053	9.42324	10.9704	9.32478	10.4611	8.78897	10.2979	8.9341	9.70735	9.67815	10.3897	9.78657
YDR430C	10.0779	9.01677	9.91355	8.94855	9.94505	9.03138	9.84521	8.91111	9.00567	8.91784	9.52407	9.58207
YHR154W	9.10594	9.64386	8.96084	10.1061	8.48658	9.19023	8.55756	9.09739	10.5185	10.0597	8.8566	9.51518
YCR099C	8.60324	5.95852	8.25379	5.68162	8.49274	6.01177	8.49222	6.21465	5.3472	5.37508	7.83301	7.36193
YBR239C	9.37979	10.9397	9.83119	10.8057	9.95068	11.4818	10.1819	11.4028	10.2204	10.1838	9.82757	9.94967
YDR219C	10.2439	9.47595	10.4449	9.68417	9.41627	9.05441	9.26541	9.46984	9.76228	9.87261	9.71888	10.0044
YOR389W	10.6174	10.2852	10.718	9.7719	10.883	11.5996	10.939	11.7294	9.36214	9.15536	11.4619	11.1254
YOR189W	10.436	10.4544	10.5077	10.4634	10.6401	9.3202	10.5721	9.31473	10.2117	10.2422	9.84323	9.87246
YOL151W	13.9906	12.1464	13.8444	11.5955	13.6614	10.8194	13.3912	9.98881	10.6385	10.7545	12.1604	11.9656
YLR341W	4.92044	4.52281	4.90351	4.79099	5.08322	5.2161	4.97543	5.05928	6.00243	5.69055	6.04308	5.49935
YMR205C	13.7561	13.9081	13.8037	14.0666	14.3877	12.7514	14.3514	12.5754	13.9734	13.7724	12.2333	12.2823
YIL092W	10.0167	10.4216	10.0172	10.3408	9.93068	10.3262	9.91128	10.2885	10.0131	9.95774	9.43872	9.55001
YMR236W	11.9436	12.2198	11.6516	12.1878	12.1422	12.6149	12.1798	12.7407	12.3719	12.5838	10.9436	10.8417
YLL013C	6.28801	6.80869	6.78951	6.51985	5.00402	5.91506	5.45724	6.55858	5.70003	5.39742	9.88155	10.08
YPL005W	10.1082	9.54176	10.0657	9.39379	9.68693	9.1128	9.56963	9.22625	9.1056	9.08379	9.76182	9.96497
YER109C	9.36225	10.1915	9.34891	10.4073	9.88058	10.2271	10.2197	10.4587	10.2808	10.1858	9.84294	9.94407
YBR010W	13.8814	13.7563	13.672	13.7304	13.8688	13.5616	13.8926	13.6168	14.1372	14.0076	12.7206	13.3478
YIL108W	10.5367	10.5141	10.5914	10.5013	10.778	10.992	10.9082	10.8164	10.3964	10.3046	10.3307	10.0777
YLR418C	10.7584	10.8607	10.7191	10.8689	10.5501	10.9358	10.3264	10.8342	11.0731	11.0301	10.2242	9.61342
YDR512C	8.23571	7.04278	8.17889	6.73499	8.54833	5.78438	8.2827	6.0229	7.29274	7.23265	8.49203	8.30212
YJR113C	11.3283	11.7681	11.2196	11.6013	11.9997	11.9572	11.9612	11.8328	10.3384	10.3969	11.6515	11.7909
YGR041W	9.2317	9.43356	9.3222	10.4046	8.59653	9.77749	8.76611	9.98812	11.0301	10.7088	9.70047	9.69349
YCR048W	10.84	9.97925	11.1945	10.4883	11.399	11.4921	11.3195	11.6892	9.69858	9.8391	11.5283	12.0924
YJL008C	12.3864	12.5858	12.3818	12.682	12.3043	12.6716	12.1032	12.7025	12.8401	12.8573	11.8951	11.5193
YPR071W	8.65201	9.54597	8.38033	9.12734	9.22997	9.88644	9.31179	10.0553	10.0603	10.0499	8.58451	8.84979
YLR055C	10.3391	10.6474	10.2063	10.4874	10.0466	11.0315	9.93744	11.1669	10.7714	10.6404	11.6193	12.0745
YNL196C	7.89017	7.65931	7.64225	6.91299	7.11247	7.51435	7.18517	7.59226	7.25749	7.67297	12.2527	13.4799
YMR158C-A	9.87604	7.53493	9.84555	7.3022	9.38672	6.5931	9.30436	7.0674	7.16909	7.43566	10.7893	10.844
YGL215W	10.5194	11.4408	10.033	11.3319	13.0662	12.9015	13.084	12.9182	12.6505	12.4183	13.5843	13.78
YEL029C	10.305	11.1845	10.405	11.0765	10.2666	10.5431	10.3642	10.591	10.4722	10.6774	8.17393	8.98455
YER154W	9.94847	11.3947	9.95991	11.4972	10.231	11.8012	10.1051	11.714	10.8367	10.6939	11.9171	11.4773
YDL067C	13.5443	13.7963	13.5469	13.6149	13.4735	13.5733	13.6177	13.5243	13.2172	13.335	14.1739	13.9466
YOL019W	11.4573	10.0217	11.4688	10.5765	10.3386	10.4141	10.2301	10.6135	12.0812	12.0805	9.79201	9.77121
YLR383W	11.1109	11.1316	11.1069	11.5814	10.8796	10.7654	10.8274	10.4886	11.8766	11.7867	11.4716	11.0237
YKR027W	9.76973	9.55063	9.85617	9.64321	9.87197	9.70774	10.0123	9.83444	10.5023	10.6535	9.61396	9.60555
YGL124C	9.84189	9.3316	9.85124	9.20698	9.85359	9.55479	9.78873	10.0492	9.50782	9.63296	9.78924	9.81121
YER046W	11.6778	10.0926	11.4784	9.86739	12.3661	10.4836	12.4957	10.627	10.2278	10.6242	10.1795	10.1931
YIL169C	8.88531	8.94095	9.22895	9.7881	9.94988	9.29677	10.7578	9.59196	11.7395	11.3538	11.4284	11.6238
YBR003W	10.3694	9.94872	10.4134	10.0662	10.903	9.13775	11.0784	9.21857	10.3954	10.5306	10.5444	10.5322
YMR304W	12.0683	10.243	11.9985	10.1972	11.7617	8.91134	11.7683	9.21701	9.63276	9.79228	11.5658	11.17
YDR319C	10.9273	9.79127	11.1058	10.0592	11.045	9.64835	11.2699	9.43028	10.6077	10.8401	12.4945	12.5416
YDL117W	10.778	11.1337	10.8326	10.9307	10.5705	11.3849	10.7108	11.3342	10.5938	10.6349	9.22079	9.10826
YPR156C	7.6269	7.09275	7.78695	7.37714	7.8229	7.82763	8.01516	7.80108	6.39554	5.60533	6.65526	9.13722
YOR306C	10.4405	12.5705	10.9394	12.1084	13.0907	13.4321	13.271	13.2497	12.3639	11.9848	11.1537	11.4707
YGR281W	11.9246	11.4204	12.0811	11.458	12.6086	11.8474	12.5924	11.9589	11.7079	11.6042	12.5065	12.9625
YGR262C	11.2617	11.3558	11.1812	11.3315	10.7959	11.5142	10.6501	11.5014	11.7402	11.8314	11.1927	11.7119
YOR040W	9.63541	8.11522	9.88349	8.71347	9.83096	7.08202	9.8332	7.16189	9.01386	8.86566	13.6953	12.9129
YDR165W	10.1363	12.4541	10.4521	12.4418	10.3992	12.4876	10.7742	12.5074	12.3725	12.4713	8.70924	8.67085
YMR229C	11.5479	13.3092	11.2275	13.0477	11.2641	13.3444	11.372	13.3919	12.9929	13.0188	10.4186	10.3835
YMR058W	8.32655	10.8051	8.42612	9.60583	10.4805	13.1997	10.8988	13.7957	13.8919	13.6947	12.3861	11.7338
YIL018W	13.8773	14.4031	13.7653	14.2239	13.8127	14.5046	13.7862	14.5044	13.9724	13.9278	11.295	11.3064
YPL105C	11.4564	11.6956	11.5494	11.6514	11.2302	11.9661	11.1488	11.9113	11.8459	11.8043	11.52	11.3501
YPL208W	10.1903	10.5006	10.2862	10.947	9.20067	9.75294	8.96027	9.53241	11.0292	11.1067	8.27894	8.45261
YBR081C	11.4937	10.9197	11.3893	10.6739	10.9515	10.5192	10.8279	10.4816	11.0201	10.7926	9.97247	10.0402
YLR081W	7.68824	7.01198	7.88963	7.14925	7.98518	7.20477	7.93135	7.56101	7.04734	6.77794	10.6335	9.54746
YBR183W	12.2403	11.0163	12.4198	11.2062	11.5746	9.76421	11.5862	10.3148	9.8242	9.33987	13.3975	13.5376
YNL132W	10.0105	12.5502	9.98507	12.4357	10.0747	12.7618	9.99704	12.6491	12.4775	12.4429	8.08825	8.29477
YPL214C	11.6677	10.9758	11.782	10.9016	12.1323	11.6259	12.1751	11.8042	11.3981	11.3572	12.1976	12.3658
YKL130C	9.95987	9.75874	9.97182	9.81835	8.86244	10.0045	8.6897	10.1033	10.3347	10.8282	9.24368	9.02295
YBL005W-A	7.69707	6.92072	7.59739	6.76085	9.97539	8.50631	10.5325	8.78878	8.25471	8.13452	10.0099	9.96082
YNR035C	11.2175	11.6015	11.074	11.5772	12.1625	11.5845	11.9349	11.7387	12.0975	12.2954	11.2647	11.048
YMR077C	11.1897	10.2042	11.0913	10.1571	10.5945	10.0639	10.3645	10.3575	10.2324	10.2932	10.4735	10.5563
YPL234C	12.5013	12.6082	12.4568	12.5929	12.8234	12.6521	12.877	12.7906	13.0376	13.1006	12.1514	12.5328
YKR034W	14.0288	9.73615	14.1107	9.77797	11.6657	9.82574	11.8456	10.1859	8.35544	8.31786	9.93193	12.1717
YMR264W	12.0024	11.3165	11.6256	11.0537	12.3065	10.5853	12.3028	10.6379	11.5979	11.6813	11.1934	11.1181
YPL032C	11.0914	11.5819	10.8981	11.7132	11.3283	11.8351	11.3514	11.7811	11.9594	11.9317	10.5766	10.5464
YHR037W	11.8431	10.5873	11.9031	10.3087	11.9443	9.88525	11.603	9.79397	10.2674	10.4773	12.0208	12.2651
YML080W	9.73114	11.4263	9.90764	11.2976	10.2625	11.4699	10.2844	11.5596	10.935	11.1643	8.43137	8.03815
YER095W	11.7311	11.4456	11.4215	11.6694	10.5258	10.9437	10.2524	10.3044	12.3442	12.2937	12.7269	12.9186
YLL043W	11.0693	11.7792	11.0961	11.8592	11.5678	11.8661	11.7889	11.9602	11.5743	11.6582	11.7009	12.1611
YBR243C	9.1436	11.0442	9.01333	11.3264	10.2047	10.7837	10.5232	10.679	11.633	11.6444	10.0839	9.9121
YDR179W-A	10.7106	9.90658	10.9747	9.94781	9.48444	9.46777	9.61072	9.32301	10.4523	10.6455	8.60639	9.01384
YGR283C	8.84254	11.7588	8.85823	11.601	9.17046	12.005	9.20932	12.1148	12.1224	12.2328	9.59492	9.74548
YNL146C-A	7.00187	6.29193	7.51381	6.05379	6.84941	6.86958	6.78156	7.24463	5.64113	5.27006	7.96603	8.67714
YPL152W	10.8159	9.6304	10.6626	9.55733	10.9449	9.1668	10.8499	8.99778	9.49815	9.43293	10.3996	10.4066
YNL229C	11.2239	11.6273	11.1839	11.7023	11.3719	11.5735	11.372	11.6566	11.6002	11.5253	11.521	11.1924
YLL002W	8.65034	8.86785	8.58011	9.57458	8.79676	8.19344	8.66632	8.10526	10.652	10.6534	7.66386	7.62702
YOR126C	10.1039	9.42667	10.1744	9.80913	10.232	9.24821	9.95371	9.09664	9.99711	10.0281	9.41582	9.2619
YMR089C	11.2155	11.0821	11.413	11.2693	11.0063	11.0514	10.6466	11.0981	10.91	10.9839	11.0823	10.7896
YPL054W	12.6046	9.65138	12.5909	9.56334	12.4378	6.71747	12.4223	7.04769	8.37506	8.29367	13.0515	13.334
YOR291W	10.4507	10.5894	10.4413	10.5074	10.5013	9.95554	10.3458	10.0992	10.3945	10.516	9.24454	9.7431
YPR190C	9.8325	11.6834	10.2338	11.7264	9.94397	11.8762	9.9619	11.935	11.3278	11.2561	9.48972	9.27444
YCL057W	11.8578	9.43393	11.932	9.60364	11.8366	9.17682	11.5951	9.14311	10.1027	10.08	11.7097	11.6123
YDR038C	12.8935	12.4855	12.4813	12.1906	12.2989	12.5309	12.2714	12.4666	12.6069	12.8401	13.0452	13.8081
YOR002W	11.0066	10.7594	11.0748	10.7802	11.2972	10.7283	11.4078	10.6923	11.5057	11.5296	11.3942	11.1421
YJL038C	6.2914	6.07103	5.84126	4.9028	5.74556	5.40209	5.93498	5.72571	8.066	7.84382	7.7856	9.71428
YGR109W-A	6.84811	5.68576	7.33439	5.57555	7.53333	7.74294	7.74255	7.41679	8.18288	7.30301	11.5079	11.6799
YLR069C	10.3633	11.812	10.3524	11.689	10.5326	11.1332	10.3947	11.1263	10.8393	10.9472	11.2637	11.0142
YNR010W	10.3178	9.96143	10.2848	10.0049	9.75042	10.1572	9.84452	10.3904	10.3809	10.4452	9.60053	9.33478
YNL063W	12.089	10.679	12.2413	10.2535	12.0982	10.9971	12.2024	10.928	10.3534	10.2712	11.162	10.9749
YLR295C	12.3384	12.9835	12.5599	13.0484	12.6706	12.7921	12.5915	12.7108	12.1903	12.4682	12.9864	12.2158
YDR034C	12.1682	12.444	12.0929	12.7705	12.0612	11.8893	12.2564	12.0699	11.2388	11.1746	11.7805	12.509
YOL010W	10.0517	12.1041	10.1371	12.082	10.4626	12.3785	10.6058	12.4793	12.0319	12.0527	9.8938	9.9562
YFL026W	9.33588	7.80452	9.46487	7.94159	9.98355	9.61866	9.89493	10.3269	7.48182	7.59543	9.12041	9.07868
YOR359W	9.6476	11.9611	9.80734	11.8996	9.97734	11.9476	9.85241	11.8806	11.6389	11.6027	9.07108	9.20805
YBL005W-B	11.6766	11.2687	11.405	11.4299	13.2699	12.2475	13.2628	12.3877	11.4908	11.4047	12.0955	12.8562
YNL250W	10.8264	9.24417	10.9281	9.10387	10.3688	8.50646	10.2517	8.5296	9.11104	9.1274	10.2066	9.88157
YJL096W	10.2823	11.1524	10.0085	11.1417	9.8804	10.6486	9.55415	10.5768	10.5923	10.7841	10.1156	9.77872
YJL079C	10.4271	10.3997	10.3929	10.4428	11.8666	11.2134	12.2702	11.8095	12.8259	12.6516	12.7842	12.6605
YDR367W	11.3807	11.6109	11.3373	11.8775	10.8559	11.6051	10.6126	11.5972	12.0049	11.981	9.70867	9.40111
YDR307W	11.0013	9.93255	10.9012	10.3864	10.5879	9.38666	10.4932	9.36209	11.0248	11.0296	9.71957	10.0237
YGL162W	7.65404	11.2572	8.14886	11.1918	7.91334	11.3576	7.71896	11.5282	9.82342	9.91052	8.57706	8.32472
YGL040C	11.4397	12.0041	11.4574	12.1021	11.6084	12.2722	11.5632	12.2941	11.7214	11.7309	11.7059	11.6036
YPL173W	9.80591	10.4443	9.88959	10.3859	9.87501	10.1552	9.55091	10.3199	9.96924	10.0494	10.932	10.3199
YJL124C	11.0121	12.145	10.7473	12.0547	11.3243	12.183	11.118	12.2533	12.3661	12.4566	11.3235	13.4408
YFR051C	10.9289	11.3334	10.8576	11.5588	11.219	11.582	10.7045	11.4001	11.6415	11.7656	10.5776	10.4957
YGR227W	10.1537	10.2651	10.1908	10.2179	10.0144	9.76798	10.1204	9.82965	10.1393	10.3031	8.8977	9.37564
YIL016W	10.6978	10.7378	10.6076	10.7129	10.3462	9.92371	10.2235	10.1804	10.8788	11.1914	8.68046	8.61837
YBR055C	10.5694	11.8979	10.4195	11.6846	10.8185	12.0968	10.9617	12.2147	11.4128	11.3498	10.0819	10.696
YBL107C	12.1218	11.7571	11.9678	11.5765	12.3316	11.3482	12.3728	11.5783	11.7565	11.6961	11.4665	12.005
[truncated: 3,716 more rows]

## Sheet: starved data for FIGURE 1
Original_row	orf	1A_NS.CEL	6B_NS.CEL	A1_phosphate_starved.CEL	C2_phosphate_starved.CEL	O_N_Starved_1	O_N_Starved_2	GS	NS	PS	order_KMC6		notes:
5646	YAL018C	6.65097	6.87963	7.17909	7.48284	8.72131	9.87412	9.29771	6.7653	7.33097	1		this is the data used to prepare FIGURE 1 the starved KMC graph.
5634	YLR162W-A	5.71627	5.49729	6.81937	7.68664	8.60024	9.05168	8.82596	5.60678	7.25301	2		Its broken into 6 KMC groups
5612	YFR027W	8.54437	8.31759	7.58802	7.04322	7.03805	7.36949	7.20377	8.43098	7.31562	3
5537	YJL058C	8.02617	7.90117	7.85248	7.94214	6.46015	6.49379	6.47697	7.96367	7.89731	4		the pearson correlation #'s are gn, gp, np.
5484	YOR255W	5.91228	6.16136	6.49369	6.98126	8.29826	10.7219	9.51007	6.03682	6.73747	5
5476	YIR013C	6.36875	6.27825	6.32511	6.16614	7.11004	6.93141	7.02072	6.3235	6.24562	6		NS = nitrogen starved
5475	YNR063W	8.1163	7.86085	7.68088	7.77946	7.5591	7.5509	7.555	7.98858	7.73017	7		ps = phosphate starved
5442	YOL013W-A	6.51845	6.48286	6.97467	7.71681	8.14497	8.29965	8.22231	6.50065	7.34574	8		O_N_starved = glucose starved
5430	YGL192W	6.14457	6.25033	6.13487	6.29958	7.78664	9.06466	8.42565	6.19745	6.21722	9
5393	YHR079C-A	6.87267	6.62408	6.23198	6.34416	6.29615	6.63329	6.46472	6.74837	6.28807	10
5372	YIL060W	5.94703	6.49259	5.98873	6.09536	7.81292	7.85675	7.83484	6.21981	6.04205	11
5369	YBR196C-A	6.38883	6.55488	8.37504	9.1815	7.59819	7.21176	7.40498	6.47186	8.77827	12
5361	YLR308W	7.37281	7.50416	7.58955	7.5464	8.75454	8.97987	8.8672	7.43849	7.56797	13
5335	YIL170W	8.05222	7.62531	6.81351	6.59151	7.53868	7.54534	7.54201	7.83876	6.70251	14
5323	YEL040W	7.50345	7.89075	7.09475	7.00093	9.13028	9.40751	9.26889	7.6971	7.04784	15
5312	YCR107W	10.8196	10.7972	10.7591	10.7962	9.72031	9.80404	9.76217	10.8084	10.7777	16
5291	YIL102C	4.903	4.84464	4.15836	4.15836	4.92711	4.74784	4.83747	4.87382	4.15836	17
5279	YNL067W-B	4.89294	5.29859	4.87103	4.88879	6.51546	6.97608	6.74577	5.09577	4.87991	18
5254	YOR134W	7.2585	6.90216	6.80102	7.27359	7.88663	8.00957	7.9481	7.08033	7.0373	19
5242	YPL209C	8.16249	8.24173	7.32725	7.04943	6.88785	6.97608	6.93197	8.20211	7.18834	20
5235	YPR027C	6.04854	6.37059	5.74241	5.68567	6.42738	7.32361	6.87549	6.20956	5.71404	21
5223	YEL075C	4.54588	4.02531	3.43743	3.77271	4.64816	4.79968	4.72392	4.28559	3.60507	22
5213	YBL074C	6.70133	6.54764	7.2807	7.09316	7.89935	7.20806	7.55371	6.62449	7.18693	23
5183	YJL194W	7.85233	7.69545	6.80948	6.82077	7.65916	8.0902	7.87468	7.77389	6.81513	24
5166	YMR094W	8.23544	8.17007	7.62859	7.58559	6.88466	6.89013	6.8874	8.20275	7.60709	25
5140	YGL263W	6.14491	6.421	6.17442	6.5097	7.50399	8.01567	7.75983	6.28295	6.34206	26
5126	YLR412C-A	7.18183	7.70624	6.97222	7.08721	8.49368	8.97679	8.73523	7.44404	7.02972	27
5089	YPL255W	7.63931	7.48319	7.37318	7.11871	7.91244	7.96548	7.93896	7.56125	7.24594	28
4999	YAR073W	5.70536	5.99372	4.92838	4.92209	7.22385	6.94147	7.08266	5.84954	4.92524	29
4987	YPL027W	7.63862	6.77428	5.93531	5.6833	7.78056	7.88859	7.83457	7.20645	5.80931	30
4963	YFL051C	5.9717	6.28481	5.92324	7.13128	6.20008	6.05828	6.12918	6.12826	6.52726	31
4930	YMR001C-A	5.691	5.71383	4.9529	5.59456	6.53771	6.1898	6.36376	5.70241	5.27373	32
4929	YMR042W	7.50217	7.34863	6.93246	6.92582	9.07593	9.78658	9.43125	7.4254	6.92914	33
4923	YOR315W	7.18408	7.20477	6.76355	6.70187	7.96087	7.97635	7.96861	7.19442	6.73271	34
4921	YGR035C	6.17401	5.80841	5.48032	5.70953	5.90825	5.50677	5.70751	5.99121	5.59493	35
4912	YOR181W	7.18478	6.9511	7.33783	7.25696	7.78164	7.93454	7.85809	7.06794	7.2974	36
4891	YNL042W-B	7.56405	7.64402	9.5352	10.5054	10.5496	10.9115	10.7305	7.60404	10.0203	37
4873	YGL170C	5.65183	5.70173	5.26965	5.32215	7.40445	7.79931	7.60188	5.67678	5.2959	38
4861	YJL216C	7.53877	7.47184	7.4176	7.43836	7.83135	6.56745	7.1994	7.5053	7.42798	39
4849	YKR015C	5.89292	6.07693	4.93969	5.19294	6.79795	6.58045	6.6892	5.98492	5.06632	40
4845	YLR013W	5.35559	5.77407	5.15035	5.25078	6.27944	6.55007	6.41475	5.56483	5.20056	41
4837	YOR008C-A	3.90537	4.50726	4.1385	3.8206	4.4166	3.96112	4.18886	4.20632	3.97955	42
4833	YDR169C-A	4.39705	4.10975	4.44344	4.69825	5.17601	4.81668	4.99634	4.2534	4.57084	43
4827	YML003W	7.24098	6.94049	7.291	7.15213	9.39606	10.6378	10.0169	7.09074	7.22157	44
4807	YIR015W	8.13922	7.15804	7.89783	7.66609	7.30156	7.65819	7.47988	7.64863	7.78196	45
4742	YGR224W	5.4846	5.94575	7.12696	7.65169	6.82202	6.37306	6.59754	5.71518	7.38932	46
4715	YIR021W-A	5.37603	5.23692	4.89398	5.01181	4.96252	4.44702	4.70477	5.30648	4.9529	47
4705	YNL289W	8.56136	8.68281	6.24198	5.6562	7.81546	7.83732	7.82639	8.62209	5.94909	48
4693	YOL007C	7.45447	7.71365	6.65695	6.11939	8.11929	7.99565	8.05747	7.58406	6.38817	49
4687	YJR114W	6.26405	5.84398	6.73391	7.17913	6.77976	6.85855	6.81915	6.05401	6.95652	50
4649	YKR020W	8.18255	8.18333	7.42707	7.3181	6.87558	6.31818	6.59688	8.18294	7.37259	51
4629	YMR117C	6.53983	6.22539	5.42875	5.92808	5.93124	5.52726	5.72925	6.38261	5.67842	52
4560	YPL069C	8.44275	8.28461	7.87318	7.50266	7.36404	7.22796	7.296	8.36368	7.68792	53
4525	YPR078C	7.14699	7.47499	8.13041	8.14792	7.9625	8.16361	8.06305	7.31099	8.13916	54
4478	YOR072W-B	6.73215	7.40034	7.16343	7.96883	9.33842	9.03567	9.18704	7.06624	7.56613	55
4470	YPL152W-A	7.0711	7.59385	7.42866	7.5509	7.1272	7.23122	7.17921	7.33247	7.48978	56
4453	YDR218C	6.63291	5.74234	5.48337	5.54545	8.17976	8.67923	8.4295	6.18763	5.51441	57
4450	YML037C	7.24992	7.40061	6.99935	7.07346	7.34891	7.38316	7.36603	7.32527	7.03641	58
4439	YNL097C-B	4.22391	4.13795	3.71187	4.00687	4.21783	4.57556	4.3967	4.18093	3.85937	59
4404	YPL200W	6.38954	7.23499	6.49083	6.58976	10.8297	11.1333	10.9815	6.81226	6.5403	60
4375	YAR075W	3.71476	3.44629	3.53373	3.46841	5.08917	5.51152	5.30034	3.58053	3.50107	61
4369	YNL328C	6.35873	6.79364	6.97029	6.95367	7.74346	7.61272	7.67809	6.57619	6.96198	62
4307	YPR159C-A	6.51069	7.14231	6.6897	6.9352	8.29486	8.31591	8.30538	6.8265	6.81245	63
4302	YAL034W-A	8.21066	8.05682	7.33891	7.09796	6.62647	6.07552	6.351	8.13374	7.21844	64
4249	YGL230C	6.55586	6.72009	6.65014	6.53689	8.24062	8.29378	8.2672	6.63798	6.59352	65
4172	YDR446W	7.57998	7.34336	6.93185	6.88351	7.33748	6.94841	7.14295	7.46167	6.90768	66
4169	YHR153C	7.56625	7.74496	6.19942	6.56548	8.23252	8.20083	8.21667	7.65561	6.38245	67
4153	YML054C-A	5.99001	5.8593	5.71339	5.92344	7.29892	7.36714	7.33303	5.92466	5.81841	68
4150	YLR157W-E	3.15785	3.27156	3.07145	3.058	3.1538	3.20301	3.17841	3.2147	3.06473	69
4124	YGL258W-A	7.24094	6.9994	6.65663	6.698	6.87432	7.22214	7.04823	7.12017	6.67731	70
4105	YGR109C	6.42741	6.20008	5.7216	5.95796	6.49347	6.80136	6.64741	6.31374	5.83978	71
4096	YAR062W	6.18729	6.75819	5.86236	5.46814	6.48772	6.63329	6.56051	6.47274	5.66525	72
4094	YFR012W	6.85492	7.17044	7.04643	7.12949	8.35899	8.40516	8.38207	7.01268	7.08796	73
4065	YGR153W	8.65111	8.78003	6.65969	6.43937	7.6193	7.73301	7.67615	8.71557	6.54953	74
4062	YOL014W	7.3692	7.96214	7.58135	7.85914	8.30366	8.23147	8.26757	7.66567	7.72025	75
4046	YLL046C	7.68266	7.25696	7.57654	7.29786	6.88291	7.59998	7.24144	7.46981	7.4372	76
4002	YBL081W	7.87	7.81533	8.17617	8.43442	7.17917	6.87363	7.0264	7.84266	8.30529	77
3976	YLR162W	4.9134	4.89719	5.20862	4.99922	5.70126	5.3111	5.50618	4.9053	5.10392	78
3943	YJL077C	7.7513	7.53288	6.65177	7.37702	8.96814	9.11496	9.04155	7.64209	7.0144	79
3907	YIL169C	8.88531	9.22895	9.94988	10.7578	11.4284	11.6238	11.5261	9.05713	10.3538	80
3882	YPR119W	7.49468	7.20992	6.10536	5.86238	6.70021	6.50533	6.60277	7.3523	5.98387	81
3869	YPL241C	7.5173	7.7859	7.00348	6.84973	8.05143	7.66255	7.85699	7.6516	6.92661	82
3852	YLR393W	6.43437	6.31395	7.08655	7.15267	8.64513	8.32889	8.48701	6.37416	7.11961	83
3798	YPL038W-A	8.1206	7.93541	7.62611	8.04771	7.54621	7.50703	7.52662	8.028	7.83691	84
3792	YBL071C-B	6.36021	5.93912	5.66752	5.53927	6.67817	6.32429	6.50123	6.14967	5.6034	85
3760	YDL037C	4.21337	4.04288	6.62843	7.51277	5.60232	4.80903	5.20568	4.12812	7.0706	86
3759	YBL100W-C	6.55948	6.73143	5.81709	6.00022	7.96602	8.84835	8.40719	6.64546	5.90866	87
3739	YOR301W	7.62342	7.36902	7.51072	7.43084	8.79128	8.63989	8.71558	7.49622	7.47078	88
3732	YLR154W-F	5.50731	6.09846	4.48888	5.37794	3.67209	4.23445	3.95327	5.80288	4.93341	89
3722	YHR086W-A	5.48447	5.53447	5.5746	5.88971	5.90188	6.56417	6.23302	5.50947	5.73215	90
3643	YCL001W-B	4.916	5.11725	3.92833	3.9461	4.08743	4.56372	4.32557	5.01662	3.93722	91
3634	YJL214W	7.17179	7.13173	6.80828	7.15898	7.6357	7.71986	7.67778	7.15176	6.98363	92
3633	YIL158W	7.81471	7.98321	6.97948	6.97912	8.69085	8.97826	8.83455	7.89896	6.9793	93
3631	YOL101C	7.41378	7.4162	7.23529	7.31803	9.32703	8.47317	8.9001	7.41499	7.27666	94
3587	YFR057W	6.3396	6.10928	5.58368	5.74957	7.05631	7.10098	7.07864	6.22444	5.66662	95
3573	YBR072C-A	6.19393	6.35214	5.76608	6.21524	6.13919	6.04628	6.09274	6.27304	5.99066	96
3544	YHR061C	7.8361	7.7539	6.55807	6.63512	7.72302	7.26559	7.4943	7.795	6.5966	97
3541	YER175W-A	4.69044	3.69726	3.45998	3.56778	3.61277	3.51366	3.56321	4.19385	3.51388	98
3535	YBR298C-A	6.86778	7.23604	6.6447	6.46304	9.00913	8.64965	8.82939	7.05191	6.55387	99
3523	YHR021W-A	7.77232	8.18747	7.2573	7.63305	8.11719	8.17576	8.14647	7.9799	7.44517	100
3449	YNL018C	5.9402	6.13269	5.74353	6.20338	7.46163	7.42943	7.44553	6.03645	5.97345	101
3405	YEL069C	5.63346	5.99017	5.41837	5.3423	7.09206	7.47252	7.28229	5.81182	5.38033	102
3361	YBR221W-A	4.18746	4.13269	3.92125	4.17395	4.20247	4.42484	4.31366	4.16007	4.0476	103
3356	YAL065C	6.71245	6.38549	6.26433	6.40393	6.90766	6.94628	6.92697	6.54897	6.33413	104
3313	YMR018W	5.67185	5.39799	4.67999	4.54626	7.10262	6.83438	6.9685	5.53492	4.61313	105
3259	YLR453C	8.36537	8.3188	7.52248	7.75951	7.4066	7.44571	7.42616	8.34209	7.64099	106
3252	YGR035W-A	5.99006	6.01388	5.75488	5.81854	7.46096	7.36819	7.41458	6.00197	5.78671	107
3237	YBR182C-A	3.76575	3.72841	3.77724	3.54533	4.49349	4.01052	4.252	3.74708	3.66129	108
3228	YGL262W	6.69302	6.86186	6.13899	6.41611	7.8324	8.58918	8.21079	6.77744	6.27755	109
3222	YER060W-A	7.0564	6.83782	7.43337	7.62999	8.99881	9.33538	9.16709	6.94711	7.53168	110
3208	YDR182W-A	8.21797	8.27385	7.26556	7.08253	7.39427	7.78801	7.59114	8.24591	7.17405	111
3188	YNL018C	7.01679	7.18285	6.47403	6.68387	8.35189	8.74863	8.55026	7.09982	6.57895	112
3120	YEL069C	6.04641	6.04275	5.62594	5.78145	7.86057	8.19713	8.02885	6.04458	5.70369	113
3106	YHL015W-A	4.35319	4.47504	6.27185	7.06927	7.33307	7.5472	7.44014	4.41412	6.67056	114
3013	YDL241W	7.45479	7.13585	7.86511	7.76053	6.79021	6.5602	6.6752	7.29532	7.81282	115
3011	YMR247W-A	4.09944	4.90432	4.13854	4.54911	4.79579	5.02614	4.91097	4.50188	4.34383	116
3008	YJR005C-A	8.6826	8.32474	6.36596	5.98963	7.63809	5.48731	6.5627	8.50367	6.17779	117
2994	YHR177W	7.13791	7.12352	7.12127	7.031	8.41638	8.64683	8.53161	7.13072	7.07613	118
2936	YDR402C	6.11969	5.92699	6.6246	6.77479	7.29015	7.3232	7.30667	6.02334	6.69969	119
2919	YLR183C	8.34726	8.28422	7.47327	7.06769	7.48223	6.97783	7.23003	8.31574	7.27048	120
2916	YBR200W-A	6.14169	6.32748	6.18959	6.30121	9.13562	9.55509	9.34535	6.23458	6.2454	121
2915	YGL006W-A	4.93998	4.8594	5.36735	5.74017	5.96535	5.39647	5.68091	4.89969	5.55376	122
2904	YLR406C-A	7.72148	8.03766	7.47491	7.65859	7.50067	7.35134	7.426	7.87957	7.56675	123
2888	YJR151W-A	6.04433	6.12946	5.93215	5.91643	8.62542	8.76128	8.69335	6.0869	5.92429	124
2869	YLR012C	6.65101	7.13104	6.69162	6.38117	8.05259	8.10306	8.07783	6.89103	6.53639	125
2862	YDR522C	5.14754	4.89727	5.79338	5.75518	6.38076	6.50082	6.44079	5.0224	5.77428	126
2858	YML066C	7.371	7.14458	7.55555	7.4789	8.64085	9.74686	9.19386	7.25779	7.51722	127
2849	YOL166W-A	3.79585	3.75332	3.8694	4.13726	5.00864	4.08634	4.54749	3.77458	4.00333	128
2823	YHR184W	8.37018	8.63267	6.54794	6.76727	8.28975	7.85551	8.07263	8.50143	6.65761	129
2764	YBR196C-B	6.26794	6.37288	8.47142	8.92414	8.27013	7.22138	7.74575	6.32041	8.69778	130
2720	YGR126W	6.66327	6.82798	7.18593	7.74295	8.82534	8.50003	8.66268	6.74563	7.46444	131
2703	YNL130C-A	7.17937	7.16362	6.72291	6.91425	7.00176	6.89005	6.9459	7.17149	6.81858	132
2690	YDL243C	12.2641	12.1538	12.291	12.6227	13.1669	12.1733	12.6701	12.2089	12.4569	133
2660	YBR090C	6.31104	6.22291	6.14129	6.22165	6.49098	5.96592	6.22845	6.26698	6.18147	134
2641	YDR106W	7.35246	7.30056	6.57781	6.72083	6.75414	6.54078	6.64746	7.32651	6.64932	135
2639	YNR075C-A	6.60244	7.23105	7.00847	7.1001	7.34907	7.5474	7.44824	6.91674	7.05428	136
2569	YER014C-A	4.95948	5.1414	4.57084	4.87613	6.26316	6.07055	6.16685	5.05044	4.72349	137
2556	YMR272W-B	6.68839	6.92821	6.52677	6.4182	7.86257	7.69769	7.78013	6.8083	6.47249	138
2521	YPL021W	6.13517	6.71975	6.03678	6.28866	9.11051	9.40065	9.25558	6.42746	6.16272	139
2520	YKL096C-B	4.18387	4.00786	3.84765	4.07098	3.53793	4.299	3.91846	4.09587	3.95932	140
2481	YDR194W-A	4.7504	4.63205	4.99002	4.99901	5.70292	5.12986	5.41639	4.69122	4.99452	141
2470	YEL019C	7.0602	6.69472	6.4196	6.60516	7.27754	6.94505	7.1113	6.87746	6.51238	142
2428	YGR045C	7.19905	7.68143	7.12487	7.30776	8.04959	7.41201	7.7308	7.44024	7.21632	143
2426	YGL258W	5.99198	5.92385	5.70439	5.60096	6.66444	6.40045	6.53244	5.95792	5.65267	144
2418	YLR445W	5.9412	6.40435	5.74524	6.01483	7.7153	8.14681	7.93105	6.17277	5.88004	145
2361	YDL127W	6.96695	7.18221	7.99055	7.87325	7.64324	7.65836	7.6508	7.07458	7.9319	146
2352	YLR141W	7.05453	6.92455	7.31205	7.30614	7.61625	7.80663	7.71144	6.98954	7.30909	147
2316	YKL106C-A	5.78914	5.82226	5.89783	6.40407	6.57001	6.99977	6.78489	5.8057	6.15095	148
2312	YHR022C-A	5.57466	5.8965	5.39742	5.5951	7.13139	7.0672	7.09929	5.73558	5.49626	149
2261	YGR273C	5.20598	5.13638	4.70217	4.70028	7.17373	7.35332	7.26353	5.17118	4.70122	150
2229	YHR185C	5.77517	5.60997	4.64344	4.76224	6.30331	6.59389	6.4486	5.69257	4.70284	151
2221	YCL001W-A	7.1432	6.81937	6.26702	6.51976	7.02035	6.90553	6.96294	6.98128	6.39339	152
2196	YOR068C	5.8703	6.20234	5.7211	5.85424	6.05086	6.20256	6.12671	6.03632	5.78767	153
2193	YNL034W	6.12239	6.25071	5.85834	6.44328	6.8119	6.82538	6.81864	6.18655	6.15081	154
2169	YLR385C	4.88256	5.0918	5.02415	5.28679	5.81643	5.36901	5.59272	4.98718	5.15547	155
2164	YOR214C	6.45566	6.27351	5.48916	5.40762	6.37201	7.26472	6.81836	6.36459	5.44839	156
2158	YOR376W-A	7.28774	7.54416	6.59095	6.65693	9.06263	8.00284	8.53274	7.41595	6.62394	157
2145	YDL186W	4.97022	5.37231	4.44351	4.75826	6.08479	5.49975	5.79227	5.17126	4.60088	158
2123	YOR183W	5.60972	5.74269	5.70195	5.72765	6.36026	6.38836	6.37431	5.6762	5.7148	159
2118	YPL077C	8.40932	8.3161	7.96714	7.82409	6.82061	6.90522	6.86292	8.36271	7.89561	160
2104	YMR133W	6.31904	6.36875	5.67445	6.14557	8.77623	8.93107	8.85365	6.3439	5.91001	161
2061	YAR070C	6.79461	7.49906	7.33079	7.82524	8.1411	8.49118	8.31614	7.14683	7.57801	162
2044	YOR384W	5.05433	5.72581	4.91604	5.03293	6.54523	6.41116	6.4782	5.39007	4.97449	163
2037	YMR144W	8.24942	8.12933	7.384	7.18425	7.68875	7.52032	7.60453	8.18937	7.28413	164
2030	YHL022C	7.73643	7.3923	7.017	6.77922	8.56477	8.16457	8.36467	7.56437	6.89811	165
1975	YJL038C	6.2914	5.84126	5.74556	5.93498	7.7856	9.71428	8.74994	6.06633	5.84027	166
1963	YNL146C-A	7.00187	7.51381	6.84941	6.78156	7.96603	8.67714	8.32158	7.25784	6.81549	167
1932	YPR156C	7.6269	7.78695	7.8229	8.01516	6.65526	9.13722	7.89624	7.70692	7.91903	168
1903	YLL013C	6.28801	6.78951	5.00402	5.45724	9.88155	10.08	9.98079	6.53876	5.23063	169
1899	YLR341W	4.92044	4.90351	5.08322	4.97543	6.04308	5.49935	5.77122	4.91197	5.02933	170
1877	YBR213W	7.17025	6.93825	7.3699	7.36951	8.50532	8.53094	8.51813	7.05425	7.36971	171
1867	YOR316C-A	5.94776	6.1736	5.63875	5.8648	7.69858	8.65127	8.17492	6.06068	5.75177	172
1848	YLL006W-A	5.26638	5.40814	4.5996	4.86671	4.92229	5.24355	5.08292	5.33726	4.73316	173
1837	YBL013W	4.85927	4.74673	4.95035	4.92351	6.45402	5.89349	6.17375	4.803	4.93693	174
1794	YOR381W-A	6.15635	5.59704	6.42411	6.90582	5.6034	5.79381	5.6986	5.87669	6.66496	175
1773	YJL136W-A	6.64393	7.21217	6.79528	6.60532	8.12707	8.3599	8.24348	6.92805	6.7003	176
1769	YOR083W	7.34542	6.51449	7.37383	7.09832	8.66679	9.05156	8.85917	6.92995	7.23607	177
1767	YBL008W-A	6.98473	7.53753	6.79371	7.58757	7.73353	7.81924	7.77639	7.26113	7.19064	178
1760	YDR448W	7.56803	7.36682	7.57711	7.78242	7.67626	7.73763	7.70694	7.46743	7.67976	179
1738	YOL152W	7.04475	7.24804	7.2183	7.48131	7.59416	7.82541	7.70979	7.1464	7.34981	180
1689	YKR041W	6.07037	6.3535	6.05342	6.07451	6.37952	5.81681	6.09817	6.21194	6.06396	181
1684	YCR101C	7.35212	6.82261	7.30859	7.04566	6.92467	6.76521	6.84494	7.08737	7.17713	182
1662	YBR019C	7.27196	7.34564	7.20583	7.55982	8.32619	8.08391	8.20505	7.3088	7.38282	183
1658	YER085C	6.63351	6.33599	6.4644	6.37182	8.52185	9.59684	9.05935	6.48475	6.41811	184
1653	YHL043W	7.00642	7.09437	7.9013	8.06516	8.74251	8.12638	8.43444	7.05039	7.98323	185
1652	YAR066W	6.6719	6.3173	5.71773	5.5611	7.66029	7.97826	7.81928	6.4946	5.63941	186
1649	YAL064W	7.65597	7.70031	8.0407	8.19637	7.69638	7.67504	7.68571	7.67814	8.11853	187
1638	YGL101W	8.71546	8.78826	7.47774	7.62163	6.99094	6.81121	6.90108	8.75186	7.54969	188
1571	YAL064C-A	4.30525	4.37962	4.42536	4.23473	5.30945	5.44962	5.37953	4.34243	4.33005	189
1548	YLR415C	6.84613	7.13266	6.90239	7.04552	8.57109	8.86707	8.71908	6.9894	6.97396	190
1498	YMR063W	7.16152	6.74723	7.55028	7.49007	8.90414	8.91616	8.91015	6.95438	7.52017	191
1497	YGL015C	6.68965	6.49373	7.19217	7.06091	6.84061	6.49747	6.66904	6.59169	7.12654	192
1455	YNL019C	6.96485	6.76708	5.93418	5.92018	7.72044	7.70125	7.71085	6.86597	5.92718	193
1453	YBR040W	6.2264	6.27643	8.27038	8.60309	9.04832	9.13024	9.08928	6.25142	8.43674	194
1452	YBL111C	6.11644	6.47912	6.29368	6.71407	6.693	6.91718	6.80509	6.29778	6.50387	195
1395	YIL029C	8.30352	7.96782	8.35043	8.32931	6.361	6.12788	6.24444	8.13567	8.33987	196
1385	YGL175C	6.3478	6.10162	6.187	6.45962	7.32836	6.78381	7.05609	6.22471	6.32331	197
1375	YHR189W	7.25679	6.87466	7.42018	7.42433	9.43531	8.906	9.17065	7.06573	7.42226	198
1374	YMR242W-A	4.87277	5.18176	5.09155	4.92444	6.09429	5.63914	5.86672	5.02726	5.00799	199
1338	YGL235W	5.62736	6.19674	5.58829	5.94705	6.85684	7.06212	6.95948	5.91205	5.76767	200
1223	YHL048C-A	6.66426	6.76737	6.67039	6.84524	7.30422	7.56884	7.43653	6.71581	6.75782	201
1160	YOL104C	5.16816	5.57431	6.31614	6.8782	5.90061	6.04747	5.97404	5.37123	6.59717	202
1157	YAL064W-B	6.43716	7.00606	6.53224	6.70979	7.98505	7.35397	7.66951	6.72161	6.62101	203
1148	YAR031W	7.21254	7.27123	7.87682	7.85787	8.46321	8.01574	8.23947	7.24188	7.86735	204
1126	YAR035C-A	7.68358	7.59129	6.87293	6.74916	8.09343	8.32078	8.2071	7.63744	6.81105	205
1080	YOL155W-A	7.47655	7.77398	7.58944	7.69571	8.02844	8.26498	8.14671	7.62527	7.64258	206
1035	YOR190W	7.79919	7.30619	7.35479	7.39795	7.79102	7.89261	7.84182	7.55269	7.37637	207
1008	YOR351C	7.33918	7.29618	6.67597	6.56682	8.12779	8.40365	8.26572	7.31768	6.62139	208
976	YHR050W-A	6.47998	6.42605	6.41095	6.40291	7.53195	7.94771	7.73983	6.45301	6.40693	209
968	YAL067W-A	5.68835	6.01969	5.49149	5.52328	6.99175	7.4476	7.21968	5.85402	5.50738	210
950	YEL069C	7.19773	7.26018	7.24167	7.13075	8.08562	8.64581	8.36572	7.22896	7.18621	211
915	YJR150C	6.45207	5.91758	6.1777	6.00828	6.08085	6.15936	6.1201	6.18482	6.09299	212
910	YGL259W	6.20498	6.02414	6.07703	6.27626	6.46759	6.46796	6.46778	6.11456	6.17664	213
870	YNR066C	6.12446	6.28221	6.42991	7.00912	6.70357	6.71957	6.71157	6.20333	6.71951	214
858	YJR120W	4.48681	4.6305	5.63955	6.12885	4.87313	5.28439	5.07876	4.55866	5.8842	215
853	YOR378W	6.66655	6.74535	5.8625	5.99219	8.50417	8.42534	8.46476	6.70595	5.92734	216
830	YGR240C-A	7.50196	7.37376	6.91816	7.25448	8.6218	8.6873	8.65455	7.43786	7.08632	217
827	YKL037W	5.25997	4.7952	4.85731	4.73951	7.40059	7.30765	7.35412	5.02758	4.79841	218
816	YKL187C	6.46707	6.45948	5.52437	5.79118	13.2324	13.2607	13.2465	6.46328	5.65778	219
799	YGR287C	7.6899	7.41946	8.73086	8.75121	6.41594	6.30039	6.35816	7.55468	8.74104	220
718	YGR205W	7.81166	7.6535	6.47183	6.72668	9.3218	8.24835	8.78508	7.73258	6.59925	221
697	YJL043W	6.34672	5.72118	5.74791	6.24312	7.68138	7.78149	7.73144	6.03395	5.99551	222
696	YJR079W	6.97052	6.92048	6.19268	6.3545	7.49891	7.95223	7.72557	6.9455	6.27359	223
689	YBR296C-A	5.81751	5.89706	4.86566	4.82012	7.20793	7.27545	7.24169	5.85728	4.84289	224
688	YDR540C	7.67774	7.94964	6.95734	7.17107	7.55573	8.10916	7.83245	7.81369	7.0642	225
686	YCR014C	8.24784	8.51706	7.94702	7.94002	6.60277	7.18763	6.8952	8.38245	7.94352	226
677	YNR072W	5.73844	5.52082	5.14267	5.41483	6.93135	6.88491	6.90813	5.62963	5.27875	227
642	YLL038C	6.98485	6.66246	7.43437	7.53733	8.11114	8.26336	8.18725	6.82365	7.48585	228
625	YHL018W	6.75065	6.28913	6.03047	5.93481	6.94813	6.77874	6.86344	6.51989	5.98264	229
620	YPL033C	6.66246	6.09612	6.47403	7.06386	10.3844	12.4024	11.3934	6.37929	6.76895	230
614	YCL058C	6.35948	7.04124	6.15435	6.39746	6.69202	6.15657	6.42429	6.70036	6.2759	231
588	YDR545W	5.83296	6.42318	6.50289	6.51669	7.60004	7.99081	7.79543	6.12807	6.50979	232
549	YFR035C	5.88748	5.78458	5.63755	6.13653	6.55023	6.23261	6.39142	5.83603	5.88704	233
523	YOR266W	7.54262	7.69008	7.27603	7.59954	6.90714	6.80237	6.85476	7.61635	7.43778	234
499	YPL165C	5.95622	6.09076	8.97459	9.37808	7.42248	7.47941	7.45095	6.02349	9.17633	235
462	YHR007C-A	6.39931	5.80958	6.28279	5.8742	7.92523	7.57324	7.74924	6.10444	6.0785	236
437	YML083C	8.00677	8.196	6.99309	6.86573	7.47252	7.0349	7.25371	8.10138	6.92941	237
428	YJL218W	7.30732	7.18755	6.57217	6.6706	7.31076	7.10151	7.20614	7.24744	6.62138	238
369	YOR011W-A	4.95454	5.13638	4.53369	4.81092	5.41972	5.05262	5.23617	5.04546	4.6723	239
356	YBR186W	7.81365	7.88328	7.3954	7.56046	7.92979	7.84405	7.88692	7.84846	7.47793	240
290	YCR020W-B	6.73736	6.56956	5.77785	6.01734	5.81838	6.43874	6.12856	6.65346	5.89759	241
278	YOR025W	8.29086	7.97695	7.29912	7.02282	7.93642	7.92895	7.93268	8.13391	7.16097	242
276	YNR062C	6.4821	6.62632	5.99921	6.12968	8.25197	7.63313	7.94255	6.55421	6.06445	243
250	YOR161C-C	6.962	6.7278	6.83715	6.91127	7.65409	7.42912	7.54161	6.8449	6.87421	244
217	YDL133C-A	7.55475	7.19402	7.33543	7.47992	6.58806	6.1333	6.36068	7.37439	7.40767	245
208	YOL019W-A	4.54173	5.19294	4.77878	5.21171	5.04674	5.35185	5.1993	4.86733	4.99524	246
159	YJL047C-A	6.94957	7.06873	6.58172	6.92728	7.90912	7.98623	7.94768	7.00915	6.7545	247
147	YBL031W	7.59256	7.57713	7.1103	6.64895	7.86764	8.06886	7.96825	7.58484	6.87962	248
139	YOL028C	6.9711	7.03418	7.55372	7.3972	8.16691	7.86109	8.014	7.00264	7.47546	249
113	YGL138C	6.3368	6.82396	6.49992	6.76554	6.33662	7.1916	6.76411	6.58038	6.63273	250
103	YFL012W	6.95242	6.37391	5.84689	5.7775	6.65585	7.0782	6.86703	6.66317	5.8122	251
78	YMR317W	5.62786	5.59982	6.05814	6.23721	6.79037	6.71626	6.75331	5.61384	6.14768	252
68	YDR501W	6.97818	7.58312	6.53078	6.67672	7.19269	6.81898	7.00584	7.28065	6.60375	253
54	YDR144C	8.12316	7.53286	7.61433	7.38042	8.23056	8.62723	8.4289	7.82801	7.49737	254
45	YHR014W	7.4932	7.60087	6.95494	7.29235	9.07652	9.13347	9.10499	7.54704	7.12365	255
5605	YCR097W	4.17297	4.29124	3.77724	4.18229	5.00496	4.94235	4.97366	4.23211	3.97977	256
5285	YHR035W	7.22764	7.56357	7.7548	7.64644	7.76564	7.83456	7.8001	7.3956	7.70062	257
5282	YOR242C	8.055	7.779	7.40789	7.387	8.26355	8.13865	8.2011	7.917	7.39745	258
5125	YPR116W	5.6383	5.63422	5.34162	5.46184	6.97547	5.89489	6.43518	5.63626	5.40173	259
5106	YFL040W	6.92603	7.05975	6.4069	6.47278	7.67168	7.93481	7.80325	6.99289	6.43984	260
4919	YBL044W	5.96656	6.75581	5.75888	6.35017	7.65493	7.66181	7.65837	6.36119	6.05452	261
4884	YHR044C	7.45275	6.90786	7.3031	7.42909	7.07294	6.53687	6.8049	7.1803	7.3661	262
4817	YAR061W	5.9852	6.0275	5.11111	5.18918	6.00075	6.20379	6.10227	6.00635	5.15014	263
4753	YIL015W	7.71123	7.57127	7.77346	7.52006	8.00961	7.8651	7.93735	7.64125	7.64676	264
4737	YGR249W	7.60463	8.06359	6.02621	6.421	11.0789	9.8538	10.4664	7.83411	6.2236	265
4731	YOL141W	7.19745	7.06811	7.34988	7.34231	6.77248	6.36446	6.56847	7.13278	7.34609	266
4676	YGR121W-A	6.51431	6.59645	7.1688	7.44206	9.36562	8.84614	9.10588	6.55538	7.30543	267
4652	YOR293C-A	6.29042	6.21805	6.48386	6.61428	7.4079	7.18665	7.29728	6.25423	6.54907	268
4580	YLR462W	6.53734	6.97588	6.52686	6.82625	6.82172	6.76693	6.79432	6.75661	6.67656	269
4446	YJL170C	7.22846	7.3169	6.7085	6.79142	7.48163	7.35291	7.41727	7.27268	6.74996	270
4383	YNL210W	7.35919	8.04131	7.50314	7.79023	7.67109	7.74879	7.70994	7.70025	7.64669	271
4284	YGL194C	7.7416	7.84858	6.5118	7.06751	8.55835	8.77782	8.66808	7.79509	6.78966	272
4252	YOL164W-A	6.27683	5.86708	6.19769	6.18463	6.76095	6.95575	6.85835	6.07195	6.19116	273
4054	YOR268C	6.26044	6.79956	6.65622	6.76675	7.96839	7.69282	7.83061	6.53	6.71148	274
3817	YML100W-A	5.61492	4.99245	4.79432	5.03606	5.79948	5.87967	5.83957	5.30368	4.91519	275
3652	YCL042W	6.51486	6.51962	6.67279	6.87627	7.65419	7.33138	7.49278	6.51724	6.77453	276
3650	YER044C-A	6.42511	6.37882	6.02174	6.12457	6.96262	7.18838	7.0755	6.40197	6.07316	277
3625	YHR216W	6.45566	6.43635	5.43378	5.66148	6.98635	6.7323	6.85933	6.44601	5.54763	278
3481	YGL188C-A	4.31137	4.14583	3.94218	4.08709	3.45816	3.7891	3.62363	4.2286	4.01463	279
3467	YMR315W-A	5.00796	5.35388	5.2626	5.23178	5.9213	5.77186	5.84658	5.18092	5.24719	280
3093	YEL035C	6.78537	7.18755	6.85875	7.33502	9.48905	8.81887	9.15396	6.98646	7.09688	281
3053	YGL033W	7.77195	7.50878	7.00545	6.87613	8.04865	6.82651	7.43758	7.64036	6.94079	282
3045	YJL213W	7.29251	7.92279	7.18118	7.61209	8.28257	8.82804	8.5553	7.60765	7.39663	283
2918	YAR064W	6.91771	7.64809	6.7402	6.85421	7.63023	7.58285	7.60654	7.2829	6.79721	284
2887	YOL166W-A	2.97098	3.03348	3.01172	3.14335	3.76093	3.48133	3.62113	3.00223	3.07753	285
2695	YPL277C	3.87182	3.71664	4.16305	4.25437	4.21939	4.33058	4.27498	3.79423	4.20871	286
2634	YOR339C	7.37064	7.06674	7.07214	7.18861	8.10956	8.34425	8.2269	7.21869	7.13037	287
2571	YOR387C	7.12556	7.44718	7.22807	7.01347	8.149	7.67068	7.90984	7.28637	7.12077	288
2441	YDL205C	7.05198	7.16623	6.47639	7.02729	10.3278	10.4796	10.4037	7.10911	6.75184	289
2429	YDL245C	5.90889	6.38744	5.05213	5.19319	6.48145	6.45268	6.46707	6.14816	5.12266	290
2376	YIL134C-A	6.88262	7.35259	7.45495	7.75128	7.59886	7.83637	7.71761	7.1176	7.60311	291
2343	YOL076W	7.25951	7.27341	7.60748	7.88176	6.55842	7.0842	6.82131	7.26646	7.74462	292
2336	YDL247W	7.01145	7.39892	6.68786	7.04552	7.87728	8.28576	8.08152	7.20518	6.86669	293
2254	YHR043C	10.1964	10.1815	10.7962	10.8847	11.3442	10.6874	11.0158	10.1889	10.8404	294
2042	YOL069W	7.29251	7.39892	6.45555	6.45584	9.07975	8.66515	8.87245	7.34571	6.45569	295
2008	YDR034C-A	7.01117	6.57515	5.43494	5.43528	6.95485	7.0791	7.01697	6.79316	5.43511	296
1872	YIL046W-A	6.66074	7.06985	6.65184	6.8648	8.29069	8.33102	8.31085	6.86529	6.75832	297
1845	YBL097W	5.77711	5.64972	5.10922	5.36128	7.21188	6.7777	6.99479	5.71342	5.23525	298
1585	YPL121C	5.89098	5.71633	4.93884	5.16145	5.42546	5.59984	5.51265	5.80365	5.05015	299
1546	YAL016C-B	6.91056	6.55356	6.54128	6.85325	6.53649	7.23541	6.88595	6.73206	6.69726	300
1287	YJL052C-A	6.39803	7.18234	6.52288	6.97197	7.15851	7.36796	7.26324	6.79018	6.74742	301
1214	YDL159W-A	7.22298	7.69922	7.3096	7.87897	7.13202	6.84427	6.98814	7.4611	7.59428	302
1187	YKL183C-A	6.445	6.94671	6.42906	7.03811	8.0263	7.94913	7.98771	6.69585	6.73359	303
1105	YLR234W	7.23889	7.04219	7.49905	7.58198	8.03978	7.37448	7.70713	7.14054	7.54052	304
1017	YAL037C-A	7.57933	7.67318	7.71466	8.17788	7.73926	8.15972	7.94949	7.62626	7.94627	305
966	YGR177C	6.78906	6.47657	7.01331	7.03509	7.08837	6.86392	6.97615	6.63281	7.0242	306
903	YMR159C	7.28563	6.60639	6.82678	6.74983	9.81433	9.6607	9.73752	6.94601	6.78831	307
759	YLR139C	7.75994	7.70865	7.26952	6.98614	9.15266	8.39981	8.77623	7.73429	7.12783	308
683	YGL240W	6.55586	6.6004	6.28956	6.25212	7.52995	7.0041	7.26702	6.57813	6.27084	309
638	YMR279C	6.77485	7.34081	7.24065	7.55811	8.2186	8.58879	8.4037	7.05783	7.39938	310
632	YPR200C	7.67316	7.7529	7.39489	7.55897	7.2336	7.49309	7.36335	7.71303	7.47693	311
598	YNR075W	6.46207	6.69232	6.76925	6.7128	7.33494	7.33044	7.33269	6.5772	6.74103	312
483	YGR204C-A	6.48021	6.95588	6.65211	6.92004	8.02035	7.95963	7.98999	6.71804	6.78607	313
367	YFL052W	7.03513	7.10744	6.93945	6.84894	9.12164	8.95219	9.03691	7.07128	6.89419	314
243	YPL130W	7.1678	7.22401	6.30752	6.55362	8.40789	9.25246	8.83018	7.19591	6.43057	315
35	YDR020C	8.22827	8.05361	8.03673	7.91046	6.77888	6.97332	6.8761	8.14094	7.97359	316
4305	YLR285C-A	7.95422	8.25636	7.34185	7.5742	8.19438	8.17461	8.1845	8.10529	7.45803	317
3267	YPR153W	6.81885	7.1497	7.4076	7.66471	9.4832	10.0755	9.77935	6.98428	7.53615	318
862	YNR004W	8.10944	7.79032	8.37218	8.36091	6.78884	7.2937	7.04127	7.94988	8.36654	319
5263	YPL018W	6.26405	6.21492	9.51566	9.83514	7.87467	7.42888	7.65177	6.23948	9.6754	320
5227	YBR152W	7.78501	7.74814	7.77609	7.90079	8.00475	8.36259	8.18367	7.76658	7.83844	321
2360	YDL085C-A	6.92629	6.73525	8.49995	9.08283	7.8227	8.45761	8.14015	6.83077	8.79139	322
4047	YCR106W	7.5504	7.17277	8.20364	8.42764	8.3456	7.84366	8.09463	7.36158	8.31564	323
3524	YNR009W	8.53373	8.43547	7.00617	6.95249	8.64603	8.37722	8.51162	8.4846	6.97933	324
2522	YAR033W	8.56989	8.53531	9.31359	9.30163	9.65504	9.75428	9.70466	8.5526	9.30761	325
5231	YJR154W	7.43203	7.08856	7.88564	7.69871	8.89987	9.34101	9.12044	7.26029	7.79217	326
4906	YIL084C	7.55551	7.41845	7.70768	7.87078	8.73817	8.92913	8.83365	7.48698	7.78923	327
4632	YGL183C	7.89393	7.46395	7.31269	6.92972	9.47792	9.63259	9.55525	7.67894	7.1212	328
4119	YDR317W	7.37978	7.40242	8.32143	8.32462	7.65942	8.69303	8.17622	7.3911	8.32302	329
3034	YER153C	7.49396	6.70993	8.41033	8.37836	8.5804	8.35837	8.46939	7.10195	8.39435	330
347	YGR108W	8.59285	8.70995	6.72767	6.73855	8.66444	8.81027	8.73735	8.6514	6.73311	331
4819	YEL048C	8.00628	7.8868	8.27426	8.15744	7.36496	7.72739	7.54617	7.94654	8.21585	332
4338	YLL005C	7.58096	7.8614	7.59227	7.85499	8.6403	8.68061	8.66045	7.72118	7.72363	333
4207	YDL156W	7.61348	6.76692	7.564	7.65446	9.54484	9.8652	9.70502	7.1902	7.60923	334
3440	YCR108C	7.1501	7.46935	7.0739	7.11524	10.5214	10.2995	10.4105	7.30973	7.09457	335
3326	YML027W	7.86838	7.53613	7.38195	7.2095	9.36017	9.50641	9.43329	7.70226	7.29573	336
2600	YPR108W-A	7.37883	7.4158	8.38412	8.54408	8.08235	7.97063	8.02649	7.39731	8.4641	337
2207	YMR199W	7.97015	8.05906	7.04378	6.76464	9.56582	9.57542	9.57062	8.01461	6.90421	338
1400	YDR246W-A	7.90799	7.78262	7.99282	7.93905	8.61826	7.89825	8.25826	7.84531	7.96593	339
1315	YGL041C-B	7.59751	7.31373	7.53997	8.00135	8.87084	9.46135	9.16609	7.45562	7.77066	340
1129	YGL168W	8.07346	8.01516	7.4887	7.82521	8.40852	8.33053	8.36952	8.04431	7.65695	341
758	YCL037C	7.40858	7.45556	6.94999	7.03577	10.3352	10.5202	10.4277	7.43207	6.99288	342
27	YPL253C	8.67075	8.81438	7.47308	7.48964	7.36228	7.96082	7.66155	8.74256	7.48136	343
5534	YHR048W	7.28619	7.58449	8.04494	8.23631	8.61079	8.46775	8.53927	7.43534	8.14063	344
4959	YFL010W-A	7.34904	7.95827	7.65746	7.77096	8.81904	9.03618	8.92761	7.65366	7.71421	345
2899	YDR125C	7.88582	7.8635	7.67802	7.67553	8.78338	8.69818	8.74078	7.87466	7.67677	346
2680	YHR213W-A	7.76504	8.15621	7.60316	7.70597	8.65106	8.6189	8.63498	7.96062	7.65456	347
2610	YDR065W	8.21593	8.10601	8.18756	8.11563	7.51056	7.40688	7.45872	8.16097	8.15159	348
2333	YBL009W	8.48184	8.54101	7.75058	7.39072	7.88334	7.9338	7.90857	8.51143	7.57065	349
2027	YGL212W	7.78792	7.36247	7.84187	7.77552	9.20974	8.85012	9.02993	7.57519	7.80869	350
1991	YGL162W	7.65404	8.14886	7.91334	7.71896	8.57706	8.32472	8.45089	7.90145	7.81615	351
291	YJL025W	8.02617	8.26978	7.77876	7.76628	7.95381	8.31072	8.13226	8.14798	7.77252	352
89	YLR125W	7.09751	7.26853	7.842	7.81963	9.9633	9.20559	9.58445	7.18302	7.83081	353
5319	YFL011W	7.63851	7.4245	7.53374	7.49024	9.60753	9.57422	9.59087	7.5315	7.51199	354
4862	YNL318C	7.41002	7.81731	7.70158	7.90543	8.96182	9.00106	8.98144	7.61366	7.8035	355
4298	YJL027C	7.75462	8.41738	7.87729	8.41482	7.56386	7.76606	7.66496	8.086	8.14606	356
3149	YDR524W-C	7.83196	7.69696	8.04804	8.05878	8.07265	8.64789	8.36027	7.76446	8.05341	357
2349	YLR132C	8.11861	8.22731	7.35852	7.08352	9.28403	9.01021	9.14712	8.17296	7.22102	358
5578	YPR168W	7.70356	7.12682	7.93307	7.87557	9.39638	9.02398	9.21018	7.41519	7.90432	359
5246	YBR180W	7.73625	7.64308	7.61139	7.75931	9.10084	9.22439	9.16262	7.68967	7.68535	360
5157	YLR315W	8.41394	7.90846	7.94018	7.87189	8.29561	7.86287	8.07924	8.1612	7.90604	361
4980	YJL087C	8.77321	8.75414	8.15459	8.04004	6.89201	6.80417	6.84809	8.76367	8.09731	362
4356	YJL107C	8.24565	8.01488	8.32277	8.03519	7.69275	7.6223	7.65753	8.13027	8.17898	363
3880	YMR251W	7.82235	6.85983	8.04325	7.92693	9.35595	9.14345	9.2497	7.34109	7.98509	364
3183	YMR198W	8.57406	8.52545	7.928	7.77935	7.85757	7.26644	7.562	8.54976	7.85367	365
2562	YGR059W	7.77217	7.11837	8.39415	8.41137	8.39847	8.96214	8.68031	7.44527	8.40276	366
2339	YBR233W	8.36844	8.28318	7.91848	7.76704	7.98499	8.13932	8.06215	8.32581	7.84276	367
2237	YAL068C	10.4236	10.5984	10.3984	10.471	11.2392	11.3275	11.2834	10.511	10.4347	368
2029	YLR460C	8.63902	8.74613	7.62342	7.44227	8.07979	7.82914	7.95446	8.69257	7.53284	369
741	YER124C	7.84296	8.19314	6.73894	7.15697	9.98643	10.5514	10.2689	8.01805	6.94795	370
174	YML017W	7.38879	7.08856	6.65891	6.93409	11.6541	11.8177	11.7359	7.23868	6.7965	371
171	YMR069W	7.45908	7.43099	8.49964	8.63204	8.51676	8.10779	8.31228	7.44503	8.56584	372
5055	YGL251C	8.09322	7.81186	6.90935	7.10018	10.4788	10.2218	10.3503	7.95254	7.00477	373
4680	YOL067C	7.16061	6.92616	7.5778	7.47488	10.5142	11.1579	10.836	7.04339	7.52634	374
4622	YDR536W	8.06148	7.57077	7.05456	6.96842	10.2785	10.5883	10.4334	7.81613	7.01149	375
4572	YHR172W	8.70065	8.67289	7.9829	7.73421	7.81771	7.65629	7.737	8.68677	7.85855	376
3980	YHR105W	7.93434	7.5334	8.39178	8.3179	9.06242	8.30286	8.68264	7.73387	8.35484	377
3775	YDR314C	7.96818	8.03226	7.51763	7.66962	9.08892	9.38494	9.23693	8.00022	7.59362	378
3748	YAR018C	8.01165	8.0944	8.30025	8.33527	7.7421	7.83075	7.78643	8.05303	8.31776	379
3612	YFR032C-B	8.3915	8.60697	7.7306	8.06873	8.46339	7.95855	8.21097	8.49923	7.89966	380
3503	YGL158W	7.20721	7.51093	8.78088	8.94345	8.15593	8.80603	8.48098	7.35907	8.86217	381
3414	YLR084C	8.20822	8.11131	8.31404	7.99035	8.08986	8.40422	8.24704	8.15976	8.1522	382
3309	YNR064C	8.16614	7.56716	6.64948	6.3828	11.0122	11.9865	11.4993	7.86665	6.51614	383
3214	YGR221C	8.11597	8.15718	7.77451	7.48252	9.0865	9.05503	9.07077	8.13658	7.62851	384
3089	YOR373W	8.40679	8.58069	7.52568	7.53527	8.96899	8.66679	8.81789	8.49374	7.53047	385
2848	YIL011W	7.64061	7.59609	7.8433	8.0573	9.41134	9.48648	9.44891	7.61835	7.9503	386
2726	YOR313C	7.07897	6.89678	7.73074	7.93266	9.89088	11.2673	10.5791	6.98788	7.8317	387
2683	YMR084W	7.19781	6.61542	7.60408	7.37009	11.5898	11.4142	11.502	6.90662	7.48709	388
2682	YPR201W	7.79895	7.90699	8.5006	8.41002	8.73633	7.96927	8.3528	7.85297	8.45531	389
2565	YFR012W-A	8.32802	8.05214	8.51507	8.40983	7.59341	7.97885	7.78613	8.19008	8.46245	390
2286	YCL048W	8.81426	8.84907	6.87938	7.05955	8.88286	9.73339	9.30812	8.83167	6.96946	391
2084	YMR105W-A	7.62581	7.96953	8.24996	8.39825	8.3747	8.44354	8.40912	7.79767	8.32411	392
2022	YDR437W	7.46882	7.08572	8.22231	8.36211	8.77308	9.78712	9.2801	7.27727	8.29221	393
1753	YLR213C	7.76779	7.84487	7.96932	8.19198	8.82013	8.9132	8.86667	7.80633	8.08065	394
1703	YLR210W	8.99515	9.14374	8.02054	7.83708	7.55796	7.24439	7.40117	9.06945	7.92881	395
1681	YGR068C	8.2406	7.83572	8.61269	8.66363	7.66226	7.52568	7.59397	8.03816	8.63816	396
1633	YJR053W	8.88549	9.16484	7.99401	8.02195	7.2971	6.75724	7.02717	9.02517	8.00798	397
1563	YGL229C	8.14149	8.18291	8.18151	8.05646	8.37284	8.40745	8.39014	8.1622	8.11898	398
1252	YNL270C	6.72047	7.28112	8.14625	8.50001	10.5576	9.57388	10.0657	7.0008	8.32313	399
909	YER170W	8.51143	8.5304	7.76997	7.57254	8.48026	8.21824	8.34925	8.52091	7.67126	400
457	YDL119C	8.47223	8.23052	8.53859	8.33675	7.79996	7.34959	7.57478	8.35137	8.43767	401
434	YER111C	8.75944	8.65682	8.27233	8.28687	6.74027	7.14928	6.94477	8.70813	8.2796	402
326	YDR252W	8.20706	8.02484	8.87811	8.82657	7.48105	7.22494	7.35299	8.11595	8.85234	403
215	YGR174W-A	7.93596	8.20328	8.06665	7.90044	9.08918	8.80872	8.94895	8.06962	7.98354	404
5667	YPL113C	7.90918	7.71313	7.1362	6.77294	11.8353	10.6145	11.2249	7.81116	6.95457	405
5652	YDR523C	8.5949	8.65015	8.01233	7.72921	8.10402	8.91212	8.50807	8.62252	7.87077	406
5635	YER106W	8.11343	8.04944	7.92139	8.07609	8.92685	8.95789	8.94237	8.08144	7.99874	407
5518	YLR411W	8.08014	7.94201	8.2249	7.92592	8.7734	8.64641	8.70991	8.01107	8.07541	408
5463	YGL249W	8.4312	8.38781	8.39496	8.33064	7.7501	7.99205	7.87107	8.4095	8.3628	409
5387	YBR092C	7.29047	7.50221	8.85759	9.38629	7.9502	8.12638	8.03829	7.39634	9.12194	410
5214	YGR212W	7.7542	8.42908	7.94088	8.09397	8.96783	8.90425	8.93604	8.09164	8.01742	411
5211	YLR067C	8.38228	8.40351	7.90378	8.01417	8.21738	8.26624	8.24181	8.3929	7.95898	412
5095	YKR103W	7.97361	7.8176	8.25932	8.1296	8.98696	9.05497	9.02097	7.8956	8.19446	413
5019	YJL160C	7.80964	7.6452	7.70962	7.84367	9.628	9.82804	9.72802	7.72742	7.77665	414
4975	YAR050W	8.24565	8.01044	8.53747	8.50056	8.00255	8.10011	8.05133	8.12804	8.51901	415
4972	YIL072W	8.79252	8.45345	7.75671	7.37194	8.36986	8.64698	8.50842	8.62299	7.56433	416
4916	YAR029W	7.79845	8.23367	8.08749	8.27845	9.25218	8.98496	9.11857	8.01606	8.18297	417
4887	YDR009W	7.81909	7.65663	8.59968	8.52915	8.88659	8.71954	8.80307	7.73786	8.56441	418
4871	YMR017W	8.05051	7.51296	7.39223	7.08288	10.2083	10.8366	10.5224	7.78173	7.23756	419
4733	YDR451C	8.62431	8.4431	7.56113	7.83066	8.57133	8.56124	8.56628	8.53371	7.69589	420
4727	YOR237W	8.5327	8.18437	8.28857	8.03575	8.16828	8.94208	8.55518	8.35853	8.16216	421
4665	YEL057C	7.92346	7.78313	7.77008	7.54504	10.4833	9.49586	9.9896	7.8533	7.65756	422
4658	YMR177W	7.71809	7.46268	8.37041	8.22745	8.38403	9.69674	9.04039	7.59038	8.29893	423
4477	YDR042C	8.15066	7.97039	7.79191	8.01646	9.30676	9.42098	9.36387	8.06052	7.90418	424
4405	YCR105W	8.52245	8.39812	8.73941	8.8489	7.43324	7.35332	7.39328	8.46028	8.79416	425
4368	YMR032W	8.11118	8.35996	8.29952	8.52886	8.35704	7.7968	8.07692	8.23557	8.41419	426
4236	YAR068W	8.6293	8.95391	7.55257	7.48777	8.31509	8.39683	8.35596	8.7916	7.52017	427
4209	YML047C	5.86766	6.08793	10.3175	10.3784	8.33323	8.52171	8.42747	5.97779	10.3479	428
4161	YBR085W	8.23364	8.51133	7.90755	8.03579	8.88701	8.86356	8.87529	8.37249	7.97167	429
4117	YMR230W-A	8.4157	8.19209	7.82176	8.2317	8.18525	8.61076	8.39801	8.30389	8.02673	430
3824	YBL080C	8.60849	8.75206	8.2063	7.80888	8.3931	7.63193	8.01252	8.68027	8.00759	431
3442	YMR030W-A	8.5969	8.49549	8.41316	8.54785	7.9654	7.94552	7.95546	8.5462	8.48051	432
3336	YBR184W	9.04922	9.06802	8.03415	7.46367	7.97448	7.32389	7.64919	9.05862	7.74891	433
3323	YLR413W	8.80379	8.77319	8.56202	8.24219	7.72735	7.55674	7.64205	8.78849	8.40211	434
3076	YDL220C	7.95995	7.77567	8.57829	8.3392	8.70666	8.62882	8.66774	7.86781	8.45874	435
3063	YHR015W	8.2001	7.698	8.27549	8.56676	8.72477	8.84685	8.78581	7.94905	8.42113	436
2831	YJR108W	7.94068	8.2712	7.66311	7.8341	9.90876	9.70506	9.80691	8.10594	7.7486	437
2698	YGR226C	7.79109	8.54306	7.59894	8.12057	8.98499	9.4889	9.23694	8.16707	7.85976	438
2458	YER078W-A	8.1858	8.50042	7.52276	7.8033	9.99551	9.3494	9.67245	8.34311	7.66303	439
2448	YPL124W	8.84639	8.86921	7.9703	7.76333	8.09754	7.65234	7.87494	8.8578	7.86682	440
2435	YIR027C	9.72523	10.2246	7.53478	7.79094	7.31497	7.44518	7.38008	9.97491	7.66286	441
2416	YMR066W	8.2717	8.45459	8.15666	8.23531	7.53068	8.90662	8.21865	8.36314	8.19599	442
2407	YJL219W	7.84654	8.43244	7.71963	8.00616	9.31071	9.35626	9.33349	8.13949	7.8629	443
2315	YER038C	8.23859	8.08656	7.93279	7.97227	9.02597	9.26988	9.14792	8.16258	7.95253	444
2174	YBR250W	8.46865	8.4376	8.28848	8.29594	7.99874	7.97572	7.98723	8.45313	8.29221	445
2161	YOR012W	8.16391	8.26278	8.61078	8.65792	8.16767	8.26664	8.21715	8.21335	8.63435	446
1976	YGR109W-A	6.84811	7.33439	7.53333	7.74255	11.5079	11.6799	11.5939	7.09125	7.63794	447
1966	YLL002W	8.65034	8.58011	8.79676	8.66632	7.66386	7.62702	7.64544	8.61523	8.73154	448
1944	YLR081W	7.68824	7.88963	7.98518	7.93135	10.6335	9.54746	10.0905	7.78893	7.95826	449
1909	YDR512C	8.23571	8.17889	8.54833	8.2827	8.49203	8.30212	8.39708	8.2073	8.41552	450
1893	YCR099C	8.60324	8.25379	8.49274	8.49222	7.83301	7.36193	7.59747	8.42851	8.49248	451
1863	YHR199C-A	7.89323	7.36912	8.02573	8.04555	9.79359	9.51231	9.65295	7.63117	8.03564	452
1556	YDR414C	8.86443	8.58991	8.49494	8.07185	7.99069	8.1523	8.0715	8.72717	8.28339	453
1533	YDR285W	9.2549	8.82029	8.23032	8.26521	8.0418	7.9094	7.9756	9.0376	8.24776	454
1412	YJR022W	9.46111	9.51163	8.24376	8.01715	6.8054	6.52994	6.66767	9.48637	8.13045	455
1353	YOR365C	8.50786	8.34043	7.67668	7.77602	9.05106	9.03404	9.04255	8.42414	7.72635	456
1341	YDR052C	8.77839	9.03156	8.00447	8.10935	7.68975	7.88659	7.78817	8.90498	8.05691	457
1305	YOL038C-A	8.65507	8.75354	8.40467	8.6422	8.19287	8.20222	8.19755	8.70431	8.52343	458
1177	YMR179W	8.68427	8.82417	8.11374	8.00994	7.33926	8.31241	7.82584	8.75422	8.06184	459
1123	YMR078C	8.84743	8.83945	8.13911	7.82729	7.66698	8.0203	7.84364	8.84344	7.9832	460
1119	YDR528W	8.84073	9.07348	7.86357	7.73326	8.45239	8.82617	8.63928	8.95711	7.79842	461
1103	YOR049C	7.15724	8.27051	7.47341	7.97653	10.4386	10.4768	10.4577	7.71388	7.72497	462
1067	YLR214W	8.04131	7.95625	7.98073	8.10553	9.14014	9.25882	9.19948	7.99878	8.04313	463
1044	YDR534C	8.37573	8.09673	7.68805	7.19721	10.0369	9.80824	9.92256	8.23623	7.44263	464
880	YPR179C	8.70603	8.53614	8.5218	8.61353	8.17547	8.17164	8.17355	8.62109	8.56767	465
869	YCR054C	9.70686	9.4505	9.0278	8.82851	6.32753	6.31654	6.32203	9.57868	8.92816	466
857	YPR068C	8.9062	8.95425	8.91986	8.74024	7.42631	7.40276	7.41453	8.93023	8.83005	467
821	YBR138C	9.21882	9.12971	7.63132	7.37516	8.54269	8.2931	8.4179	9.17426	7.50324	468
815	YLR030W	8.92596	8.6542	8.2978	8.17845	8.2893	8.75688	8.52309	8.79008	8.23813	469
771	YHR036W	9.06703	9.2092	8.30737	8.29028	7.90789	7.61344	7.76067	9.13812	8.29883	470
704	YLR026C	8.19998	8.39682	8.30114	8.14625	8.71996	8.2389	8.47943	8.2984	8.2237	471
591	YFR032C	8.06522	8.83245	8.25968	7.94687	8.17813	8.57881	8.37847	8.44883	8.10327	472
586	YIL159W	8.87676	8.86132	8.35712	8.08119	7.19963	8.44153	7.82058	8.86904	8.21916	473
547	YPR048W	9.14969	9.1215	8.83404	8.86097	6.5875	6.67783	6.63267	9.13559	8.84751	474
451	YBR301W	8.00538	8.07449	8.77984	8.69602	8.14876	8.37794	8.26335	8.03993	8.73793	475
423	YLR313C	8.94309	8.958	8.52429	8.13299	7.24421	7.36977	7.30699	8.95054	8.32864	476
391	YOL145C	8.94979	8.86163	8.50473	8.63458	7.99697	7.92348	7.96022	8.90571	8.56966	477
333	YKR092C	7.88962	8.2044	9.22776	9.30853	8.30398	7.761	8.03249	8.04701	9.26814	478
274	YKL194C	9.25479	8.77376	8.35766	7.91123	7.71443	7.47985	7.59714	9.01428	8.13444	479
106	YKL096W	8.59753	8.38219	8.2553	7.90502	9.10264	9.50651	9.30457	8.48986	8.08016	480
43	YGL222C	8.09409	8.24561	7.28325	7.58206	10.5284	10.6584	10.5934	8.16985	7.43265	481
19	YKL055C	7.25856	7.04005	7.94568	8.3376	10.5549	10.9951	10.775	7.14931	8.14164	482
5619	YHR120W	9.29319	9.06615	8.88345	8.82773	7.79711	7.24497	7.52104	9.17967	8.85559	483
5586	YLR047C	7.62554	7.14336	8.68395	8.93151	9.88245	10.0644	9.97341	7.38445	8.80773	484
5542	YML036W	8.93952	9.13575	9.18394	8.91054	6.96448	7.03478	6.99963	9.03763	9.04724	485
5539	YHR109W	8.6015	8.55988	8.65628	8.72189	7.73202	8.00947	7.87075	8.58069	8.68909	486
5523	YJL219W	9.02319	8.95086	7.93145	7.80764	8.45216	8.12592	8.28904	8.98702	7.86955	487
5355	YDR257C	8.75557	8.49126	8.79446	8.75375	7.52923	7.36977	7.4495	8.62341	8.7741	488
5296	YLR329W	8.76687	8.70831	7.77186	7.5392	9.21234	8.50996	8.86115	8.73759	7.65553	489
5255	YIR018C-A	8.79765	9.34762	7.48522	7.15074	9.15508	8.66259	8.90884	9.07264	7.31798	490
5173	YGL051W	8.23904	8.04052	8.46297	8.89715	9.23138	9.1004	9.16589	8.13978	8.68006	491
5158	YAL025C	8.74103	8.70516	9.31999	9.44248	6.58378	6.39823	6.491	8.72309	9.38124	492
5081	YFL001W	8.29479	8.28218	8.80856	8.75185	8.41011	8.16505	8.28758	8.28848	8.78021	493
5010	YJL011C	8.79144	8.76871	8.26751	8.17646	7.79135	8.05376	7.92256	8.78008	8.22199	494
5009	YMR287C	8.55896	8.51097	8.78623	8.95654	7.3971	7.1708	7.28395	8.53497	8.87139	495
5002	YOL097W-A	7.89388	8.11571	8.52207	8.45372	8.78518	9.08242	8.9338	8.00479	8.4879	496
4984	YJR153W	8.43235	8.79682	7.99918	7.82102	8.7765	8.83125	8.80387	8.61459	7.9101	497
4953	YHR144C	8.1792	8.18851	8.91182	8.81091	8.20952	8.09158	8.15055	8.18386	8.86136	498
4839	YDL087C	8.15632	8.06855	8.4031	8.27618	9.69918	8.93644	9.31781	8.11243	8.33964	499
4713	YDL211C	8.76776	8.59768	8.51262	8.17505	7.9851	8.12304	8.05407	8.68272	8.34383	500
4674	YDL227C	7.92359	8.39179	8.31078	8.43287	8.86741	8.75542	8.81141	8.15769	8.37183	501
4621	YOL114C	7.898	8.07969	8.65593	8.71407	9.42441	9.12023	9.27232	7.98884	8.685	502
4608	YJL118W	9.13524	8.98938	8.53399	8.48001	7.18505	7.51824	7.35165	9.06231	8.507	503
4533	YER180C-A	8.14043	8.00267	9.05129	9.43606	8.47978	8.53594	8.50786	8.07155	9.24368	504
4476	YNL300W	8.75949	9.2937	7.60918	7.30853	9.4383	9.35928	9.39879	9.02659	7.45886	505
4333	YGR123C	8.5684	8.73475	8.63425	9.13295	7.82102	7.47021	7.64561	8.65157	8.8836	506
4270	YOL091W	8.80075	8.76858	9.01649	9.10554	7.69154	7.95929	7.82541	8.78467	9.06101	507
4261	YGL246C	8.63956	8.58725	8.77842	8.89144	7.97515	7.23806	7.60661	8.6134	8.83493	508
4190	YDR138W	9.21571	9.18057	9.16457	8.97895	7.6971	7.60553	7.65132	9.19814	9.07176	509
4170	YPL254W	9.2373	9.14027	9.10296	9.04976	7.35791	7.56822	7.46306	9.18878	9.07636	510
4113	YBR148W	9.12122	9.06688	7.98562	7.92395	8.136	8.56756	8.35178	9.09405	7.95478	511
4108	YNL162W-A	8.76552	9.12762	9.39283	9.49707	7.19833	7.19079	7.19456	8.94657	9.44495	512
4079	YNR056C	8.66739	8.70993	7.72302	7.57491	9.25722	9.31669	9.28696	8.68866	7.64897	513
4066	YKL095W	8.57167	7.95449	8.01849	7.80238	9.82597	10.7356	10.2808	8.26308	7.91044	514
4033	YMR166C	8.56519	8.74434	8.83407	8.68452	8.36815	8.28307	8.32561	8.65476	8.75929	515
3945	YPR054W	8.25332	7.83067	9.40128	9.34165	7.97501	8.12587	8.05044	8.04199	9.37146	516
3807	YGR146C-A	7.79958	8.10208	8.80562	9.14789	8.66978	8.51854	8.59416	7.95083	8.97676	517
3804	YOL095C	9.06286	9.05262	8.39428	8.32444	7.9365	7.90401	7.92025	9.05774	8.35936	518
3675	YDL036C	8.66675	8.87894	8.96493	8.9622	7.85594	7.85039	7.85316	8.77284	8.96357	519
3665	YDR021W	9.0166	9.1764	9.05916	9.11003	7.35369	6.90111	7.1274	9.0965	9.08459	520
3658	YLR143W	9.08351	9.14	9.15575	9.03989	7.60653	7.59074	7.59863	9.11176	9.09782	521
3649	YAL063C-A	8.33894	8.33055	9.02203	9.12867	8.76311	8.93587	8.84949	8.33475	9.07535	522
3630	YIL095W	8.71846	8.81032	8.65722	8.81608	7.48857	8.03442	7.76149	8.76439	8.73665	523
3581	YLR281C	7.89652	7.21061	9.00235	8.98402	9.20866	8.43823	8.82345	7.55357	8.99319	524
3553	YCR100C	8.46828	8.03829	8.65023	8.74158	8.39814	8.43593	8.41703	8.25328	8.6959	525
3539	YNL145W	8.48444	8.5707	9.08841	9.26005	8.55131	8.35612	8.45372	8.52757	9.17423	526
3476	YGL146C	8.15342	8.23715	7.72906	7.86522	10.4484	10.8681	10.6582	8.19529	7.79714	527
3443	YOL031C	9.24739	9.33947	8.6613	8.48824	8.22097	8.37013	8.29555	9.29343	8.57477	528
3399	YDL056W	9.18867	8.97515	8.69309	8.65633	8.33599	8.03766	8.18682	9.08191	8.67471	529
3397	YHL009W-A	7.9583	7.99338	8.54369	8.84073	9.31934	9.31722	9.31828	7.97584	8.69221	530
3392	YGR006W	8.24723	7.91373	8.42646	8.29042	10.2357	10.1467	10.1912	8.08048	8.35844	531
3387	YGR016W	8.6109	8.74722	8.68418	8.87543	9.12746	8.57572	8.85159	8.67906	8.77981	532
3346	YCL010C	8.00947	7.15333	8.7021	8.76832	10.3058	10.2904	10.2981	7.5814	8.73521	533
3342	YPL172C	8.86684	8.67389	8.79624	8.89325	8.12108	8.4025	8.26179	8.77037	8.84474	534
3329	YDR545W	7.31217	7.4492	8.31445	8.59595	9.78855	10.1476	9.96806	7.38068	8.4552	535
3316	YOL024W	8.79207	8.99612	8.27497	8.11366	8.55511	8.75413	8.65462	8.8941	8.19432	536
3260	YGR169C	9.10305	8.98661	8.60308	8.27682	8.56289	8.77906	8.67098	9.04483	8.43995	537
3242	YBL113W-A	7.78378	7.75047	8.09646	8.41752	10.2791	10.876	10.5775	7.76713	8.25699	538
3206	YDL003W	8.88601	8.81233	8.37519	8.34006	8.52155	8.48131	8.50143	8.84917	8.35763	539
3174	YOR334W	8.52424	8.69675	8.70528	8.57111	8.41672	8.6217	8.51921	8.61049	8.63819	540
3161	YML095C	8.62342	8.55117	8.23832	8.19522	9.07644	8.80752	8.94198	8.58729	8.21677	541
3048	YNL279W	9.90957	9.65852	10.4843	10.5797	7.93848	7.93625	7.93736	9.78404	10.532	542
3044	YJR131W	8.56749	8.47012	8.52868	8.25626	9.0773	9.28264	9.17997	8.51881	8.39247	543
3035	YMR209C	9.19091	9.2675	8.74231	8.93837	7.78007	7.97013	7.8751	9.2292	8.84034	544
3021	YBL010C	9.14974	9.20592	8.30425	8.07112	8.21143	7.83381	8.02262	9.17783	8.18769	545
2992	YNL148C	9.02844	8.55577	8.88386	8.48968	7.97093	7.30792	7.63943	8.7921	8.68677	546
2980	YNL072W	9.00162	8.90875	8.39797	8.18621	8.39407	8.10415	8.24911	8.95518	8.29209	547
2944	YPL041C	9.53548	9.57949	9.18836	9.15874	7.45352	7.42022	7.43687	9.55748	9.17355	548
2917	YDL247W	8.3107	8.12385	7.97041	8.23854	9.94169	9.89736	9.91952	8.21728	8.10448	549
2865	YFR023W	9.46258	9.16513	8.53675	8.42104	8.17561	8.74441	8.46001	9.31385	8.4789	550
2844	YOR287C	8.23726	8.52633	9.12851	9.20183	8.34618	7.90477	8.12548	8.38179	9.16517	551
2842	YOR386W	8.92205	8.89641	8.55754	8.51988	8.24117	8.15883	8.2	8.90923	8.53871	552
2820	YIL037C	9.30552	8.66787	8.14478	8.29926	8.29944	8.33482	8.31713	8.98669	8.22202	553
2765	YPL108W	9.34871	9.30199	8.69781	8.63032	8.41331	7.51874	7.96603	9.32535	8.66407	554
2716	YLR145W	8.69675	8.76412	8.64273	8.66387	7.74482	7.99523	7.87002	8.73044	8.6533	555
2678	YBR299W	7.62267	9.00954	8.29939	8.39528	9.44981	9.29311	9.37146	8.3161	8.34734	556
2559	YMR006C	8.85077	9.0344	7.4586	7.34891	9.91037	8.76071	9.33554	8.94259	7.40375	557
2535	YHR066W	9.25351	9.3818	9.08288	9.12277	6.67621	7.00373	6.83997	9.31766	9.10282	558
2513	YNL304W	9.38264	9.2705	8.01829	7.95588	8.33019	8.36449	8.34734	9.32657	7.98709	559
2465	YCL069W	8.02983	8.44383	8.36019	8.12441	9.48244	10.0659	9.77416	8.23683	8.2423	560
2385	YNL128W	8.90193	9.01795	8.65318	8.63158	8.29262	7.92581	8.10922	8.95994	8.64238	561
2384	YDR371W	8.81612	9.01149	8.64571	8.41178	8.11809	8.08801	8.10305	8.91381	8.52875	562
2382	YOR192C	8.2474	7.61674	8.36812	8.60312	9.31179	9.56099	9.43639	7.93207	8.48562	563
2364	YOL131W	9.84014	10.005	7.59581	7.5736	8.32798	8.95387	8.64092	9.9226	7.58471	564
2358	YLR054C	8.25051	8.15559	8.63132	8.68942	9.35758	9.11483	9.23621	8.20305	8.66037	565
2317	YOR060C	8.59338	8.06103	8.75249	8.66742	8.77226	8.85319	8.81273	8.3272	8.70995	566
2241	YDL240W	9.38044	9.05624	8.75504	8.59961	7.79901	7.74234	7.77067	9.21834	8.67732	567
2215	YLR307W	8.10213	7.87216	9.32271	9.25787	8.71759	9.19123	8.95441	7.98714	9.29029	568
2167	YDR259C	8.12314	8.63156	8.60787	8.90879	9.07938	8.58299	8.83118	8.37735	8.75833	569
2155	YOL080C	8.7545	8.71372	9.10595	9.21241	7.42286	7.07714	7.25	8.73411	9.15918	570
2097	YMR192W	9.43576	9.36514	9.34154	9.50938	7.0901	7.6802	7.38515	9.40045	9.42546	571
2062	YNL106C	8.85211	8.74077	9.0243	9.25279	7.98716	8.56547	8.27631	8.79644	9.13855	572
2060	YHL012W	8.48824	8.0608	9.29486	9.73349	8.52242	8.53707	8.52974	8.27452	9.51417	573
2026	YJL033W	9.0617	8.95245	9.14756	9.28256	8.1697	7.93301	8.05135	9.00708	9.21506	574
2023	YPR047W	8.89082	8.72714	9.01221	8.80025	8.65861	8.18806	8.42334	8.80898	8.90623	575
1914	YPR071W	8.65201	8.38033	9.22997	9.31179	8.58451	8.84979	8.71715	8.51617	9.27088	576
1882	YJL187C	9.79819	10.0674	7.03233	6.96927	9.27268	9.41582	9.34425	9.93281	7.0008	577
1871	YEL055C	10.3242	10.2932	10.1122	10.1447	8.0977	7.78149	7.9396	10.3087	10.1285	578
1866	YFR005C	8.95901	9.2492	9.17977	9.09327	8.18663	8.30661	8.24662	9.1041	9.13652	579
1831	YGR288W	8.72998	8.62399	8.66715	8.81598	9.23136	9.03894	9.13515	8.67699	8.74156	580
1749	YOL023W	9.05673	8.86982	8.33101	8.27332	9.48103	9.34465	9.41284	8.96327	8.30216	581
1692	YGR188C	9.24382	9.04726	8.91021	8.80646	7.1523	7.40209	7.27719	9.14554	8.85833	582
1686	YDL069C	8.78031	8.94212	8.48687	8.57146	8.31445	8.11395	8.2142	8.86121	8.52917	583
1671	YKR083C	9.74133	8.94123	8.78557	8.70808	7.89777	7.61853	7.75815	9.34128	8.74682	584
1628	YJR124C	9.00186	9.07319	8.86193	8.81607	8.01155	8.11665	8.0641	9.03753	8.839	585
1568	YNL182C	9.1646	9.32883	9.49356	9.62995	7.1612	7.1226	7.1419	9.24671	9.56175	586
1558	YPL263C	8.87741	8.58083	8.78199	8.81481	8.63522	8.17428	8.40475	8.72912	8.7984	587
1532	YJR097W	9.24019	9.13854	8.99823	8.95278	7.17471	6.89918	7.03695	9.18937	8.9755	588
1443	YML060W	8.75407	9.15043	8.69468	8.49211	8.94708	8.99947	8.97328	8.95225	8.59339	589
1430	YCL063W	9.20625	9.34443	8.35486	8.2095	9.26668	8.89629	9.08148	9.27534	8.28218	590
1407	YMR075W	9.10856	9.18489	8.41846	8.25478	9.53154	8.96739	9.24946	9.14672	8.33662	591
1369	YDL109C	8.64401	8.2954	8.75704	8.67293	8.74597	8.82239	8.78418	8.4697	8.71499	592
1359	YOR308C	8.7389	8.44668	9.12519	9.03121	8.83465	8.64039	8.73752	8.59279	9.0782	593
1343	YKL072W	9.01248	9.16945	8.77918	8.81016	7.49544	7.32861	7.41202	9.09097	8.79467	594
1327	YGL063W	8.4495	8.12375	9.56673	9.67341	8.83644	8.61109	8.72377	8.28663	9.62007	595
1248	YKL011C	8.84173	8.5003	8.96206	8.93939	7.96156	7.89255	7.92705	8.67101	8.95073	596
1208	YML096W	8.75332	9.13547	8.63355	8.74409	8.72807	8.53712	8.63259	8.94439	8.68882	597
1170	YDR213W	8.92619	8.89336	8.95228	8.70295	9.32937	8.58163	8.9555	8.90978	8.82762	598
1115	YOL132W	8.24921	8.24029	8.55824	8.51571	8.47473	9.94349	9.20911	8.24475	8.53698	599
1101	YGR208W	9.81007	10.1372	10.4025	10.2834	7.4044	7.39739	7.4009	9.97362	10.343	600
1082	YOR389W	8.63153	8.69739	8.6692	8.72781	9.14277	8.87406	9.00841	8.66446	8.6985	601
1020	YLR091W	8.66262	8.54647	8.3769	8.4131	9.90772	9.41662	9.66217	8.60454	8.395	602
993	YGR036C	8.50424	8.56931	8.95239	9.26917	8.05263	7.79242	7.92252	8.53678	9.11078	603
991	YDL104C	9.09931	9.5526	8.98392	8.71031	8.39645	8.17392	8.28519	9.32595	8.84712	604
949	YJL162C	8.91623	9.03008	8.77074	8.61976	7.85198	8.30713	8.07956	8.97315	8.69525	605
946	YLR342W-A	8.99014	9.16864	8.68709	8.84688	8.6633	9.38091	9.0221	9.07939	8.76699	606
933	YBR219C	8.80877	9.34154	8.31223	8.66708	7.86297	7.97839	7.92068	9.07516	8.48965	607
911	YIL150C	8.76263	9.12832	8.60729	8.71655	8.94794	7.74912	8.34853	8.94548	8.66192	608
907	YCL026C-A	8.15809	8.71145	7.48331	7.76178	10.1358	10.0097	10.0728	8.43477	7.62254	609
901	YLR063W	7.99925	7.97691	9.59003	9.72373	8.12362	8.02653	8.07508	7.98808	9.65688	610
890	YFL050C	8.04756	8.28176	8.34216	8.51709	9.74384	10.2079	9.97587	8.16466	8.42963	611
852	YLR363W-A	10.1093	10.1079	10.4363	10.4333	7.62206	7.46242	7.54224	10.1086	10.4348	612
847	YLR363C	9.7576	9.51025	9.12273	8.92128	7.32509	7.59143	7.45826	9.63393	9.022	613
836	YMR132C	8.65531	8.82566	8.76746	8.81434	8.53827	8.32595	8.43211	8.74048	8.7909	614
803	YPL153C	9.65701	9.40463	9.06521	8.92899	7.6821	8.90824	8.29517	9.53082	8.9971	615
790	YOL015W	8.74998	8.64024	8.75204	8.7909	8.34765	8.26393	8.30579	8.69511	8.77147	616
728	YEL061C	9.04873	8.55014	8.55014	8.25353	8.40807	8.75824	8.58315	8.79944	8.40183	617
721	YLL033W	8.87929	8.74713	8.82719	8.86286	8.7166	8.7334	8.725	8.81321	8.84503	618
711	YHR011W	9.31997	9.32394	9.07421	8.8808	8.64672	8.20858	8.42765	9.32195	8.9775	619
643	YDL105W	8.07313	7.96141	7.95144	8.59943	10.1186	9.78958	9.9541	8.01727	8.27544	620
618	YLR233C	8.99665	9.19449	8.83422	8.61984	9.05802	8.98689	9.02246	9.09557	8.72703	621
589	YOR074C	9.30864	9.24798	9.54765	8.97302	8.37035	8.1763	8.27333	9.27831	9.26034	622
587	YJL085W	10.1854	10.4322	9.9342	9.72763	7.71775	8.27306	7.99541	10.3088	9.83091	623
584	YPR015C	8.57187	8.67603	9.13384	8.98661	9.02366	8.93424	8.97895	8.62395	9.06022	624
522	YHR038W	9.18549	8.9941	9.12984	8.75448	8.92505	8.2513	8.58817	9.0898	8.94216	625
500	YKL116C	9.52657	9.55774	9.23995	9.07394	8.04223	8.27041	8.15632	9.54215	9.15695	626
496	YNL313C	10.2703	9.99874	10.0277	9.7497	8.24782	8.12029	8.18406	10.1345	9.88869	627
487	YOR166C	9.05853	9.3922	9.28479	9.34755	8.21839	8.57089	8.39464	9.22537	9.31617	628
481	YPL216W	9.39861	9.54105	9.02406	8.92239	7.60501	7.55456	7.57979	9.46983	8.97322	629
469	YIR026C	9.31144	9.53583	10.2371	10.3425	7.97719	7.50423	7.74071	9.42363	10.2898	630
460	YJL193W	9.02123	8.65297	10.926	11.075	8.34533	8.79529	8.57031	8.8371	11.0005	631
430	YGR071C	9.77995	9.58836	9.09602	8.77097	7.4216	7.40156	7.41158	9.68416	8.93349	632
393	YKL219W	9.29225	9.47155	9.04673	8.75105	8.68233	8.73517	8.70875	9.3819	8.89889	633
390	YMR306W	8.65749	8.44129	9.08009	9.20937	8.9945	9.23627	9.11539	8.54939	9.14473	634
379	YOL090W	9.81479	9.93255	9.29647	9.0146	7.54254	7.5926	7.56757	9.87367	9.15553	635
354	YNR067C	8.11254	9.19958	7.5276	7.99478	10.4715	10.7257	10.5986	8.65606	7.76119	636
352	YBR076W	7.88381	7.22984	9.72058	9.42425	8.96943	9.52072	9.24508	7.55683	9.57241	637
323	YBR258C	8.86298	8.8611	8.82185	8.55592	8.94273	8.55308	8.74791	8.86204	8.68888	638
318	YDR076W	8.58973	8.31058	8.24344	8.34401	9.37942	9.55806	9.46874	8.45016	8.29372	639
287	YDR223W	8.60422	8.30843	8.64395	8.4841	9.71753	9.68908	9.7033	8.45633	8.56402	640
238	YML064C	9.10232	9.07751	8.4576	8.22843	9.06755	9.25787	9.16271	9.08991	8.34301	641
237	YIL132C	8.98374	8.86662	8.51473	8.47248	8.78838	8.7179	8.75314	8.92518	8.49361	642
233	YGR075C	9.35966	9.3586	9.0162	9.0271	7.59359	7.36754	7.48057	9.35913	9.02165	643
176	YCL068C	8.5833	8.63389	8.29665	8.4368	9.94462	9.61576	9.78019	8.6086	8.36672	644
135	YMR003W	9.5672	9.72993	7.90399	7.63563	8.76086	8.31496	8.53791	9.64856	7.76981	645
123	YGL083W	9.25355	9.28408	8.60519	8.42327	8.1269	8.27233	8.19962	9.26882	8.51423	646
95	YLR266C	8.71369	8.63472	8.90242	9.01333	8.73346	8.86413	8.79879	8.6742	8.95787	647
85	YMR182C	8.00289	7.48202	9.22813	9.61541	9.82355	9.69264	9.7581	7.74246	9.42177	648
41	YBR238C	8.25079	8.51875	9.57204	10.3787	8.0977	7.82039	7.95904	8.38477	9.97539	649
5692	YDR268W	9.00973	8.95425	9.11206	9.18077	8.65018	8.00279	8.32649	8.98199	9.14641	650
5689	YNL024C	7.50665	7.78112	10.1762	10.7031	8.04234	8.15484	8.09859	7.64388	10.4397	651
5648	YPL161C	9.19929	9.33293	8.6782	8.42027	7.7937	8.14189	7.96779	9.26611	8.54924	652
5568	YLR287C	9.73612	9.73003	9.314	8.99547	8.07834	7.9997	8.03902	9.73307	9.15473	653
5481	YCR107W	7.96568	7.6761	7.71324	7.59894	6.31876	5.66418	5.99147	7.82089	7.65609	654
5480	YDR240C	9.23636	9.33604	8.87632	8.79042	8.5462	8.8153	8.68075	9.2862	8.83337	655
5455	YCL024W	9.60382	9.6042	8.77357	8.66765	8.33249	8.72357	8.52803	9.60401	8.72061	656
5453	YOR071C	7.64065	7.97408	7.65808	8.35296	10.8617	10.8259	10.8438	7.80737	8.00552	657
5449	YER058W	9.73584	9.62378	8.69254	8.50651	8.5552	8.14008	8.34764	9.67981	8.59952	658
5427	YLR114C	8.52309	8.36037	8.54348	8.66797	9.11091	8.87102	8.99096	8.44173	8.60573	659
5420	YDR403W	8.01458	7.76721	8.81527	9.01044	9.98867	10.4078	10.1982	7.8909	8.91285	660
5349	YER127W	9.67231	9.86372	10.1306	10.1571	8.25894	8.47712	8.36803	9.76802	10.1438	661
5326	YOR284W	8.82007	8.68117	8.40564	8.03265	9.62163	9.30155	9.46159	8.75062	8.21914	662
5289	YJL078C	8.7253	8.59816	8.28591	8.36683	9.73225	9.36059	9.54642	8.66173	8.32637	663
5271	YJL061W	9.36181	9.44599	9.09276	8.98766	8.82069	8.61951	8.7201	9.4039	9.04021	664
5266	YAL024C	9.88924	9.72729	9.30193	9.25865	7.7256	8.00873	7.86716	9.80827	9.28029	665
5256	YNL188W	8.9789	8.94916	8.27543	8.27124	8.97822	8.80981	8.89402	8.96403	8.27334	666
5222	YCR092C	9.58477	9.48247	9.10448	9.08438	7.4266	7.84858	7.63759	9.53362	9.09443	667
5210	YHR023W	9.50731	9.42738	9.36436	9.32662	7.89595	7.0689	7.48243	9.46734	9.34549	668
5127	YKL042W	9.08131	9.21784	8.91499	8.85095	9.079	9.43932	9.25916	9.14958	8.88297	669
5113	YCL021W-A	8.13496	8.07086	8.32408	8.28946	10.3182	10.6862	10.5022	8.10291	8.30677	670
5098	YJL069C	9.54168	9.80703	10.4356	10.6882	8.20741	8.33813	8.27277	9.67436	10.5619	671
5096	YOR077W	8.60064	8.32558	8.60021	8.50857	9.64109	10.2362	9.93863	8.46311	8.55439	672
5083	YLR408C	9.60509	9.63292	10.4012	10.444	7.98513	8.07443	8.02978	9.61901	10.4226	673
5071	YBR098W	9.48914	9.40484	9.13242	8.94534	8.58718	8.29606	8.44162	9.44699	9.03888	674
5064	YFR028C	9.37121	9.41633	9.19468	8.84589	7.159	7.56761	7.36331	9.39377	9.02029	675
5057	YOR079C	9.9029	9.85451	10.0873	10.1639	8.29625	8.21238	8.25432	9.8787	10.1256	676
5042	YPL072W	8.98827	9.06525	8.89767	8.86658	8.35601	8.1235	8.23976	9.02676	8.88213	677
5035	YMR013C	8.81148	8.81326	9.76111	10.167	7.67579	7.74669	7.71124	8.81237	9.96403	678
5033	YBR192W	9.31438	9.1259	9.26321	9.02811	8.17729	8.78292	8.48011	9.22014	9.14566	679
5024	YMR231W	9.99673	9.91976	9.92635	9.96004	7.56962	7.96512	7.76737	9.95825	9.9432	680
5023	YDR365C	8.49998	8.5184	9.76753	9.93422	8.68657	8.35837	8.52247	8.50919	9.85087	681
5022	YOR032W-A	7.1708	7.26825	9.1575	9.9437	10.2033	10.945	10.5742	7.21953	9.5506	682
5021	YER070W	9.1591	9.60803	8.92956	8.64514	8.72821	8.7692	8.7487	9.38357	8.78735	683
5013	YPL068C	8.64257	8.65946	9.08883	9.17487	9.14181	9.23923	9.19052	8.65102	9.13185	684
5007	YIL144W	8.55011	8.70416	8.39169	8.47612	8.94419	9.46349	9.20384	8.62714	8.4339	685
4962	YER011W	8.48815	8.43091	8.68057	8.73763	9.1423	9.0028	9.07255	8.45953	8.7091	686
4961	YJR112W	9.67917	9.62194	9.01108	8.77392	8.05598	6.9696	7.51279	9.65055	8.8925	687
4946	YOL115W	9.8111	9.91376	9.07863	8.8979	8.03612	8.73303	8.38457	9.86243	8.98827	688
4937	YOR112W	9.31044	9.47129	9.04017	8.96609	8.61966	8.2751	8.44738	9.39086	9.00313	689
4881	YER157W	9.52238	9.49217	9.2411	9.50446	8.00394	8.42918	8.21656	9.50728	9.37278	690
4824	YJR147W	7.57232	7.6276	9.84912	10.103	9.58125	9.08631	9.33378	7.59996	9.97606	691
4822	YOR269W	8.95268	8.99476	9.30083	9.48844	8.12315	8.32052	8.22183	8.97372	9.39464	692
4816	YAL047C	8.8658	9.07584	8.72714	8.76273	8.149	8.42878	8.28889	8.97082	8.74493	693
4781	YPL194W	9.06174	8.9551	8.31755	8.21879	9.87564	9.80435	9.83999	9.00842	8.26817	694
4777	YNL277W-A	7.67015	8.33511	9.17336	9.22405	10.2303	10.0013	10.1158	8.00263	9.19871	695
4769	YPL007C	9.72909	9.72455	9.24844	9.0513	8.16013	8.16301	8.16157	9.72682	9.14987	696
4764	YOR129C	9.2682	9.26039	8.68024	8.62591	8.5922	8.88123	8.73671	9.2643	8.65308	697
4738	YLR405W	9.40995	9.38171	9.14116	8.99525	8.17006	8.09682	8.13344	9.39583	9.06821	698
4724	YER071C	8.89066	8.88788	9.44702	9.48192	7.95196	8.29232	8.12214	8.88927	9.46447	699
4706	YJL209W	8.53341	8.92381	8.90953	8.80466	8.50199	8.73421	8.6181	8.72861	8.8571	700
4672	YOR180C	8.01317	7.87952	7.69936	7.44411	12.5107	11.1719	11.8413	7.94635	7.57173	701
4656	YOR298W	8.72769	9.01553	8.36597	8.77047	9.24636	9.71828	9.48232	8.87161	8.56822	702
4639	YLR035C	9.17417	9.06035	8.85429	8.7349	9.37381	8.98276	9.17828	9.11726	8.79459	703
4634	YJL073W	9.04946	9.06563	8.6891	8.42567	8.31448	8.52507	8.41978	9.05754	8.55739	704
4619	YPL166W	8.9499	8.36226	8.47111	8.27298	9.72836	10.0584	9.89338	8.65608	8.37204	705
4607	YJL037W	8.21362	7.77639	8.64678	8.81549	9.48908	11.5184	10.5037	7.99501	8.73113	706
4601	YHR031C	9.24056	9.23308	9.58672	9.86312	8.58879	8.17753	8.38316	9.23682	9.72492	707
4574	YPR046W	9.59187	9.55814	9.3478	9.3666	7.84948	7.65724	7.75336	9.57501	9.3572	708
4557	YLR187W	9.04169	9.01384	8.7708	8.66449	9.36785	9.23974	9.3038	9.02777	8.71765	709
4532	YGR225W	9.2036	9.13106	8.73031	8.56253	9.47745	9.8213	9.64937	9.16733	8.64642	710
4530	YKR023W	9.87535	9.72888	9.89085	9.73247	7.8441	7.73211	7.78811	9.80211	9.81166	711
4526	YPL076W	8.79115	8.91165	8.8207	9.11466	9.80309	9.59518	9.69914	8.8514	8.96768	712
4523	YDR488C	8.62521	7.77132	9.56657	9.48964	8.67598	8.76918	8.72258	8.19826	9.52811	713
4517	YER184C	8.60464	8.67282	8.46224	8.53798	9.44795	8.73173	9.08984	8.63873	8.50011	714
4504	YKL127W	9.42994	9.53914	8.6975	8.72838	9.29064	9.06144	9.17604	9.48454	8.71294	715
4480	YKL078W	9.65398	9.79618	9.83095	10.0458	7.73399	7.46328	7.59864	9.72508	9.93838	716
4471	YKL092C	9.05	8.84276	8.64337	8.74737	8.7081	8.51992	8.61401	8.94638	8.69537	717
4466	YGL241W	10.2407	10.2106	9.47834	9.48298	7.47795	8.27466	7.87631	10.2256	9.48066	718
4438	YKR045C	8.37628	8.46296	9.29359	9.62315	9.59169	9.58411	9.5879	8.41962	9.45837	719
4427	YLR313C	9.70974	9.73047	9.26624	9.14006	7.39205	7.64385	7.51795	9.72011	9.20315	720
4425	YJR043C	9.54637	9.64801	9.51985	9.34685	7.11214	7.39551	7.25383	9.59719	9.43335	721
4418	YHR210C	8.71362	8.63489	10.9197	11.2469	9.0054	8.78376	8.89458	8.67426	11.0833	722
4406	YOR304C-A	9.19354	9.06081	8.74728	8.60289	8.88048	8.48802	8.68425	9.12718	8.67508	723
4402	YBL106C	8.9339	8.91424	8.08477	7.62812	9.63413	9.70716	9.67065	8.92407	7.85644	724
4373	YDR179C	9.02924	8.95549	8.2111	8.02383	10.4596	10.5993	10.5294	8.99236	8.11746	725
4337	YDR366C	8.66482	7.93725	8.80279	9.08594	9.24633	8.7065	8.97641	8.30103	8.94436	726
4334	YLL054C	9.02581	9.1892	8.8233	8.86656	8.76155	8.61389	8.68772	9.1075	8.84493	727
4287	YBL111C	8.82139	7.41732	10.2285	10.2357	11.5597	11.5624	11.5611	8.11935	10.2321	728
4213	YNR069C	10.0105	8.91843	9.03475	8.79083	8.29061	8.09224	8.19142	9.46446	8.91279	729
4202	YGR150C	9.33459	9.18599	8.44975	8.27536	8.33185	8.74641	8.53913	9.26029	8.36256	730
4109	YGR054W	9.08083	9.14649	9.35374	9.36415	8.82157	8.33548	8.57853	9.11366	9.35895	731
4101	YJR030C	9.46816	9.51905	8.4278	8.18291	8.42332	8.51801	8.47066	9.4936	8.30535	732
4082	YNL316C	9.38061	9.43647	9.12766	8.78766	7.71037	7.66243	7.6864	9.40854	8.95766	733
4067	YIL131C	9.2719	9.2112	8.08403	7.89645	9.31873	9.23477	9.27675	9.24155	7.99024	734
4044	YMR218C	9.77797	9.69352	9.38748	9.48922	8.25768	8.4216	8.33964	9.73575	9.43835	735
4029	YHR168W	8.64302	8.57957	8.24308	8.33332	10.3929	10.8534	10.6231	8.6113	8.2882	736
4019	YER032W	9.14863	9.03761	9.02141	8.89857	9.3601	9.52309	9.4416	9.09312	8.95999	737
3990	YGL032C	9.38896	9.05032	10.3513	10.0508	8.12015	7.68859	7.90437	9.21964	10.201	738
3977	YNL058C	8.87296	8.89711	9.8675	9.56219	8.22372	8.55883	8.39127	8.88503	9.71484	739
3970	YIR009W	9.25278	9.34812	9.51311	9.52057	7.79297	7.6359	7.71444	9.30045	9.51684	740
3962	YGL064C	9.03343	8.99187	9.31282	9.2812	8.62213	7.38316	8.00264	9.01265	9.29701	741
3951	YLR456W	9.90265	10.0011	10.0904	10.0095	8.64393	8.57397	8.60895	9.95187	10.0499	742
3930	YMR167W	9.16215	9.19686	9.02318	9.08853	8.65492	8.7395	8.69721	9.1795	9.05585	743
3910	YML058W-A	9.07375	8.9039	9.69362	9.7752	8.06841	7.9852	8.0268	8.98883	9.73441	744
3849	YKL134C	9.28371	8.90856	8.51185	8.43971	8.90232	8.70479	8.80356	9.09614	8.47578	745
3845	YGL201C	9.60602	9.60461	8.75124	8.44081	8.20578	8.09723	8.1515	9.60531	8.59602	746
3839	YBR061C	9.72048	9.81938	10.179	10.1701	8.31312	8.46772	8.39042	9.76993	10.1745	747
3826	YOL125W	9.42533	9.66596	9.16724	9.06335	8.78736	8.54693	8.66714	9.54565	9.1153	748
3799	YKL144C	9.93343	9.86246	10.3174	10.1891	8.31033	8.67033	8.49033	9.89795	10.2533	749
3779	YAL048C	8.8677	8.53308	9.18037	9.1541	9.44265	9.64435	9.5435	8.70039	9.16724	750
3763	YOL163W	9.36908	8.97403	8.75136	8.74449	9.02856	9.29733	9.16295	9.17156	8.74793	751
3762	YLR182W	9.41465	9.20056	8.65031	8.73	8.47277	8.41132	8.44205	9.30761	8.69015	752
3754	YNL187W	8.66746	8.86705	9.2712	9.35391	8.93983	9.21949	9.07966	8.76725	9.31256	753
3745	YNL211C	8.20427	8.44597	9.0001	8.89816	9.75144	10.0954	9.92344	8.32512	8.94913	754
3736	YMR093W	9.75617	10.0206	10.1994	10.2303	8.28693	8.45869	8.37281	9.88839	10.2148	755
3713	YOR295W	9.34108	9.35476	8.94102	8.99497	8.98139	8.86946	8.92543	9.34792	8.968	756
3692	YOR249C	9.33566	9.43482	8.64913	8.34807	8.90647	8.29859	8.60253	9.38524	8.4986	757
3645	YDR124W	9.12312	9.04952	8.84642	8.805	8.94078	8.46245	8.70162	9.08632	8.82571	758
3641	YFR026C	8.9798	9.11552	8.82767	8.98859	9.6882	9.45936	9.57378	9.04766	8.90813	759
3636	YBR211C	9.49506	9.4447	9.01473	8.9975	8.42657	8.45809	8.44233	9.46988	9.00612	760
3582	YBR069C	7.42597	7.07111	10.075	10.3513	9.48682	9.31429	9.40055	7.24854	10.2132	761
3577	YKL154W	10.213	10.4919	9.72788	9.59421	8.24922	8.53001	8.38961	10.3525	9.66104	762
3562	YNR048W	9.48602	9.60575	8.9989	9.01198	9.29441	9.09347	9.19394	9.54588	9.00544	763
3526	YOR340C	9.15693	9.20765	10.4654	10.4994	8.62312	8.49181	8.55747	9.18229	10.4824	764
3525	YIR008C	9.86127	9.84264	9.37015	9.2812	8.51608	8.55754	8.53681	9.85196	9.32568	765
3521	YPL273W	8.15718	7.50332	9.64046	9.10946	9.40857	9.62303	9.5158	7.83025	9.37496	766
3502	YGL113W	9.3355	8.92265	9.09563	8.80918	9.09584	9.24044	9.16814	9.12907	8.9524	767
3489	YCR024C	9.25726	9.35927	8.93581	8.77408	9.17499	8.80034	8.98767	9.30826	8.85494	768
3485	YDR087C	9.72275	9.60142	9.90519	9.68332	7.71037	7.68012	7.69525	9.66208	9.79426	769
3474	YCL073C	8.33847	7.70347	9.71971	9.65319	9.24933	9.49065	9.36999	8.02097	9.68645	770
3447	YGR058W	9.03806	9.18156	9.28892	9.3551	9.0405	8.43699	8.73875	9.10981	9.32201	771
3433	YPL116W	10.0222	10.04	8.61659	8.3282	9.42437	8.77869	9.10153	10.0311	8.4724	772
3410	YDR014W	9.30846	9.03666	9.02057	8.99408	9.35638	8.97342	9.1649	9.17256	9.00733	773
3386	YNL025C	9.13339	9.06833	8.94034	8.64078	9.65876	9.50837	9.58356	9.10086	8.79056	774
3385	YPL267W	10.2738	10.3415	8.68217	8.19241	8.65282	8.77664	8.71473	10.3077	8.43729	775
3353	YMR101C	9.11791	8.94515	8.87504	9.13859	9.65452	9.38813	9.52133	9.03153	9.00682	776
3344	YNL253W	9.95374	9.77004	9.25589	9.05495	8.89805	8.37634	8.63719	9.86189	9.15542	777
3296	YHL014C	9.12296	9.41085	9.0604	9.04627	9.39229	9.62208	9.50719	9.2669	9.05333	778
3276	YLR314C	9.5235	9.5483	9.27966	8.96287	9.01409	8.67459	8.84434	9.5359	9.12126	779
3272	YBR018C	9.47682	9.23569	9.48118	9.27132	8.74807	8.66032	8.7042	9.35626	9.37625	780
3264	YOR017W	9.408	9.38159	8.54942	8.29258	9.7957	9.58189	9.6888	9.39479	8.421	781
3257	YLL007C	9.56247	9.63168	9.00679	8.80579	8.64583	8.24422	8.44502	9.59707	8.90629	782
3243	YNL230C	9.10331	9.13881	9.34212	9.03348	8.7615	9.15465	8.95807	9.12106	9.1878	783
3236	YDR484W	9.44461	9.53187	8.88303	8.82896	8.15129	7.63154	7.89141	9.48824	8.85599	784
3232	YDL114W	8.84649	8.42018	8.62665	8.82157	9.47026	9.86226	9.66626	8.63334	8.72411	785
3227	YNL146W	9.28469	9.12307	8.41495	8.2007	9.12234	9.34179	9.23206	9.20388	8.30782	786
3221	YLL035W	9.42088	9.41141	9.46833	9.42412	8.27453	8.47733	8.37593	9.41614	9.44622	787
3187	YPL233W	8.87355	8.6915	8.71671	8.7186	9.32656	9.13779	9.23217	8.78252	8.71766	788
3173	YOL033W	10.0872	10.1576	9.88947	10.0362	8.83074	8.33732	8.58403	10.1224	9.96282	789
3172	YOR177C	8.89979	8.30129	9.23857	9.25003	10.345	9.62198	9.98347	8.60054	9.2443	790
3141	YCR075C	9.62468	9.43837	8.66428	8.34966	8.59088	8.54967	8.57028	9.53152	8.50697	791
3138	YGR271C-A	9.354	9.28672	9.30824	9.29918	7.97372	7.52568	7.7497	9.32036	9.30371	792
3115	YDL226C	9.24685	9.22377	9.03552	8.86829	8.49277	8.36913	8.43095	9.23531	8.95191	793
3110	YDR126W	8.99217	9.01476	9.03566	9.01636	9.57625	9.3248	9.45052	9.00347	9.02601	794
3088	YDL018C	9.80076	9.89837	9.0726	8.5634	8.77388	8.70226	8.73807	9.84957	8.818	795
3083	YGL016W	9.36221	9.45164	9.15864	9.24144	7.47153	7.96321	7.71737	9.40692	9.20004	796
3082	YGR156W	8.78007	9.12053	9.60424	9.07868	9.20137	9.09212	9.14674	8.9503	9.34146	797
3071	YPR009W	10.1809	10.4591	8.64924	8.72074	8.79162	8.79675	8.79418	10.32	8.68499	798
3069	YGL116W	8.84671	8.93205	9.02411	8.69423	9.13546	9.45628	9.29587	8.88938	8.85917	799
3027	YGR040W	9.0028	8.89317	9.7288	9.81599	8.50391	8.48423	8.49407	8.94799	9.7724	800
3026	YNL214W	9.21398	9.26251	8.89311	8.87811	9.7048	9.90676	9.80578	9.23824	8.88561	801
3015	YLR320W	9.60153	9.5159	8.76731	8.63458	8.8093	9.11952	8.96441	9.55872	8.70094	802
2971	YCR018C	7.48996	7.89578	11.2302	11.3865	8.05951	8.55006	8.30479	7.69287	11.3084	803
2969	YGR128C	9.81663	9.83376	10.1177	10.163	7.89458	7.68942	7.792	9.8252	10.1404	804
2960	YEL023C	9.31045	9.0252	9.12302	9.17337	9.0854	9.46196	9.27368	9.16783	9.1482	805
2955	YJR003C	9.2556	9.3851	9.51147	9.34999	7.59439	7.75882	7.67661	9.32035	9.43073	806
2943	YKL183W	9.41233	9.17996	8.87511	8.80674	9.03097	8.69132	8.86115	9.29614	8.84092	807
2932	YGR187C	10.013	9.90092	10.1444	10.0433	7.83015	7.91524	7.87269	9.95694	10.0938	808
2931	YLL011W	9.12588	9.2743	9.78509	9.76698	8.21016	8.48751	8.34883	9.20009	9.77603	809
2924	YDL150W	9.47751	9.58905	9.21255	9.28488	9.20883	9.08096	9.14489	9.53328	9.24871	810
2907	YGR158C	8.99778	9.15276	9.54705	9.4353	8.78606	8.53805	8.66205	9.07527	9.49117	811
2902	YCR016W	9.55661	9.51876	9.73386	9.81034	8.1413	8.27797	8.20963	9.53769	9.7721	812
2896	YHL038C	9.58308	9.57401	8.95349	8.97112	8.2467	8.41365	8.33017	9.57855	8.9623	813
2874	YKR017C	9.10503	9.13578	8.76099	8.64454	9.29515	9.6309	9.46302	9.12041	8.70276	814
2814	YER129W	9.4263	9.64322	9.4391	9.33178	8.06562	8.48173	8.27367	9.53476	9.38544	815
2804	YPR157W	8.71911	8.69722	9.06271	9.96633	9.06074	8.62408	8.84241	8.70817	9.51452	816
2802	YGR120C	9.41385	9.26741	9.12331	9.15908	8.46288	8.02777	8.24532	9.34063	9.1412	817
2779	YDL063C	9.80967	10.0703	10.1434	10.2415	7.63635	7.83388	7.73511	9.93998	10.1925	818
2722	YBR281C	9.96749	9.96336	8.77508	8.96357	8.48386	8.47321	8.47853	9.96543	8.86932	819
2688	YOR018W	10.1051	9.90183	9.36535	9.21054	8.22963	8.844	8.53681	10.0035	9.28794	820
2675	YOL107W	9.41446	9.35723	8.12556	7.78982	9.38632	9.26593	9.32613	9.38584	7.95769	821
2667	YOR154W	9.89658	10.0276	9.27422	9.36472	8.68049	8.14011	8.4103	9.96207	9.31947	822
2662	YPR186C	9.29091	9.41455	9.13158	9.10878	7.59291	8.22445	7.90868	9.35273	9.12018	823
2654	YGR171C	9.22839	9.37957	9.2453	9.30683	8.6277	8.84924	8.73847	9.30398	9.27607	824
2616	YDR185C	9.03204	9.499	8.3248	8.20495	10.0594	9.64885	9.8541	9.26552	8.26487	825
2586	YLR424W	9.54596	9.59734	8.38406	8.28981	8.82773	9.45509	9.14141	9.57165	8.33694	826
2557	YGL061C	9.99136	10.1273	10.0968	9.86841	8.05509	8.05478	8.05493	10.0593	9.98263	827
2543	YPR171W	9.28882	9.42248	9.14429	9.22947	8.19293	8.00947	8.1012	9.35565	9.18688	828
2538	YGR247W	8.91837	8.6213	8.032	8.6662	10.0493	9.51193	9.7806	8.76983	8.3491	829
2529	YNR054C	9.291	9.3389	9.74578	9.68433	8.16475	7.69309	7.92892	9.31495	9.71505	830
2493	YJL047C	10.0239	9.924	9.07964	9.12303	9.09932	8.74627	8.9228	9.97395	9.10133	831
2489	YPL155C	10.0732	10.1713	8.68051	8.54947	9.05592	8.9835	9.01971	10.1222	8.61499	832
2477	YML043C	9.47999	9.78355	9.79272	9.6074	7.9039	8.06306	7.98348	9.63177	9.70006	833
2425	YIL061C	9.31481	9.32511	9.66419	9.71338	8.81902	8.6423	8.73066	9.31996	9.68878	834
2408	YCL061C	9.3023	9.46488	8.65274	8.52298	9.58657	9.18791	9.38724	9.38359	8.58786	835
2401	YCR066W	9.91837	9.57272	9.07004	8.75258	7.80028	8.14486	7.97257	9.74555	8.91131	836
2342	YPL175W	9.8501	9.94248	9.45096	9.27685	8.55178	7.92442	8.2381	9.89629	9.3639	837
2327	YGL007C-A	8.71987	9.19915	8.83536	9.4433	9.67977	8.97273	9.32625	8.95951	9.13933	838
2324	YJR098C	9.16717	9.09982	8.77832	8.64212	9.0106	9.06548	9.03804	9.13349	8.71022	839
2297	YFL055W	9.16527	9.13032	7.85821	7.80071	10.2547	9.93588	10.0953	9.1478	7.82946	840
2293	YFR055W	8.48388	8.879	9.48601	9.66902	8.67688	8.99217	8.83452	8.68144	9.57752	841
2284	YJR116W	9.19808	9.0123	9.237	9.36324	9.93773	9.54721	9.74247	9.10519	9.30012	842
2264	YOR093C	9.97835	9.52422	9.39406	9.37485	8.2765	8.37093	8.32371	9.75129	9.38446	843
2257	YOR009W	8.82112	8.414	9.09927	9.14208	9.65138	9.05555	9.35346	8.61756	9.12068	844
2213	YNL175C	9.6494	9.58663	10.2708	10.1463	8.06665	8.21507	8.14086	9.61802	10.2085	845
2201	YJL046W	9.18229	9.29132	9.22337	9.25596	9.17102	8.78577	8.9784	9.2368	9.23967	846
2149	YLR423C	8.34487	8.54812	8.1588	7.96229	10.8032	10.8649	10.8341	8.4465	8.06054	847
2103	YJR069C	9.94737	9.7151	10.0986	10.2069	7.77459	7.92545	7.85002	9.83124	10.1528	848
2072	YFL056C	8.29348	7.96316	8.67636	8.94152	10.2094	9.80185	10.0056	8.12832	8.80894	849
2068	YPR070W	9.37085	9.33574	9.49356	9.57637	8.72468	8.72389	8.72429	9.3533	9.53496	850
2034	YDR130C	9.53592	9.76265	9.38818	9.11247	9.0115	8.51552	8.76351	9.64928	9.25033	851
2024	YMR172W	8.78286	8.89378	8.42929	8.48329	10.0223	9.77908	9.90068	8.83832	8.45629	852
2019	YJL099W	9.2922	9.05023	9.77849	9.9191	8.79077	8.54002	8.6654	9.17122	9.8488	853
2012	YBR259W	8.97492	9.05769	8.81319	8.83823	9.25644	8.5943	8.92537	9.01631	8.82571	854
2003	YMR106C	9.01384	8.78788	9.11317	9.06586	9.57483	9.41176	9.49329	8.90086	9.08952	855
1962	YGR283C	8.84254	8.85823	9.17046	9.20932	9.59492	9.74548	9.6702	8.85038	9.18989	856
1957	YML080W	9.73114	9.90764	10.2625	10.2844	8.43137	8.03815	8.23476	9.81939	10.2734	857
1949	YBL005W-A	7.69707	7.59739	9.97539	10.5325	10.0099	9.96082	9.98535	7.64723	10.254	858
1948	YKL130C	9.95987	9.97182	8.86244	8.6897	9.24368	9.02295	9.13332	9.96584	8.77607	859
1946	YNL132W	10.0105	9.98507	10.0747	9.99704	8.08825	8.29477	8.19151	9.99779	10.0359	860
1942	YPL208W	10.1903	10.2862	9.20067	8.96027	8.27894	8.45261	8.36577	10.2383	9.08047	861
1911	YGR041W	9.2317	9.3222	8.59653	8.76611	9.70047	9.69349	9.69698	9.27695	8.68132	862
1892	YHR154W	9.10594	8.96084	8.48658	8.55756	8.8566	9.51518	9.18589	9.03339	8.52207	863
1881	YDR356W	9.21896	9.17626	8.50044	8.39985	10.1103	9.42525	9.76776	9.19761	8.45014	864
1880	YKR077W	9.14566	9.52412	9.06341	8.76438	9.30429	9.57894	9.44162	9.33489	8.91389	865
1878	YFR008W	9.83127	9.55818	8.59968	8.15804	9.19747	9.32502	9.26124	9.69473	8.37886	866
1858	YNR011C	9.7746	9.63418	9.64381	9.7281	7.54973	7.81525	7.68249	9.70439	9.68595	867
1814	YDR315C	9.9855	9.98378	9.65226	9.59284	8.20181	8.71445	8.45813	9.98464	9.62255	868
1807	YMR014W	9.03514	9.23907	8.7278	8.94172	9.00463	9.08194	9.04328	9.13711	8.83476	869
1796	YKR090W	9.51994	9.3559	8.64165	8.68563	8.80943	9.12574	8.96758	9.43792	8.66364	870
1790	YLL004W	9.9537	10.0644	10.0696	10.1196	8.53827	8.41299	8.47563	10.009	10.0946	871
1786	YCR065W	9.31477	8.97499	8.89869	9.07786	9.00836	9.29009	9.14922	9.14488	8.98827	872
1780	YLR285W	9.15736	9.24755	9.22721	9.45703	8.66169	8.71889	8.69029	9.20245	9.34212	873
1748	YLR397C	9.81219	9.76423	9.71958	9.74998	8.73107	8.67809	8.70458	9.78821	9.73478	874
1744	YHR167W	9.34846	9.51627	9.31953	9.22097	7.97799	9.18749	8.58274	9.43237	9.27025	875
1704	YLR073C	8.80723	9.18158	9.44133	9.77448	9.71885	9.70647	9.71266	8.9944	9.6079	876
1691	YLR404W	9.86432	9.98732	9.41829	9.17827	8.47405	8.49143	8.48274	9.92582	9.29828	877
1657	YDR412W	9.21483	9.34594	9.44887	9.54953	8.93045	9.27679	9.10362	9.28038	9.4992	878
1651	YPL128C	9.70682	9.6135	9.68069	9.65701	8.77956	8.80778	8.79367	9.66016	9.66885	879
1643	YGR133W	9.13987	9.00032	9.82207	9.80537	9.54248	8.99412	9.2683	9.07009	9.81372	880
1635	YBR102C	9.21768	9.4774	9.44556	9.57725	8.80473	8.94478	8.87476	9.34754	9.51141	881
1632	YLR148W	9.78098	9.83639	9.46765	9.31404	9.06135	8.18846	8.62491	9.80869	9.39084	882
1631	YOR195W	8.71887	8.9771	8.39801	8.47851	10.533	10.0529	10.293	8.84799	8.43826	883
1630	YLR242C	9.40881	9.54442	9.55584	9.40759	9.09072	9.38279	9.23675	9.47661	9.48172	884
1627	YDL093W	9.33096	9.42701	9.41616	9.44369	9.34371	9.11662	9.23017	9.37898	9.42992	885
1625	YGL065C	9.52825	9.699	9.38989	9.18952	8.0548	7.9717	8.01325	9.61363	9.28971	886
1582	YJR054W	9.80068	9.98982	9.6841	9.57076	8.03816	8.34574	8.19195	9.89525	9.62743	887
1557	YER016W	9.57115	9.68461	9.29166	8.99638	9.33185	9.70846	9.52016	9.62788	9.14402	888
1553	YBR168W	9.71997	9.67757	9.07699	8.94884	9.67613	9.49051	9.58332	9.69877	9.01292	889
1493	YBL037W	9.48218	9.33164	9.42526	9.33936	9.3231	9.56657	9.44484	9.40691	9.38231	890
1492	YLR319C	9.73561	9.64287	9.30289	9.13338	9.06625	9.02998	9.04811	9.68924	9.21813	891
1486	YCR102C	10.0338	9.95408	8.5607	8.60424	9.61341	9.31665	9.46503	9.99397	8.58247	892
1469	YOR073W	9.45303	9.19984	8.59849	8.87015	9.35012	9.75381	9.55197	9.32644	8.73432	893
1440	YIL110W	9.80098	10.0843	9.82348	9.61065	7.91484	7.80707	7.86095	9.94265	9.71707	894
1433	YGL090W	8.41291	8.37808	8.52306	8.51818	10.449	10.2823	10.3657	8.39549	8.52062	895
1428	YHL042W	8.78877	8.6546	9.39135	9.47099	8.63692	8.71239	8.67465	8.72169	9.43117	896
1425	YFL061W	9.98262	10.2321	8.75101	9.03576	7.51967	8.07797	7.79882	10.1073	8.89339	897
1420	YLR321C	9.7496	9.83708	9.61982	9.55056	8.52205	8.37947	8.45076	9.79334	9.58519	898
1418	YBL005W-B	7.66228	7.61269	9.97908	9.82117	9.14322	10.1532	9.64819	7.63749	9.90012	899
1410	YIR010W	9.67916	9.8705	9.37644	9.3542	9.1445	8.997	9.07075	9.77483	9.36532	900
1394	YDR383C	9.75937	9.72712	9.21458	9.2316	7.92636	7.6006	7.76348	9.74325	9.22309	901
1378	YNL309W	9.09225	9.29143	8.96141	8.85454	8.99771	8.95304	8.97537	9.19184	8.90798	902
1371	YPR060C	9.6403	9.82884	9.02104	8.83187	8.62605	8.22539	8.42572	9.73457	8.92646	903
1352	YPR141C	10.0919	10.1486	9.03844	9.1064	8.54795	8.62406	8.586	10.1203	9.07242	904
1336	YKL205W	9.82434	9.74821	9.458	9.08353	7.83639	8.50462	8.17051	9.78627	9.27077	905
1294	YCR057C	9.38673	9.36554	9.62722	9.48166	8.05778	8.2192	8.13849	9.37614	9.55444	906
1258	YCL027W	8.68359	8.43444	9.92497	10.0324	8.99771	9.22151	9.10961	8.55901	9.97869	907
1257	YBR175W	9.47384	9.32151	9.51614	9.5054	8.79657	9.09445	8.94551	9.39768	9.51077	908
1244	YJR010C-A	9.04421	9.07279	8.91183	9.73719	8.84916	9.3668	9.10798	9.0585	9.32451	909
1235	YAR008W	10.1696	9.8389	9.16052	8.70929	8.82106	8.55489	8.68797	10.0042	8.93491	910
1225	YHL006C	8.797	8.68847	9.64015	9.76363	8.91617	8.60023	8.7582	8.74273	9.70189	911
1213	YDR506C	9.4704	9.38491	8.78643	8.7243	9.06659	8.86711	8.96685	9.42765	8.75536	912
1149	YPL193W	8.97654	9.02098	8.80758	8.75895	10.7914	9.99333	10.3924	8.99876	8.78326	913
1136	YOL144W	9.8094	9.98237	9.8098	9.77942	9.38414	8.01785	8.701	9.89588	9.79461	914
1079	YKR098C	9.08807	9.17756	9.12885	9.32872	9.70691	9.17667	9.44179	9.13282	9.22878	915
1075	YKR104W	9.34699	9.06697	9.2202	9.2641	9.36349	9.53101	9.44725	9.20698	9.24215	916
1065	YLR274W	9.68634	9.90955	9.10887	8.98599	8.13838	8.54647	8.34243	9.79795	9.04743	917
1054	YHR062C	9.12651	9.32715	9.62186	9.5346	8.7876	8.29619	8.5419	9.22683	9.57823	918
1026	YLR131C	9.32537	9.27626	8.41763	8.27275	9.52805	9.28327	9.40566	9.30082	8.34519	919
1005	YLR103C	9.59777	9.62864	8.79242	8.45022	8.93694	8.57703	8.75699	9.61321	8.62132	920
956	YGL070C	9.24881	9.42615	9.77385	10.078	8.76147	8.60564	8.68356	9.33748	9.92594	921
932	YLR360W	9.52737	9.42582	8.86683	8.66094	9.7466	9.88951	9.81806	9.47659	8.76388	922
920	YIL073C	9.74772	9.69987	8.01549	7.89084	9.60509	8.92234	9.26372	9.72379	7.95316	923
914	YKL220C	8.48935	8.64136	9.05065	9.16154	9.99914	9.83086	9.915	8.56535	9.1061	924
904	YIR030C	11.1066	11.491	8.79557	8.70707	7.78525	7.96819	7.87672	11.2988	8.75132	925
897	YBR275C	9.73827	9.90625	9.49022	9.59274	8.04832	8.069	8.05866	9.82226	9.54148	926
895	YMR274C	8.89837	8.79259	8.70128	8.6868	9.59376	9.64475	9.61926	8.84548	8.69404	927
884	YDR191W	9.63418	9.45783	9.45228	9.17437	8.03879	8.49784	8.26832	9.546	9.31332	928
864	YIL121W	8.5523	9.21672	7.88884	8.65983	10.1051	10.2773	10.1912	8.88451	8.27433	929
863	YIL134W	9.47752	9.60572	9.67566	9.64985	8.70361	8.91261	8.80811	9.54162	9.66276	930
856	YHR070W	8.8854	8.89903	9.97875	10.1665	8.87293	8.67151	8.77222	8.89221	10.0726	931
845	YPL045W	9.90836	9.87332	9.46343	9.44878	7.88095	8.12319	8.00207	9.89084	9.4561	932
843	YDR038C	10.0591	10.1269	9.02611	9.01661	8.24555	7.78094	8.01324	10.093	9.02136	933
824	YAL010C	9.88638	9.71529	9.63908	9.45718	8.42255	8.26389	8.34322	9.80083	9.54813	934
823	YFL020C	9.12398	8.95609	9.95355	10.059	8.68233	8.35459	8.51846	9.04003	10.0063	935
809	YOR144C	10.2687	10.3023	9.82051	9.63535	8.35335	8.54681	8.45008	10.2855	9.72793	936
792	YAR069C	8.12067	8.51733	9.57103	10.2806	9.33896	9.82907	9.58401	8.319	9.92581	937
789	YHR129C	9.4555	9.55348	8.99879	8.77003	8.70655	8.24276	8.47466	9.50449	8.88441	938
787	YGR266W	10.1712	10.1591	8.66514	8.57245	9.57573	9.30586	9.4408	10.1651	8.6188	939
785	YJR083C	10.3802	10.2908	9.72158	9.5219	8.81636	7.98872	8.40254	10.3355	9.62174	940
775	YMR282C	9.6922	9.50783	8.97438	8.83709	8.30789	8.82741	8.56765	9.60002	8.90574	941
762	YHR149C	9.35842	9.77654	9.00942	8.9692	9.49661	9.5159	9.50625	9.56748	8.98931	942
760	YPR193C	9.11976	8.92662	9.31516	9.11492	9.55399	9.69407	9.62403	9.02319	9.21504	943
729	YLR260W	9.97299	10.2101	9.67351	9.58045	8.55527	8.79	8.67263	10.0915	9.62698	944
723	YBR197C	9.26801	9.28487	8.56793	8.63435	10.2685	10.1783	10.2234	9.27644	8.60114	945
716	YDR416W	9.5421	9.65691	9.12397	9.16552	8.06481	8.31951	8.19216	9.59951	9.14475	946
713	YDR192C	8.97809	9.03996	8.92413	9.08555	9.03623	9.7811	9.40867	9.00902	9.00484	947
707	YLR364W	9.52303	9.55971	9.92764	10.1643	9.03123	8.56891	8.80007	9.54137	10.046	948
703	YDR489W	9.58575	9.83549	9.20504	8.86545	8.4688	8.53885	8.50382	9.71062	9.03524	949
699	YDL044C	9.76546	9.90167	9.82619	9.55761	9.18556	8.76781	8.97669	9.83357	9.6919	950
687	YPR175W	8.78302	8.80284	8.80676	9.0078	9.89154	11.2389	10.5652	8.79293	8.90728	951
668	YBR112C	9.38056	9.357	9.13427	9.12658	9.67083	9.34941	9.51012	9.36878	9.13043	952
667	YPL189W	9.54484	9.54713	9.33624	9.40817	9.38016	9.48799	9.43408	9.54598	9.3722	953
665	YKL027W	9.72224	9.99517	10.0776	10.1686	8.9188	8.44521	8.68201	9.85871	10.1231	954
624	YDL103C	10.0395	10.0241	10.0454	9.64779	8.22685	8.20792	8.21739	10.0318	9.84659	955
622	YLR461W	8.92723	9.25058	9.32936	9.45187	10.1274	10.1172	10.1223	9.0889	9.39061	956
607	YLR218C	9.40774	9.33062	9.31079	9.34612	9.33495	9.30032	9.31764	9.36918	9.32845	957
600	YHR166C	9.8094	9.7408	8.76737	8.64273	10.0531	10.3274	10.1903	9.7751	8.70505	958
599	YPL097W	9.69054	9.76486	9.44811	9.41646	9.08004	8.80082	8.94043	9.7277	9.43228	959
582	YAL011W	9.84391	10.0519	9.92461	9.77475	8.68407	8.78092	8.7325	9.94792	9.84968	960
576	YOR094W	9.36749	9.31225	9.12804	8.94387	8.89884	8.5435	8.72117	9.33987	9.03595	961
571	YML007C-A	8.62846	8.48063	10.1066	10.3184	8.82168	8.73283	8.77725	8.55454	10.2125	962
555	YGL089C	6.94381	7.14743	12.5161	12.3291	9.36035	9.36317	9.36176	7.04562	12.4226	963
542	YDR146C	9.28101	9.51327	9.46176	9.85073	7.96347	7.98915	7.97631	9.39714	9.65625	964
541	YCR007C	9.26797	9.22284	8.97016	9.19031	9.90767	9.91217	9.90992	9.24541	9.08024	965
519	YBR294W	11.058	10.5302	7.29047	7.13436	10.5462	9.93574	10.241	10.7941	7.21241	966
512	YMR257C	9.51556	9.48269	9.78802	9.64731	8.74506	9.79679	9.27092	9.49912	9.71766	967
474	YOR275C	9.6701	9.71857	9.32323	9.27431	8.21723	9.18808	8.70266	9.69433	9.29877	968
458	YJL108C	9.69415	9.67062	10.0158	9.92973	8.94641	8.91932	8.93287	9.68238	9.97275	969
427	YOR279C	9.68458	9.85373	9.4885	9.26019	8.22216	7.75401	7.98809	9.76916	9.37435	970
420	YDR440W	9.3451	9.11974	9.35155	9.31407	8.7166	8.70366	8.71013	9.23242	9.33281	971
418	YKL047W	9.36157	9.65525	9.32843	9.26822	9.27894	8.76879	9.02387	9.50841	9.29832	972
416	YHR118C	9.41366	9.48463	9.12889	9.05826	9.74082	10.0859	9.91335	9.44915	9.09357	973
408	YIL166C	9.36212	9.20188	8.94178	9.00252	9.90145	9.55806	9.72975	9.282	8.97215	974
402	YJL133W	9.21641	9.58518	9.42385	9.55661	9.78056	9.89083	9.8357	9.40079	9.49023	975
401	YBR141C	9.19447	9.46189	10.0995	10.2815	8.55922	8.23176	8.39549	9.32818	10.1905	976
256	YHR124W	9.52719	9.3321	9.41877	9.38386	9.14209	8.83583	8.98896	9.42964	9.40131	977
246	YDR393W	8.37922	8.53342	10.4537	10.7671	8.7827	8.74518	8.76394	8.45632	10.6104	978
216	YDR515W	9.21091	9.3659	8.98812	8.86735	8.87322	8.96608	8.91965	9.28841	8.92774	979
213	YFL047W	9.80682	9.94835	9.94458	9.84895	8.24996	8.97415	8.61205	9.87759	9.89677	980
200	YDR363W	8.85097	8.60243	8.96936	8.77982	9.98421	10.1068	10.0455	8.7267	8.87459	981
191	YOL105C	9.13341	9.06654	9.39353	9.59106	9.7729	9.90436	9.83863	9.09997	9.4923	982
188	YDL177C	9.76002	9.79007	9.58754	9.61168	9.2411	9.80012	9.52061	9.77504	9.59961	983
185	YKL208W	9.99942	9.84429	9.65207	9.60937	9.30363	9.09967	9.20165	9.92185	9.63072	984
183	YLR127C	9.03655	9.09627	8.96608	8.99136	10.0864	10.2347	10.1606	9.06641	8.97872	985
182	YKL108W	9.60452	9.65358	8.92981	8.85801	9.20929	9.19928	9.20429	9.62905	8.89391	986
143	YOR069W	10.0023	10.2093	9.53483	9.40258	9.22159	8.70702	8.96431	10.1058	9.4687	987
120	YHR197W	9.34952	9.42621	9.83514	9.96521	7.97447	7.95779	7.96613	9.38787	9.90018	988
117	YPR042C	9.37111	9.44531	9.40855	9.42936	9.42683	9.42473	9.42578	9.40821	9.41896	989
116	YNL222W	8.85277	9.20535	9.48738	9.24414	8.6398	8.94	8.7899	9.02906	9.36576	990
114	YMR212C	9.60407	9.8306	9.20226	9.09564	8.49793	7.9503	8.22412	9.71733	9.14895	991
105	YIL176C	8.56248	8.96606	8.8614	8.97616	9.91565	9.89943	9.90754	8.76427	8.91878	992
99	YKL166C	9.24954	9.12597	9.93098	10.0497	9.06845	8.78015	8.9243	9.18776	9.99036	993
94	YGR113W	9.76764	9.81155	9.58656	9.50146	9.21234	9.06693	9.13964	9.7896	9.54401	994
91	YAR033W	7.35235	7.41005	8.01555	7.99245	8.62605	8.64965	8.63785	7.3812	8.004	995
90	YNL292W	9.44598	9.54505	9.61676	9.46672	9.28068	9.29658	9.28863	9.49552	9.54174	996
86	YPL264C	10.3306	10.2792	9.42935	9.47587	8.87279	9.06271	8.96775	10.3049	9.45261	997
75	YKL061W	8.93883	8.95992	8.88428	9.13562	10.6496	10.7715	10.7106	8.94938	9.00995	998
66	YJL201W	9.08866	9.02272	9.03187	8.92898	9.19199	9.27502	9.2335	9.05569	8.98042	999
65	YDR465C	9.51576	10.0085	9.68007	10.0167	8.53484	8.37207	8.45346	9.76212	9.84838	1000
39	YFL034C-B	9.45882	9.58188	9.70826	9.60814	8.02342	8.08981	8.05662	9.52035	9.6582	1001
31	YCR081W	9.68615	9.37753	9.4904	9.45231	8.52567	8.12611	8.32589	9.53184	9.47135	1002
26	YNL042W-B	5.49149	6.04992	6.37773	6.80764	5.81268	5.97866	5.89567	5.77071	6.59269	1003
25	YOL008W	9.67608	9.6323	9.76389	9.62091	8.65043	8.7362	8.69331	9.65419	9.6924	1004
18	YNL126W	9.95822	9.52876	9.96069	9.90924	8.96049	9.14549	9.05299	9.74349	9.93496	1005
13	YDL216C	9.61621	9.74033	9.15942	8.81681	8.75882	8.70523	8.73202	9.67827	8.98812	1006
5711	YGR173W	9.96077	9.97814	10.1317	9.93183	8.60959	8.44588	8.52774	9.96945	10.0318	1007
5708	YMR154C	8.98454	9.48419	9.42282	9.54358	9.60087	9.59153	9.5962	9.23437	9.4832	1008
5705	YDR254W	9.54605	9.59351	8.76963	8.52886	8.92283	9.13054	9.02668	9.56978	8.64925	1009
5695	YNL029C	9.41683	9.23327	9.55942	9.37413	10.0035	9.6452	9.82433	9.32505	9.46677	1010
5694	YJL126W	9.25132	9.1345	9.90448	9.81124	9.73633	8.83744	9.28689	9.19291	9.85786	1011
5670	YIL145C	8.96669	8.86094	10.3519	10.3835	9.6248	10.0265	9.82566	8.91381	10.3677	1012
5663	YOR108W	8.93572	8.80371	9.71199	9.64608	9.60835	9.23035	9.41935	8.86971	9.67903	1013
5641	YJL106W	10.0211	10.0496	9.05506	9.01004	9.62193	9.41003	9.51598	10.0353	9.03255	1014
5621	YKR005C	9.0074	8.85185	9.00584	8.9889	9.29175	9.3714	9.33157	8.92963	8.99737	1015
5610	YJR142W	9.21429	9.21113	9.7107	9.64764	9.29914	9.13499	9.21706	9.21271	9.67917	1016
5596	YNL086W	9.43684	9.6428	9.93459	10.0486	9.8087	9.05676	9.43273	9.53982	9.99162	1017
5575	YOR216C	10.0473	10.1799	9.12243	8.97512	8.3326	8.25393	8.29327	10.1136	9.04878	1018
5571	YPR164W	9.35166	9.25685	9.93669	9.84146	9.01476	9.25488	9.13482	9.30425	9.88907	1019
5569	YHR143W	9.0267	9.24633	8.17746	8.46582	10.8883	10.5069	10.6976	9.13651	8.32164	1020
5550	YDR049W	9.74481	10.0212	9.34687	9.27999	9.55677	9.14262	9.34969	9.88302	9.31343	1021
5549	YDR104C	10.5887	10.4451	9.66632	9.58915	8.30561	8.51638	8.411	10.5169	9.62774	1022
5527	YLR318W	10.4456	10.2052	9.1916	9.03264	8.40523	7.77746	8.09134	10.3254	9.11212	1023
5525	YNL041C	9.82913	9.93619	9.85805	9.93243	8.41636	8.97952	8.69794	9.88266	9.89524	1024
5508	YAR023C	8.91718	8.91064	9.21883	9.55694	9.40027	9.41351	9.40689	8.91391	9.38788	1025
5495	YNL059C	10.1007	10.1316	9.75524	9.62863	8.58307	8.36775	8.47541	10.1161	9.69194	1026
5464	YBR176W	9.59163	9.53326	9.79469	9.48825	8.7048	8.79019	8.7475	9.56244	9.64147	1027
5459	YGR215W	9.41479	9.43987	10.0267	9.80511	9.4893	9.28589	9.38759	9.42733	9.91589	1028
5447	YER039C-A	8.93616	8.68832	8.25908	8.19895	10.6302	11.5691	11.0996	8.81224	8.22901	1029
5441	YER128W	9.42244	9.57689	9.97686	9.93453	8.92466	9.12914	9.0269	9.49966	9.9557	1030
5412	YPL174C	9.77766	9.74874	9.33855	9.22717	9.28945	9.24812	9.26878	9.7632	9.28286	1031
5411	YJL112W	9.72619	9.92561	9.33525	9.1987	9.80598	9.54226	9.67412	9.8259	9.26697	1032
5409	YAL019W	9.49053	9.52127	9.40154	9.35036	9.28178	9.55031	9.41605	9.5059	9.37595	1033
5399	YLR227C	9.28764	9.51733	9.25016	9.47286	9.78026	10.1551	9.96766	9.40249	9.36151	1034
5391	YBR030W	9.26954	9.22812	9.70473	9.8026	9.21801	9.19441	9.20621	9.24883	9.75367	1035
5376	YKR008W	10.0281	10.0357	9.10588	8.87845	9.78435	10.3325	10.0584	10.0319	8.99216	1036
5375	YDL146W	9.42023	9.472	9.32926	9.44791	9.4178	9.69986	9.55883	9.44611	9.38858	1037
5364	YGR049W	9.00007	9.20345	10.1792	10.1158	9.90233	10.121	10.0117	9.10176	10.1475	1038
5337	YOR114W	10.0215	9.97862	9.36948	8.84097	8.37962	8.5819	8.48076	10.0001	9.10523	1039
5331	YDR532C	9.0653	9.14273	8.44192	8.2888	9.86206	10.1881	10.0251	9.10402	8.36536	1040
5324	YOR006C	9.18929	9.11467	9.919	10.0397	9.14736	8.80651	8.97694	9.15198	9.97934	1041
5314	YJL176C	9.92938	9.89696	8.89334	9.02229	9.43997	9.24896	9.34447	9.91317	8.95782	1042
5287	YJL105W	10.2855	10.3692	8.97457	8.84993	7.73861	9.00727	8.37294	10.3274	8.91225	1043
5281	YJR062C	9.39742	9.46154	9.63563	9.50826	9.60757	9.61974	9.61365	9.42948	9.57195	1044
5274	YER185W	9.70195	9.4998	9.53835	9.46271	9.77673	9.5201	9.64842	9.60087	9.50053	1045
5237	YDL219W	9.50283	9.57684	9.73045	9.39087	8.7491	8.96222	8.85566	9.53984	9.56066	1046
5236	YLR190W	9.77231	9.72245	9.31996	8.86141	9.76262	9.32716	9.54489	9.74738	9.09068	1047
5218	YHR159W	8.23229	8.0694	8.45016	8.37743	10.448	11.7126	11.0803	8.15084	8.4138	1048
5216	YIR001C	8.63125	8.8876	9.35805	9.46964	10.4235	9.84975	10.1366	8.75942	9.41385	1049
5215	YMR175W-A	8.77238	8.00963	9.46912	9.48706	9.94172	11.4792	10.7104	8.39101	9.47809	1050
5209	YBL046W	9.01456	9.36596	8.60299	8.59952	9.82392	9.59182	9.70787	9.19026	8.60126	1051
5208	YBR182C	9.31053	9.03668	9.12611	9.46336	10.9785	9.87056	10.4245	9.1736	9.29474	1052
5194	YOR087W	10.2501	10.1077	9.27782	9.11619	8.17633	8.6707	8.42351	10.1789	9.19701	1053
5187	YER060W	8.46611	8.46426	9.52529	10.1282	10.2272	9.76213	9.99465	8.46518	9.82673	1054
5175	YLL057C	9.86564	9.81019	9.10324	9.31503	9.95726	10.0187	9.98797	9.83791	9.20914	1055
5170	YLR263W	9.46503	9.40644	9.67699	9.85007	9.72867	9.48848	9.60858	9.43574	9.76353	1056
5160	YOR091W	9.84921	9.76163	9.92287	9.82531	8.79649	8.54563	8.67106	9.80542	9.87409	1057
5155	YAR009C	8.93939	8.84119	10.3831	10.3749	9.75798	9.95444	9.85621	8.89029	10.379	1058
5152	YOR288C	9.68893	9.54277	9.34329	8.98085	9.21244	9.4077	9.31007	9.61585	9.16207	1059
5134	YML052W	9.82762	9.63114	8.49531	8.70916	9.92127	9.46131	9.69129	9.72938	8.60223	1060
5118	YNL272C	9.44495	9.51067	9.34296	9.32355	9.38517	10.0239	9.70455	9.47781	9.33326	1061
5111	YGL025C	9.82701	9.81932	9.17266	9.22347	10.0158	9.96623	9.991	9.82316	9.19807	1062
5093	YGL155W	9.63761	9.44509	9.15775	9.23093	10.2854	9.80607	10.0457	9.54135	9.19434	1063
5084	YJR011C	9.93182	9.96466	8.82896	8.90178	9.23697	9.01594	9.12646	9.94824	8.86537	1064
5069	YNL275W	9.46949	9.6346	9.48847	9.49286	9.8234	10.4049	10.1142	9.55204	9.49066	1065
5065	YCL004W	9.65053	9.73658	9.72342	9.68195	9.59994	9.39033	9.49513	9.69355	9.70268	1066
5054	YJR086W	9.35912	9.05268	10.063	10.1032	9.12804	9.2934	9.21072	9.2059	10.0831	1067
5053	YDR324C	9.78885	9.88427	9.55411	9.59261	7.65006	8.29335	7.9717	9.83656	9.57336	1068
5041	YHR004C	9.79882	9.61199	9.47536	9.32504	10.066	10.1023	10.0841	9.7054	9.4002	1069
5001	YDR198C	9.89367	10.0394	9.74394	9.72548	8.09196	8.41433	8.25315	9.96654	9.73471	1070
4991	YBR216C	10.0813	10.0027	9.26743	9.06777	8.29653	8.87335	8.58494	10.042	9.1676	1071
4990	YDR080W	9.60397	9.68867	9.53056	9.23551	8.99848	8.91621	8.95734	9.64632	9.38303	1072
4982	YJL168C	9.9008	10.0471	9.04829	9.39048	9.3729	9.433	9.40295	9.97397	9.21939	1073
4977	YIR042C	11.0252	11.0068	8.35286	8.36692	8.18972	9.10517	8.64744	11.016	8.35989	1074
4973	YJL049W	9.52848	9.5133	9.47004	9.2967	9.77862	8.57148	9.17505	9.52089	9.38337	1075
4952	YOR330C	9.94809	10.0057	9.09072	9.09053	9.8911	10.0697	9.98039	9.97689	9.09063	1076
4932	YLR045C	10.2149	10.1292	9.42298	9.32235	8.95098	8.70002	8.8255	10.1721	9.37267	1077
4928	YHR059W	9.5606	9.35209	9.78285	9.70163	9.31211	8.77628	9.0442	9.45634	9.74224	1078
4896	YGR074W	9.56157	9.36748	9.33159	9.14783	9.09235	9.12253	9.10744	9.46452	9.23971	1079
4892	YDR449C	9.66938	9.82125	9.89739	10.0166	8.14715	9.15028	8.64871	9.74531	9.95702	1080
4888	YJL203W	9.57013	9.58802	9.08688	8.81998	10.2219	10.6435	10.4327	9.57907	8.95343	1081
4857	YMR204C	9.81516	9.83198	9.4929	9.7025	9.70759	9.77188	9.73973	9.82357	9.5977	1082
4825	YML050W	9.57187	9.37561	9.52683	9.37483	9.82461	9.80347	9.81404	9.47374	9.45083	1083
4813	YBR007C	9.88267	10.0887	9.74671	10.0578	8.80489	8.55905	8.68197	9.98569	9.90226	1084
4809	YOR156C	9.68885	9.69489	9.46788	9.55286	8.92503	9.55472	9.23988	9.69187	9.51037	1085
4804	YKR024C	9.38027	9.60142	9.79888	9.80783	8.43766	8.49072	8.46419	9.49084	9.80335	1086
4798	YGR004W	9.52372	9.55567	9.11853	8.9143	9.14871	9.82401	9.48636	9.53969	9.01641	1087
4783	YIL138C	9.28167	9.13998	9.63619	9.33965	9.42769	9.41473	9.42121	9.21083	9.48792	1088
4757	YIL114C	9.60213	9.69165	9.60444	9.90151	8.54679	8.62491	8.58585	9.64689	9.75298	1089
4748	YGL174W	9.92546	9.95705	9.29535	9.17619	9.45057	9.67401	9.56229	9.94125	9.23577	1090
4747	YDR279W	9.37692	9.58873	9.5217	9.52973	9.92274	9.31316	9.61795	9.48282	9.52572	1091
4746	YBL021C	9.38082	9.40877	8.90895	9.06229	9.59245	9.24781	9.42013	9.39479	8.98562	1092
4745	YNR040W	9.48094	9.40926	9.74073	9.59762	10.0505	9.75798	9.90426	9.4451	9.66918	1093
4729	YNL021W	9.05353	8.85719	8.73108	8.83975	10.2156	10.0066	10.1111	8.95536	8.78542	1094
4718	YMR163C	9.80798	9.86376	9.3655	9.2788	9.28227	9.2535	9.26788	9.83587	9.32215	1095
4707	YGL097W	9.28571	9.32393	9.93226	9.79592	9.07531	8.96657	9.02094	9.30482	9.86409	1096
4695	YCR019W	9.73826	9.48983	9.59091	9.58101	9.915	9.72593	9.82047	9.61405	9.58596	1097
4671	YNR060W	9.27588	9.13977	9.19311	9.27971	9.07686	9.01269	9.04478	9.20783	9.23641	1098
4651	YCR043C	9.63549	9.79744	8.76082	8.91894	9.09352	9.48635	9.28993	9.71646	8.83988	1099
4635	YER187W	8.43106	8.61646	8.11382	8.52801	10.4792	11.6911	11.0852	8.52376	8.32091	1100
4630	YBR038W	9.63412	9.51598	9.19395	8.97889	9.26676	9.1909	9.22883	9.57505	9.08642	1101
4600	YGL125W	9.50012	9.32164	9.50868	9.30424	9.3485	9.36391	9.3562	9.41088	9.40646	1102
4591	YEL025C	9.78662	9.75682	9.91694	9.86848	9.01345	9.50464	9.25904	9.77172	9.89271	1103
4586	YAR003W	9.45967	9.5983	9.46974	9.37103	9.32872	9.44557	9.38715	9.52898	9.42039	1104
4567	YKR053C	9.10527	8.8505	9.16622	9.10615	9.64622	9.55771	9.60197	8.97788	9.13619	1105
4563	YNL122C	9.37716	9.31009	9.92646	9.74897	8.96481	9.51805	9.24143	9.34363	9.83771	1106
4558	YBR284W	9.43763	9.13845	8.68219	8.49193	10.2493	10.1985	10.2239	9.28804	8.58706	1107
4556	YOL093W	9.83058	9.78156	9.60048	9.54918	9.17289	8.61603	8.89446	9.80607	9.57483	1108
4552	YGR021W	9.5567	9.8008	9.27418	9.02819	10.165	10.1002	10.1326	9.67875	9.15118	1109
4522	YNL078W	8.90547	8.63078	9.71802	9.63803	9.92111	10.056	9.98854	8.76812	9.67803	1110
4521	YOR030W	9.80807	9.59716	9.22796	9.18455	9.22144	10.0449	9.63319	9.70261	9.20626	1111
4505	YGL081W	9.56339	9.27403	9.38898	9.48901	10.2236	10.0966	10.1601	9.41871	9.439	1112
4502	YDR478W	9.18188	8.8056	10.0203	10.0684	9.62685	9.09682	9.36183	8.99374	10.0443	1113
4497	YKL113C	10.4381	10.2999	9.45581	9.04695	9.38557	9.43643	9.411	10.369	9.25138	1114
4496	YJR006W	10.0458	10.0935	9.74517	9.34243	9.52269	9.01949	9.27109	10.0696	9.5438	1115
4489	YNL151C	9.29097	9.36388	9.53022	9.46814	9.80758	9.74045	9.77401	9.32742	9.49918	1116
4479	YLL063C	9.54629	9.40682	9.67039	9.56338	9.71141	9.84959	9.7805	9.47656	9.61689	1117
4473	YIL122W	9.46118	9.32506	9.85503	9.73969	9.71995	9.82158	9.77077	9.39312	9.79736	1118
4454	YPL191C	9.80806	9.63692	9.53551	9.16538	9.83081	9.36834	9.59957	9.72249	9.35044	1119
4447	YPR034W	9.73079	9.75205	9.30421	9.10484	8.6166	8.50956	8.56308	9.74142	9.20452	1120
4403	YNL035C	9.23403	9.3941	9.60425	9.63691	8.67102	8.62375	8.64738	9.31407	9.62058	1121
4386	YNL223W	9.69717	9.81842	9.13193	8.89654	10.177	10.3199	10.2485	9.75779	9.01424	1122
4370	YGR096W	9.25458	9.3227	9.42531	9.6119	9.36009	9.9081	9.63409	9.28864	9.5186	1123
4364	YGL039W	9.53085	9.58383	10.067	10.1422	9.18791	9.23657	9.21224	9.55734	10.1046	1124
4363	YMR270C	9.423	9.55564	9.51074	9.40019	9.54609	9.55316	9.54962	9.48932	9.45547	1125
4352	YLR042C	8.36368	8.65046	9.43296	9.62076	9.59785	9.62591	9.61188	8.50707	9.52686	1126
4349	YOR368W	9.39202	9.69189	9.22	9.01652	9.50136	9.63197	9.56666	9.54195	9.11826	1127
4342	YGR278W	9.36984	9.16538	9.52279	9.48123	8.82514	8.84286	8.834	9.26761	9.50201	1128
4286	YNR024W	9.04019	9.19341	9.32585	9.39403	11.0744	9.61248	10.3435	9.1168	9.35994	1129
4272	YCR045C	9.18792	9.09043	10.1118	10.5684	9.54076	8.89878	9.21977	9.13917	10.3401	1130
4259	YOR111W	9.3043	9.15617	9.19956	8.88841	10.122	9.71886	9.92044	9.23024	9.04398	1131
4256	YCR034W	9.7093	9.59638	9.9327	9.84836	9.3643	9.48642	9.42536	9.65284	9.89053	1132
4241	YIL139C	9.83232	9.55319	10.0173	9.89331	8.34482	9.63103	8.98792	9.69275	9.9553	1133
4238	YIR014W	9.08048	8.04229	9.69989	9.89773	10.1674	10.0939	10.1307	8.56138	9.79881	1134
4198	YBR156C	8.83547	8.96938	8.82712	8.9458	9.73264	10.8389	10.2858	8.90242	8.88646	1135
4194	YCL029C	9.76579	9.8691	9.14111	9.16404	8.80057	8.45395	8.62726	9.81745	9.15257	1136
4159	YPL074W	10.1722	10.1451	9.16606	9.15706	9.74335	9.61274	9.67805	10.1587	9.16156	1137
4156	YGL075C	9.44316	9.25285	8.59677	8.68014	10.5015	10.2463	10.3739	9.348	8.63845	1138
4147	YBL029W	8.9082	10.083	9.3398	9.6041	9.5632	10.0475	9.80533	9.49559	9.47195	1139
4144	YDR267C	9.85873	9.75805	9.16641	9.32919	9.83155	9.53697	9.68426	9.80839	9.2478	1140
4143	YER098W	9.02624	9.01832	8.90998	9.06376	10.3801	10.484	10.432	9.02228	8.98687	1141
4130	YIL049W	9.34345	9.32881	9.62151	9.82789	10.1147	9.82799	9.97137	9.33613	9.7247	1142
4121	YGR119C	9.78923	9.87359	9.53419	9.34605	9.84669	9.4871	9.6669	9.83141	9.44012	1143
4107	YIL071C	9.7008	9.99405	9.22411	9.19588	8.05158	9.20378	8.62768	9.84742	9.21	1144
4106	YLR176C	8.9523	8.88645	8.46688	8.69443	10.6447	10.4839	10.5643	8.91937	8.58066	1145
4104	YJL010C	9.51937	9.70667	9.94983	9.92923	8.14986	7.95619	8.05303	9.61302	9.93953	1146
4086	YNL260C	9.45471	9.23624	9.32496	9.29438	10.5425	9.87214	10.2073	9.34548	9.30967	1147
4083	YML114C	9.83671	9.91575	9.70744	9.79029	8.97264	8.1081	8.54037	9.87623	9.74886	1148
4080	YPR112C	9.7096	9.71488	9.35368	9.53203	8.36533	8.73676	8.55104	9.71224	9.44285	1149
4070	YGR109W-B	9.053	8.83918	10.8948	10.666	9.12143	9.13878	9.13011	8.94609	10.7804	1150
4058	YPR120C	9.66857	9.53219	8.89992	8.8795	10.5328	10.3273	10.4301	9.60038	8.88971	1151
4050	YDR312W	9.65781	9.94648	9.11099	9.08171	9.93384	9.94743	9.94064	9.80214	9.09635	1152
4034	YNL245C	8.6446	8.4487	9.03537	9.33202	10.1212	10.2305	10.1759	8.54665	9.18369	1153
4030	YJL006C	10.162	10.2869	9.37384	9.40815	8.84145	8.86589	8.85367	10.2245	9.391	1154
4023	YLR439W	9.54928	9.55963	9.53454	9.31089	9.93401	8.92963	9.43182	9.55446	9.42271	1155
4016	YOR143C	10.0432	10.0217	9.53325	9.44471	8.13537	8.19986	8.16762	10.0324	9.48898	1156
4014	YKL155C	9.69981	9.95631	9.3587	9.13686	9.01806	9.32708	9.17257	9.82806	9.24778	1157
4009	YBL059W	9.4242	9.60953	9.85778	9.64811	9.23913	9.10986	9.17449	9.51687	9.75294	1158
3981	YDR503C	9.20569	9.30459	9.77797	9.72804	9.06973	9.66266	9.3662	9.25514	9.75301	1159
3968	YGR289C	8.7512	9.16768	8.26302	8.43354	10.7895	11.2276	11.0085	8.95944	8.34828	1160
3964	YOL056W	9.64489	10.0706	9.78482	9.60252	8.5423	8.67793	8.61011	9.85774	9.69367	1161
3952	YBL032W	9.36798	9.25021	9.43374	9.20733	9.57905	9.34312	9.46108	9.30909	9.32054	1162
3944	YNR015W	9.24835	9.38436	9.44954	9.50515	9.35277	9.27112	9.31194	9.31636	9.47735	1163
3940	YPR083W	9.71954	9.8036	9.25306	9.12658	9.76259	8.94947	9.35603	9.76157	9.18982	1164
3926	YMR127C	9.52131	9.70488	9.06272	9.19412	9.83643	10.2835	10.06	9.61309	9.12842	1165
3920	YNL246W	9.95903	9.58876	9.61548	9.31145	9.85347	9.38986	9.62166	9.77389	9.46347	1166
3908	YCL026C-B	8.63091	8.85223	8.74749	8.86029	11.0577	10.2108	10.6342	8.74157	8.80389	1167
3902	YPR007C	9.48137	9.27101	9.21821	9.10108	10.6224	10.0413	10.3318	9.37619	9.15964	1168
3894	YPL104W	9.64731	9.59219	10.068	9.97878	9.09518	8.96703	9.0311	9.61975	10.0234	1169
3876	YLL062C	9.84097	9.86167	8.45022	8.06954	10.1055	10.2795	10.1925	9.85132	8.25988	1170
3873	YPL256C	8.88398	9.38697	9.51851	9.3122	10.5644	10.5079	10.5362	9.13547	9.41536	1171
3864	YDL017W	9.2111	9.31339	9.21599	9.29451	10.3888	10.1123	10.2506	9.26224	9.25525	1172
3856	YOL029C	8.94871	9.31597	9.39932	9.6471	10.0788	9.7149	9.89686	9.13234	9.52321	1173
3840	YLR036C	9.41492	9.51502	9.14072	9.14664	9.56248	9.35166	9.45707	9.46497	9.14368	1174
3836	YER087W	9.78947	9.69243	9.81692	9.43576	9.7183	9.50231	9.6103	9.74095	9.62634	1175
3802	YGL028C	9.15185	9.41177	8.49579	8.55192	10.5216	10.5641	10.5428	9.28181	8.52385	1176
3795	YJL156C	9.059	8.90222	9.20266	9.30595	10.4171	10.5078	10.4624	8.98061	9.25431	1177
3793	YJR129C	8.73311	7.85578	10.3853	10.2565	9.66777	9.29785	9.48281	8.29444	10.3209	1178
3787	YDL164C	9.49795	9.55227	9.69113	9.64861	9.12436	9.74778	9.43607	9.52511	9.66987	1179
3764	YDL154W	8.98839	9.05703	9.91504	10.0649	8.79115	9.16705	8.9791	9.02271	9.98999	1180
3756	YOR026W	9.87508	9.95867	9.39642	9.42408	9.72047	9.88959	9.80503	9.91687	9.41025	1181
3752	YOR324C	8.9701	9.25431	8.72373	8.94565	10.4226	10.2407	10.3317	9.11221	8.83469	1182
3701	YPR196W	9.17407	9.1756	8.91492	9.10075	10.1624	9.72291	9.94267	9.17483	9.00784	1183
3699	YGL021W	9.83404	9.72089	9.71112	9.74355	8.91031	8.52674	8.71853	9.77746	9.72733	1184
3694	YNL218W	9.86526	9.5765	9.49939	9.3925	8.91914	8.33304	8.62609	9.72088	9.44594	1185
3681	YCR027C	9.38447	9.21803	9.09419	9.07359	9.40029	9.71062	9.55546	9.30125	9.08389	1186
3659	YLR289W	9.58218	9.54782	9.15786	8.90793	9.41031	9.18782	9.29907	9.565	9.03289	1187
3656	YGL017W	9.78374	9.95923	9.7233	9.72208	9.47211	9.20854	9.34033	9.87148	9.72269	1188
3626	YJL077W-B	9.40966	9.35521	9.35713	9.66851	10.2948	9.9176	10.1062	9.38243	9.51282	1189
3613	YMR268C	9.61893	9.84818	9.22263	9.22185	10.2983	10.4359	10.3671	9.73356	9.22224	1190
3601	YKR019C	9.7312	9.89602	9.68086	9.9075	9.29269	9.11124	9.20196	9.81361	9.79418	1191
3576	YDR132C	9.26824	9.67139	8.94797	9.06351	11.3011	9.87844	10.5898	9.46981	9.00574	1192
3531	YER134C	9.33317	9.30211	9.67203	9.60196	10.3186	9.67519	9.99691	9.31764	9.637	1193
3529	YGR013W	9.41359	9.34458	9.60379	9.3084	9.75671	9.96392	9.86032	9.37908	9.45609	1194
3500	YMR070W	9.42768	9.73567	8.89224	8.68425	9.29606	9.98158	9.63882	9.58167	8.78825	1195
3460	snR73	9.15688	9.44653	9.64659	9.71587	9.18581	9.12133	9.15357	9.30171	9.68123	1196
3453	YGR169C-A	9.33033	9.16365	9.37005	9.20442	9.63867	9.73475	9.68671	9.24699	9.28723	1197
3436	YDL107W	9.78227	9.74722	9.80001	9.53816	9.49551	9.30216	9.39884	9.76475	9.66908	1198
3424	YMR299C	9.83202	9.88099	8.99159	8.89649	9.57922	9.05015	9.31469	9.8565	8.94404	1199
3376	YJL035C	9.80176	9.8202	10.0084	9.79483	9.087	8.91933	9.00317	9.81098	9.90164	1200
3370	YDL006W	9.24665	9.27387	9.24755	9.25432	10.5274	10.588	10.5577	9.26026	9.25094	1201
3369	YPR079W	9.68927	9.87943	9.62267	9.43449	9.38462	9.44174	9.41318	9.78435	9.52858	1202
3348	YDR162C	9.66152	9.51163	9.74662	9.47213	9.61959	8.56967	9.09463	9.58657	9.60938	1203
3305	YLR039C	10.1359	10.2783	9.82817	9.61345	8.79665	8.78513	8.79089	10.2071	9.72081	1204
3293	YGL213C	9.67229	9.59772	9.47527	9.23793	8.96285	8.76346	8.86315	9.63501	9.3566	1205
3279	YJR092W	9.46464	9.3198	9.46395	9.31299	9.67019	9.05793	9.36406	9.39222	9.38847	1206
3204	YMR065W	9.38935	9.36118	9.87112	9.81309	8.55671	8.90696	8.73183	9.37527	9.8421	1207
3194	YNR071C	8.69972	8.66378	9.87557	9.71081	11.0703	9.95758	10.514	8.68175	9.79319	1208
3193	YOL135C	9.76119	9.64746	9.45188	9.33526	9.70724	10.1584	9.93283	9.70432	9.39357	1209
3148	YDR493W	9.46858	9.60299	9.74545	9.76905	9.895	9.6279	9.76145	9.53579	9.75725	1210
3136	YIL172C	9.3757	8.81405	10.2902	10.2283	10.0777	9.38312	9.73043	9.09487	10.2592	1211
3098	YDL202W	9.46999	9.15149	10.0787	9.83383	9.7526	9.26774	9.51017	9.31074	9.95626	1212
3085	YNL326C	9.38516	9.44594	10.0788	10.0223	8.97937	9.62239	9.30088	9.41555	10.0506	1213
3040	YPL257W	9.0663	9.09317	9.30768	9.21363	10.8762	9.23086	10.0535	9.07974	9.26066	1214
3016	YMR223W	9.45443	9.67503	9.67517	9.75743	10.0616	9.97347	10.0175	9.56473	9.7163	1215
3000	YNL282W	9.01192	8.3282	9.86962	10.0641	10.1992	10.0248	10.112	8.67006	9.96686	1216
2995	YDR507C	9.82519	9.82539	9.24398	9.22586	8.90564	9.4976	9.20162	9.82529	9.23492	1217
2981	YFL002C	9.14077	9.23436	9.2012	8.97458	9.5844	10.1552	9.86982	9.18756	9.08789	1218
2937	YOR159C	9.70179	9.68697	9.74592	9.73525	8.82858	8.96078	8.89468	9.69438	9.74058	1219
2911	YPL183C	9.7648	9.51722	10.176	10.2921	8.90799	8.78763	8.84781	9.64101	10.2341	1220
2805	YBR233W-A	9.54046	9.60544	9.18866	8.99851	9.47364	9.71811	9.59587	9.57295	9.09358	1221
2799	YML097C	9.64055	9.66732	9.46096	9.41526	8.92964	9.28204	9.10584	9.65394	9.43811	1222
2735	YOR350C	9.64651	9.82503	9.45663	9.32017	10.4144	10.1065	10.2604	9.73577	9.3884	1223
2718	YFR007W	9.24426	9.35705	10.1897	9.92941	9.99268	9.42258	9.70763	9.30065	10.0596	1224
2709	YER019W	8.62281	8.8086	9.78335	10.0888	9.89844	9.69635	9.7974	8.7157	9.9361	1225
2650	YDR131C	9.90338	10.1737	9.70764	9.47526	9.57778	9.19024	9.38401	10.0386	9.59145	1226
2648	YBR297W	9.91616	9.56609	9.66482	9.84275	9.39754	9.62926	9.5134	9.74113	9.75378	1227
2647	YPL279C	9.89649	9.85063	9.45563	9.35439	9.09415	9.8748	9.48448	9.87356	9.40501	1228
2622	YLR392C	9.7536	9.83389	9.02724	9.02864	9.60641	9.76236	9.68439	9.79374	9.02794	1229
2553	YGR012W	9.92877	9.94923	9.55335	9.27781	10.0761	9.80086	9.93848	9.939	9.41558	1230
2524	YLR221C	9.44632	9.15258	9.5693	9.74873	9.55794	9.55191	9.55492	9.29945	9.65902	1231
2471	YDR123C	9.86837	9.58128	9.09414	8.83019	10.4746	10.1574	10.316	9.72482	8.96217	1232
2427	YMR168C	9.01563	9.21313	9.19491	9.26586	10.2529	10.3887	10.3208	9.11438	9.23038	1233
2410	YLR273C	9.18464	9.54582	9.17308	8.94112	9.61181	9.8636	9.73771	9.36523	9.0571	1234
2394	YDL101C	9.85219	9.75306	9.52523	9.38079	8.79355	9.15518	8.97437	9.80262	9.45301	1235
2378	YBR091C	10.0649	10.0083	9.64673	9.5914	8.82656	9.03291	8.92974	10.0366	9.61907	1236
2370	YBL063W	10.1745	10.2733	9.04373	8.94294	9.22276	8.63245	8.9276	10.2239	8.99333	1237
2366	YOR033C	9.3023	9.27726	9.31254	9.32966	9.73883	10.0799	9.90939	9.28978	9.3211	1238
2338	YKR060W	9.94711	10.224	9.89547	9.98972	8.74688	8.71935	8.73312	10.0856	9.94259	1239
2335	YNL066W	9.41746	9.42211	8.9189	9.37466	10.1589	10.1706	10.1648	9.41978	9.14678	1240
2311	YNL082W	10.2569	10.5142	9.70807	9.55357	8.53309	8.61208	8.57259	10.3855	9.63082	1241
2276	YLR008C	9.5283	8.97416	9.85526	9.77948	10.2626	9.8788	10.0707	9.25123	9.81737	1242
2272	YLR446W	10.1285	10.1117	9.11412	9.13887	9.01118	9.08597	9.04857	10.1201	9.1265	1243
2240	YDL217C	9.57384	9.4407	9.91751	9.71461	9.97627	9.81106	9.89367	9.50727	9.81606	1244
2198	YPR104C	9.28821	9.09672	9.5537	9.59519	9.47679	10.1043	9.79055	9.19247	9.57444	1245
2197	YDR508C	8.15913	8.0495	10.6696	10.8466	10.6031	10.3181	10.4606	8.10432	10.7581	1246
2185	YOR381W	9.23463	9.13005	9.50891	9.55188	10.1261	10.0476	10.0868	9.18234	9.5304	1247
2151	YJL044C	9.7665	9.57801	9.66811	9.46365	10.0945	10.0298	10.0622	9.67225	9.56588	1248
2129	YDR376W	9.85334	9.85781	9.18345	9.39102	9.25546	9.29999	9.27772	9.85558	9.28723	1249
2126	YNL298W	9.24903	9.35474	9.23455	9.3481	9.62758	9.63417	9.63087	9.30188	9.29132	1250
2122	YMR147W	9.43484	9.31356	9.35297	9.49255	10.2213	9.15134	9.6863	9.3742	9.42276	1251
2110	YJL072C	10.0908	9.86082	9.95258	9.88954	8.35438	8.71065	8.53251	9.9758	9.92106	1252
2107	YLL032C	9.62776	9.73296	9.18441	9.1903	9.95932	9.3379	9.64861	9.68036	9.18736	1253
2086	YPR066W	9.31687	9.64255	9.64406	9.7544	9.32647	9.14858	9.23753	9.47971	9.69923	1254
2070	YPL103C	9.0472	8.79879	10.0468	9.85342	9.24431	9.47231	9.35831	8.923	9.95012	1255
2035	YKL209C	8.87368	9.1532	10.0129	10.1971	9.66145	9.82737	9.74441	9.01344	10.105	1256
2010	YOR278W	9.87377	9.91841	9.59335	9.36427	9.16449	9.03247	9.09848	9.89609	9.47881	1257
2002	YIR019C	9.5604	9.50773	9.59809	9.615	10.5585	9.77624	10.1674	9.53406	9.60655	1258
1984	YOR359W	9.6476	9.80734	9.97734	9.85241	9.07108	9.20805	9.13957	9.72747	9.91487	1259
1983	YFL026W	9.33588	9.46487	9.98355	9.89493	9.12041	9.07868	9.09954	9.40038	9.93924	1260
1822	YNL249C	9.79062	9.96981	9.16168	9.22984	10.002	10.1815	10.0918	9.88021	9.19576	1261
1821	YOL017W	10.0424	9.66379	10.0033	9.81219	8.83932	8.15149	8.4954	9.8531	9.90775	1262
1799	YDR499W	9.91387	10.0543	9.53222	9.5932	8.85059	9.26742	9.059	9.9841	9.56271	1263
1788	YPL083C	9.14141	9.23466	8.84188	8.77064	10.1802	11.0913	10.6357	9.18804	8.80626	1264
1743	YKL138C-A	10.0136	9.94386	9.02863	8.73756	9.66645	9.33729	9.50187	9.97874	8.8831	1265
1629	YDL225W	9.68466	9.57175	9.33134	9.45812	9.6015	9.2675	9.4345	9.6282	9.39473	1266
1587	YAL015C	9.2245	9.2461	9.68513	9.75423	9.52167	9.53933	9.5305	9.2353	9.71968	1267
1552	YOL018C	9.43259	9.58414	9.54888	9.26142	10.1499	9.16602	9.65796	9.50837	9.40515	1268
1535	YHL009C	9.49373	9.51762	9.61467	9.48177	10.3289	10.4081	10.3685	9.50568	9.54822	1269
1512	YEL016C	9.48692	9.48199	9.90796	9.91925	9.62938	9.61699	9.62318	9.48445	9.9136	1270
1496	YKL119C	9.56698	9.75533	10.1645	10.0193	9.06088	9.13298	9.09693	9.66116	10.0919	1271
1468	YBL014C	9.64989	9.7275	9.58455	9.63868	9.17817	9.29872	9.23844	9.6887	9.61161	1272
1467	YGR015C	9.12113	9.28477	10.4598	10.5134	9.22876	9.06639	9.14758	9.20295	10.4866	1273
1382	YGL110C	9.75004	9.81081	9.78201	9.75763	9.20157	9.52655	9.36406	9.78043	9.76982	1274
1380	YGR252W	9.68158	9.51416	9.73716	9.8482	9.90341	9.07129	9.48735	9.59787	9.79268	1275
1377	YMR055C	9.57677	9.30588	9.72852	9.71624	9.4489	9.42683	9.43787	9.44132	9.72238	1276
1354	YDR147W	9.26593	9.49007	8.78251	8.59522	9.55399	11.5556	10.5548	9.378	8.68886	1277
1279	YDR159W	9.87751	9.76018	9.48596	9.47799	9.1554	9.23959	9.19749	9.81885	9.48197	1278
1140	YLR239C	9.71404	9.66182	9.73571	9.42059	9.52115	9.46271	9.49193	9.68793	9.57815	1279
1094	YML099C	9.9583	10.0003	9.04047	9.42089	9.76118	9.60853	9.68485	9.9793	9.23068	1280
1092	YGL171W	9.69612	9.9482	9.86259	9.96528	9.13609	8.6933	8.9147	9.82216	9.91394	1281
1052	YGR213C	10.3124	9.90737	9.6439	9.52869	8.9188	9.1959	9.05735	10.1099	9.58629	1282
900	YMR137C	9.48115	9.57999	9.49789	9.38806	10.2835	10.1897	10.2366	9.53057	9.44298	1283
844	YKL048C	10.287	10.2456	9.66972	9.55515	8.94753	8.37947	8.6635	10.2663	9.61243	1284
839	YDR325W	10.2739	10.2147	9.51633	9.76693	8.75042	8.96739	8.85891	10.2443	9.64163	1285
808	YDL148C	9.61904	9.7226	9.92445	9.97696	9.59648	9.18059	9.38854	9.67082	9.9507	1286
743	YPL272C	9.48843	9.65568	9.55368	9.51147	10.3114	10.3516	10.3315	9.57205	9.53258	1287
698	YER123W	9.75095	9.67648	9.60909	9.59406	9.54922	9.71447	9.63184	9.71371	9.60158	1288
652	YDR400W	9.07507	9.25861	10.0731	10.4686	9.24643	9.7245	9.48546	9.16684	10.2709	1289
557	YDR415C	10.0185	10.1714	9.57706	9.34711	9.87802	9.18903	9.53353	10.0949	9.46208	1290
514	YCR059C	8.72702	8.5785	10.5257	10.6151	9.77889	9.65362	9.71626	8.65276	10.5704	1291
459	YHR157W	10.0154	10.0309	9.04419	9.15735	10.0819	10.0844	10.0831	10.0231	9.10077	1292
441	YLR343W	10.1191	9.55889	9.37678	9.30417	9.97938	10.1661	10.0728	9.83901	9.34047	1293
362	YIL019W	9.45749	9.45659	9.51867	9.49259	10.7234	9.87545	10.2994	9.45704	9.50563	1294
151	YPL269W	9.58306	9.44097	9.30239	9.60427	10.0744	10.3368	10.2056	9.51201	9.45333	1295
67	YDR495C	10.0251	10.3605	9.27578	9.23653	9.7408	9.24044	9.49062	10.1928	9.25616	1296
44	YIR021W	9.7277	9.51741	9.90832	9.72373	9.56894	9.70112	9.63503	9.62255	9.81603	1297
5422	YPL039W	9.40359	9.24877	9.75375	9.80202	10.433	10.2294	10.3312	9.32618	9.77788	1298
5386	YLL060C	9.9652	10.0784	9.20685	9.16956	10.5954	9.56211	10.0788	10.0218	9.1882	1299
881	YOR137C	9.92472	10.0557	10.2662	10.2112	8.05765	8.6982	8.37792	9.99021	10.2387	1300
700	YCR063W	9.43084	8.70613	10.512	10.6169	9.48119	9.29039	9.38579	9.06849	10.5644	1301
197	YJR033C	9.6943	9.75606	9.54979	9.46058	9.90645	10.4578	10.1821	9.72518	9.50519	1302
4995	YKL018W	10.1438	10.0643	9.81648	9.82639	9.03903	8.85003	8.94453	10.1041	9.82144	1303
4939	YKL051W	9.97281	10.2146	8.87432	9.33214	10.597	9.9619	10.2795	10.0937	9.10323	1304
4513	YDR444W	9.72452	9.62605	9.65942	9.60023	10.1671	9.94218	10.0546	9.67529	9.62983	1305
3468	YHR045W	10.2454	10.1404	9.47132	9.42214	9.58751	9.38849	9.488	10.1929	9.44673	1306
3028	YHR127W	10.4958	10.4528	9.35077	9.23497	9.33519	9.28931	9.31225	10.4743	9.29287	1307
2719	YGL071W	9.63911	9.56265	9.78082	9.74979	10.0545	9.79621	9.92533	9.60088	9.7653	1308
1470	YDR323C	10.1289	10.1747	9.85027	9.70784	8.8866	9.07186	8.97923	10.1518	9.77905	1309
1329	YMR125W	10.1508	9.98529	9.46966	9.14368	10.0529	9.86179	9.95733	10.068	9.30667	1310
635	YGR272C	9.73985	9.98516	10.051	10.0211	8.9383	9.10164	9.01997	9.8625	10.036	1311
545	YDR318W	10.0592	10.134	9.71419	9.63857	9.03624	9.47993	9.25808	10.0966	9.67638	1312
9	YNR074C	9.51967	9.43196	9.87134	9.88931	9.9979	9.90023	9.94906	9.47582	9.88032	1313
5029	YKL014C	10.5492	10.2647	10.1614	10.0564	7.81111	8.11574	7.96343	10.407	10.1089	1314
4059	YDR386W	10.0373	9.91829	9.79112	9.80225	9.0742	9.46713	9.27067	9.97782	9.79668	1315
3319	YJL127C	9.86082	9.4074	9.97048	10.0224	9.52715	9.47833	9.50274	9.63411	9.99642	1316
2727	YGR286C	9.90932	9.87005	9.44049	9.39361	9.95688	10.243	10.0999	9.88968	9.41705	1317
2172	YDR514C	9.53988	9.82134	9.55668	9.66018	10.0052	10.2004	10.1028	9.68061	9.60843	1318
2091	YPL060W	9.95561	10.0244	9.68812	9.68161	9.29754	9.64024	9.46889	9.99	9.68486	1319
676	YGR078C	9.79001	9.68029	10.3653	10.223	8.95172	8.68441	8.81806	9.73515	10.2941	1320
309	YBR128C	10.2535	10.435	9.19359	9.0665	10.2222	9.50039	9.8613	10.3442	9.13005	1321
5135	YCR072C	9.85087	9.66924	10.7683	11.0094	7.60959	7.78551	7.69755	9.76006	10.8888	1322
5020	YCR038C	9.93635	10.1666	9.67288	9.56177	9.75399	9.20648	9.48024	10.0515	9.61732	1323
4698	YDR301W	9.80357	9.67321	10.2245	10.2887	8.80183	8.95086	8.87634	9.73839	10.2566	1324
3619	YJL204C	10.0639	10.2485	9.70861	9.75943	9.07987	9.13711	9.10849	10.1562	9.73402	1325
3569	YKL218C	9.98232	9.65373	9.39882	9.39685	10.4913	10.1203	10.3058	9.81802	9.39784	1326
1905	YER109C	9.36225	9.34891	9.88058	10.2197	9.84294	9.94407	9.8935	9.35558	10.0501	1327
1071	YDR458C	10.1112	10.1255	9.57313	9.55798	9.76907	9.26654	9.51781	10.1183	9.56556	1328
1023	YLR222C	10.1259	10.0383	10.5974	10.6402	7.62241	7.72976	7.67608	10.0821	10.6188	1329
780	YJL083W	9.6359	9.20425	9.89976	10.0845	10.0926	9.69654	9.89455	9.42007	9.99214	1330
708	YDL033C	9.53077	9.79168	9.53903	9.61272	10.2838	10.2074	10.2456	9.66123	9.57588	1331
5713	YOR229W	9.96367	9.8767	9.53323	9.89513	9.39927	9.80194	9.60061	9.92018	9.71418	1332
5036	YOL078W	9.91272	9.95054	9.39725	9.54866	9.5634	10.3818	9.97262	9.93163	9.47296	1333
4967	YOL124C	9.6495	9.95904	10.3059	10.2909	8.69846	8.77605	8.73726	9.80427	10.2984	1334
2935	YGL126W	9.24302	8.97923	10.4326	10.3418	9.78439	9.81952	9.80196	9.11112	10.3872	1335
2934	YJL070C	10.0228	10.0948	9.98377	9.76397	8.94088	9.17387	9.05738	10.0588	9.87387	1336
2575	YNL273W	10.5381	10.2857	9.72151	9.65781	8.95484	8.78496	8.8699	10.4119	9.68966	1337
1791	YML101C	10.395	10.1851	8.99272	9.21476	10.3634	9.8804	10.1219	10.29	9.10374	1338
1650	YCL005W	9.40916	9.42726	9.95418	10.2748	9.70434	9.75562	9.72998	9.41821	10.1145	1339
1622	YNL224C	9.48451	9.51504	9.91736	9.9056	9.81029	10.2578	10.034	9.49978	9.91148	1340
1243	YLR243W	9.75775	9.77131	10.3093	10.358	8.70825	8.77506	8.74166	9.76453	10.3337	1341
1165	YDR184C	9.78618	9.98616	10.1502	10.258	8.81811	8.7408	8.77946	9.88617	10.2041	1342
536	YLL058W	9.16153	9.23956	10.2066	10.3583	10.1372	9.63681	9.887	9.20054	10.2824	1343
357	YGR104C	9.88324	9.99271	9.9076	9.91769	9.32309	9.2061	9.2646	9.93798	9.91265	1344
5297	YLR272C	9.91432	10.0181	9.57561	9.63872	9.64398	9.89326	9.76862	9.96621	9.60716	1345
5198	YDR107C	9.87165	9.95558	9.69866	9.85146	9.80828	9.38457	9.59642	9.91362	9.77506	1346
4547	YLR086W	9.79607	9.70969	10.0267	10.0535	9.6307	9.15058	9.39064	9.75288	10.0401	1347
4357	YDR263C	9.91532	9.72063	9.72923	9.30258	10.1315	10.3035	10.2175	9.81798	9.51591	1348
3548	YAL032C	9.92755	9.84598	9.64625	9.50193	10.0264	10.0309	10.0287	9.88676	9.57409	1349
3530	YMR289W	9.99023	9.99683	9.86956	9.83634	9.34035	9.20704	9.27369	9.99353	9.85295	1350
3402	YBR130C	9.77832	9.79607	10.4485	10.1472	8.88842	8.84442	8.86642	9.78719	10.2978	1351
3254	YMR001C	10.0349	10.1513	9.51225	9.58579	9.54751	9.81534	9.68143	10.0931	9.54902	1352
3023	YMR113W	10.0846	10.2872	10.3172	10.1617	8.50274	8.08394	8.29334	10.1859	10.2395	1353
2729	YCL047C	10.144	10.033	10.6584	10.5691	7.97556	7.59314	7.78435	10.0885	10.6137	1354
2687	YGR129W	9.27656	9.082	10.326	10.1627	10.2842	9.6403	9.96226	9.17928	10.2443	1355
2413	YNR028W	10.2632	10.4242	9.82943	9.51656	9.25691	8.90524	9.08107	10.3437	9.67299	1356
1960	YBR243C	9.1436	9.01333	10.2047	10.5232	10.0839	9.9121	9.998	9.07847	10.364	1357
1851	YLL052C	8.12849	7.66695	10.6699	11.7447	10.5238	10.3424	10.4331	7.89772	11.2073	1358
1803	YBL034C	10.0641	9.90937	9.543	9.46365	9.90047	10.1167	10.0086	9.98673	9.50332	1359
1777	YLR226W	9.55038	9.84053	9.98002	10.0153	9.71733	9.50602	9.61168	9.69546	9.99766	1360
1757	YLR245C	9.21123	9.05412	10.0362	10.1921	10.2725	10.4073	10.3399	9.13268	10.1141	1361
1134	YOR349W	9.88226	9.9645	9.8409	9.91859	9.54262	9.31553	9.42908	9.92338	9.87975	1362
874	YMR025W	10.0191	10.0121	10.2226	9.97568	9.15331	8.64212	8.89771	10.0156	10.0991	1363
859	YIL096C	9.63321	9.86125	10.472	10.6633	8.8369	8.22722	8.53206	9.74723	10.5677	1364
471	YHR024C	9.47594	9.53983	9.98268	10.1504	10.0394	9.56928	9.80434	9.50788	10.0665	1365
417	YGR081C	10.1186	10.1255	10.0099	10.0295	8.91469	8.88016	8.89742	10.122	10.0197	1366
350	YCL032W	10.1395	10.0594	9.98429	9.85492	9.38593	8.74869	9.06731	10.0995	9.91961	1367
206	YCL054W	10.08	10.1972	10.1283	10.1443	8.57026	8.69699	8.63362	10.1386	10.1363	1368
5108	YHR134W	9.58796	9.66378	10.188	10.1876	9.32729	9.50727	9.41728	9.62587	10.1878	1369
4624	YHL013C	10.1451	10.2977	9.95838	9.82082	9.33085	8.66683	8.99884	10.2214	9.8896	1370
4442	YGR091W	9.70328	9.78432	10.0361	10.1737	9.31252	9.4944	9.40346	9.7438	10.1049	1371
3857	YMR052W	9.10932	8.97633	10.1817	10.5506	10.007	10.0805	10.0438	9.04283	10.3661	1372
3854	YLR238W	10.3238	10.353	9.56952	9.67869	9.38852	9.06578	9.22715	10.3384	9.6241	1373
3688	YNL039W	9.89686	10.0548	9.58425	9.60551	9.91623	9.84837	9.8823	9.97582	9.59488	1374
3435	YJL179W	10.0369	10.058	10.1305	10.1677	8.57566	8.96529	8.77047	10.0474	10.1491	1375
3212	YLR082C	9.75503	9.84469	9.57458	9.62976	10.1345	10.2385	10.1865	9.79986	9.60217	1376
3140	YFR013W	10.0298	10.0176	9.79604	9.9114	9.50884	9.21719	9.36302	10.0237	9.85372	1377
3014	YPL001W	10.5451	10.3929	10.1836	9.83924	8.27117	8.50771	8.38944	10.469	10.0114	1378
2685	YKL099C	10.057	9.93628	10.0827	9.99407	8.61965	9.54638	9.08302	9.99665	10.0384	1379
2183	YDL138W	10.0559	10.136	9.90535	9.92668	9.08835	9.20062	9.14448	10.0959	9.91602	1380
1924	YKR027W	9.76973	9.85617	9.87197	10.0123	9.61396	9.60555	9.60975	9.81295	9.94211	1381
1247	YGR084C	9.90705	9.82215	10.0266	9.8983	9.54808	9.35455	9.45131	9.8646	9.96247	1382
1040	YGR166W	10.0156	10.0114	10.35	10.3194	8.36703	8.73182	8.54943	10.0135	10.3347	1383
1038	YDR235W	10.2309	10.0282	9.93897	9.9254	9.11732	9.08296	9.10014	10.1295	9.93219	1384
537	YPR055W	10.5021	10.5123	9.75091	9.56356	8.47411	9.41869	8.9464	10.5072	9.65723	1385
389	YPL067C	9.54418	9.17574	9.83594	10.0545	10.2916	10.363	10.3273	9.35996	9.94524	1386
196	YDR210W	9.85935	9.97083	9.97109	10.1654	9.10463	9.26173	9.18318	9.91509	10.0682	1387
30	YNL083W	9.57892	9.47195	10.1582	10.2237	9.84755	9.39941	9.62348	9.52543	10.191	1388
5541	YHL044W	9.59296	9.71628	9.99011	9.92277	9.9264	9.83705	9.88173	9.65462	9.95644	1389
5499	YMR285C	9.90999	9.76066	10.0474	10.1971	9.45827	9.1509	9.30459	9.83532	10.1222	1390
4910	YDR197W	10.121	10.0177	9.87172	9.94867	9.32696	9.14547	9.23621	10.0694	9.9102	1391
4811	YGR179C	10.4873	10.6578	9.79275	9.58995	8.99196	8.72125	8.85661	10.5725	9.69135	1392
4725	YCL055W	9.49948	9.37897	11.0429	10.9084	8.34226	8.53633	8.43929	9.43922	10.9756	1393
4599	YBR087W	10.3551	10.4229	9.62784	9.47542	9.28515	9.36069	9.32292	10.389	9.55163	1394
4576	YJL051W	9.65402	9.85834	9.96051	10.3469	9.69034	9.05215	9.37125	9.75618	10.1537	1395
4475	YGR251W	9.88509	9.95837	10.02	10.1646	9.50298	8.91779	9.21039	9.92173	10.0923	1396
4329	YPR095C	10.3514	10.1902	9.46507	9.30674	9.44883	10.177	9.81292	10.2708	9.3859	1397
3834	YPL040C	9.50215	9.54313	9.99283	10.0315	9.75115	10.2286	9.98986	9.52264	10.0121	1398
3797	YJR041C	10.4394	10.2573	10.3822	10.4352	8.02157	7.88125	7.95141	10.3484	10.4087	1399
3334	YMR300C	9.61706	9.68701	10.5254	10.3192	8.64285	9.46695	9.0549	9.65204	10.4223	1400
2956	YJL031C	10.2801	10.3616	9.72479	9.59001	9.76919	8.99037	9.37978	10.3209	9.6574	1401
2659	YJL181W	10.4715	10.3037	9.8088	9.52271	9.05994	9.40267	9.2313	10.3876	9.66575	1402
2253	YHR034C	10.2412	10.31	10.0906	10.0032	9.04498	8.49985	8.77242	10.2756	10.0469	1403
2006	YBL060W	9.92507	10.0034	9.72275	9.80052	10.142	9.25363	9.69782	9.96424	9.76163	1404
1925	YGL124C	9.84189	9.85124	9.85359	9.78873	9.78924	9.81121	9.80022	9.84657	9.82116	1405
1895	YDR219C	10.2439	10.4449	9.41627	9.26541	9.71888	10.0044	9.86164	10.3444	9.34084	1406
1688	YPL192C	8.98846	8.38081	11.3869	11.2697	8.98598	9.31158	9.14878	8.68463	11.3283	1407
1619	YJR111C	9.81944	9.72164	10.1647	10.301	9.49081	9.14157	9.31619	9.77054	10.2328	1408
1590	YLR154W-E	10.7385	10.0406	9.68313	10.1123	9.36315	8.33151	8.84733	10.3896	9.89773	1409
1523	YOR250C	10.1476	10.2324	10.0053	9.87536	9.11809	8.9625	9.0403	10.19	9.94035	1410
1316	YNL252C	9.68489	9.97643	9.61523	9.58701	10.4087	10.0222	10.2154	9.83066	9.60112	1411
1293	YNL169C	9.7134	9.69217	9.78861	9.56868	10.3714	10.2319	10.3017	9.70278	9.67865	1412
1033	YFL020C	9.77156	9.68569	10.5686	10.649	8.62849	8.85226	8.74038	9.72862	10.6088	1413
502	YNR020C	9.9854	9.73629	10.4612	10.4117	8.85847	8.6582	8.75833	9.86085	10.4364	1414
167	YNL095C	9.61034	9.49986	10.1784	10.1019	9.74423	9.87277	9.8085	9.5551	10.1401	1415
55	YDR439W	9.72556	9.94453	9.63243	9.65523	10.1778	10.2538	10.2158	9.83505	9.64383	1416
12	YJL147C	10.0614	9.95536	9.95679	9.76907	9.6923	9.43275	9.56252	10.0084	9.86293	1417
5416	YIL020C	9.84943	9.95867	10.0168	9.96815	9.26351	9.72061	9.49206	9.90405	9.99249	1418
5221	YDR164C	9.66212	9.92809	9.9954	10.0623	9.74384	9.58518	9.66451	9.7951	10.0289	1419
5101	YER113C	10.0776	10.3017	9.76079	9.61106	9.20605	9.8412	9.52362	10.1897	9.68593	1420
4623	YKL222C	9.93368	9.83378	9.64464	9.58712	10.1341	10.2467	10.1904	9.88373	9.61588	1421
3623	YLR211C	10.1488	10.0464	9.86061	9.73276	9.77303	9.22076	9.4969	10.0976	9.79668	1422
3555	YGL236C	9.65797	9.46291	10.4233	10.1164	9.54516	9.70365	9.62441	9.56044	10.2699	1423
3280	YJL098W	10.6226	10.6052	9.89207	9.80377	8.72094	8.52242	8.62168	10.6139	9.84792	1424
3059	YDR316W	9.94502	10.1928	9.74909	9.67761	9.71421	9.73132	9.72277	10.0689	9.71335	1425
3058	YFR041C	10.077	10.1074	9.61383	9.49502	9.93346	9.96269	9.94808	10.0922	9.55442	1426
3025	YNL254C	10.1446	9.81872	9.97768	9.83656	9.67046	9.48243	9.57644	9.98166	9.90712	1427
2661	YNL236W	10.294	10.3649	10.0517	10.0563	8.64363	8.87077	8.7572	10.3294	10.054	1428
2554	YFR042W	10.3357	10.3218	9.44673	9.53561	9.78063	9.71602	9.74832	10.3288	9.49117	1429
2203	YPR021C	10.0091	10.0474	10.1836	10.0413	9.12544	9.21872	9.17208	10.0282	10.1124	1430
2177	YOR205C	9.60784	9.60144	10.0636	10.1906	9.76318	9.87353	9.81836	9.60464	10.1271	1431
1971	YPR190C	9.8325	10.2338	9.94397	9.9619	9.48972	9.27444	9.38208	10.0332	9.95294	1432
1961	YDR179W-A	10.7106	10.9747	9.48444	9.61072	8.60639	9.01384	8.81011	10.8426	9.54758	1433
1904	YPL005W	10.1082	10.0657	9.68693	9.56963	9.76182	9.96497	9.86339	10.0869	9.62828	1434
1901	YIL092W	10.0167	10.0172	9.93068	9.91128	9.43872	9.55001	9.49437	10.0169	9.92098	1435
1894	YBR239C	9.37979	9.83119	9.95068	10.1819	9.82757	9.94967	9.88862	9.60549	10.0663	1436
1891	YDR430C	10.0779	9.91355	9.94505	9.84521	9.52407	9.58207	9.55307	9.99571	9.89513	1437
1805	YKR063C	9.92215	9.92143	9.82787	9.91171	9.64973	9.83111	9.74042	9.92179	9.86979	1438
1765	YPR084W	9.63506	9.71767	9.96571	10.0223	9.8906	10.0151	9.95288	9.67636	9.99402	1439
1639	YGR103W	9.90764	9.88599	10.273	10.2922	8.89948	9.28352	9.0915	9.89682	10.2826	1440
1464	YDL175C	9.55141	9.98125	9.93854	10.0459	9.70431	9.80407	9.75419	9.76633	9.99224	1441
1267	YOL047C	10.1858	9.8297	9.77468	9.84744	9.5853	9.89728	9.74129	10.0078	9.81106	1442
1253	YJL208C	9.81681	10.1103	10.437	10.5121	8.65626	8.55225	8.60426	9.96358	10.4746	1443
986	YKL033W	10.3496	10.1022	10.0955	9.98896	8.98909	8.86587	8.92748	10.2259	10.0422	1444
316	YLR262C	10.261	10.0283	10.281	9.99457	8.62849	9.17539	8.90194	10.1447	10.1378	1445
222	YDR118W	10.1213	10.3354	9.38048	9.56006	9.95969	9.85879	9.90924	10.2284	9.47027	1446
138	YBR285W	9.06866	9.03608	10.5197	11.0653	9.04939	10.2026	9.626	9.05237	10.7925	1447
5433	YBL005W	10.0627	10.009	9.91911	9.9898	9.48474	9.49988	9.49231	10.0358	9.95445	1448
5352	YCL016C	10.1148	9.732	10.0095	9.87987	9.53653	9.74251	9.63952	9.92341	9.94466	1449
5329	YBR254C	10.4206	10.168	10.3137	10.4097	8.50662	8.25536	8.38099	10.2943	10.3617	1450
5159	YLR006C	10.4219	10.4898	9.76797	9.7597	9.09519	9.06158	9.07839	10.4559	9.76383	1451
4970	YML059C	10.1803	9.95498	10.3124	10.3654	8.66284	8.90806	8.78545	10.0676	10.3389	1452
4875	YLL034C	10.3655	10.1682	10.4049	10.538	7.98281	8.45404	8.21842	10.2668	10.4715	1453
4419	YJL013C	10.3713	10.3417	9.58973	9.63702	9.56418	9.55447	9.55932	10.3565	9.61338	1454
4314	YHR107C	10.4334	10.1759	10.1901	9.86333	8.98291	8.85516	8.91904	10.3047	10.0267	1455
4103	YLR068W	9.93811	9.83458	10.0761	10.0136	9.77673	9.27178	9.52425	9.88635	10.0449	1456
3843	YKL028W	9.78396	9.74688	10.1747	10.0717	9.76669	9.5441	9.6554	9.76542	10.1232	1457
3538	YML014W	10.3928	10.3371	10.0338	9.79668	9.17941	8.80312	8.99127	10.365	9.91523	1458
2829	YMR233W	9.80556	10.0429	9.59149	9.76022	10.019	10.3731	10.1961	9.92425	9.67586	1459
2702	YGR062C	9.70365	9.52947	10.1115	10.1279	10.0534	9.66986	9.86165	9.61656	10.1197	1460
2390	YDR108W	10.6755	10.6402	10.0062	9.93961	8.54495	8.62493	8.58494	10.6578	9.97292	1461
1996	YGR227W	10.1537	10.1908	10.0144	10.1204	8.8977	9.37564	9.13667	10.1722	10.0674	1462
1827	YOL128C	11.4921	11.5189	8.61896	8.67855	9.66219	9.17073	9.41646	11.5055	8.64875	1463
1675	YAR020C	9.61915	9.34967	11.1763	10.874	8.49725	8.65182	8.57453	9.48441	11.0251	1464
1565	YBR223C	9.82227	9.69947	10.0984	10.1227	9.93549	9.65063	9.79306	9.76087	10.1105	1465
1289	YMR263W	9.89845	9.84892	10.2372	10.1679	9.58486	9.10459	9.34473	9.87368	10.2026	1466
1169	YDR428C	9.6231	9.83378	10.1244	10.14	9.59335	9.72909	9.66122	9.72844	10.1322	1467
1100	YOR080W	9.94603	10.2032	10.2745	10.2444	8.99512	9.0742	9.03466	10.0746	10.2594	1468
1049	YLR457C	10.0749	10.1698	9.73705	9.76787	9.56686	10.1058	9.83635	10.1223	9.75246	1469
977	YKL165C	10.0377	10.0253	9.67807	9.64466	9.79407	10.4419	10.118	10.0315	9.66136	1470
902	YIR007W	10.1083	10.1665	10.2371	10.0893	8.97561	8.97095	8.97328	10.1374	10.1632	1471
832	YHL030W	10.9332	10.8893	9.83235	9.59114	8.40481	8.64903	8.52692	10.9112	9.71174	1472
725	YOR076C	10.5816	10.7089	10.2641	10.3972	7.67385	8.50921	8.09153	10.6452	10.3307	1473
601	YGL143C	10.2004	10.4044	10.1508	10.0486	9.14845	8.82136	8.9849	10.3024	10.0997	1474
385	YHR065C	10.3002	10.2709	10.8271	10.7933	7.88293	7.83414	7.85854	10.2855	10.8102	1475
311	YLR212C	10.2484	10.1959	10.3412	10.2383	8.81214	8.47561	8.64388	10.2222	10.2898	1476
209	YOL162W	10.0991	10.0353	9.87932	10.0224	9.55693	9.67569	9.61631	10.0672	9.95087	1477
10	YLR154C-H	9.73842	10.3332	9.54429	9.54634	10.0563	10.4521	10.2542	10.0358	9.54532	1478
5698	YNL158W	9.92351	9.51692	10.0418	9.91321	9.94997	10.1261	10.038	9.72021	9.97753	1479
5581	YAL009W	10.2039	10.2625	10.0367	10.1565	8.94933	9.09629	9.02281	10.2332	10.0966	1480
5510	YDR295C	10.4169	10.3976	10.063	9.92281	9.06213	8.99917	9.03065	10.4072	9.99289	1481
5303	YKR102W	9.62583	9.53055	9.9632	9.88788	9.84332	10.7186	10.2809	9.57819	9.92554	1482
5217	YDL141W	9.8835	9.63257	10.5823	10.8826	8.75105	8.63549	8.69327	9.75804	10.7324	1483
4786	YDR066C	9.75546	9.81891	9.71535	9.70186	10.2484	10.386	10.3172	9.78719	9.70861	1484
4708	YPR137W	9.94361	10.0443	10.0401	10.0235	9.28946	9.86598	9.57772	9.99398	10.0318	1485
4554	YJR084W	9.9316	10.2865	9.94798	9.92747	9.60528	9.463	9.53414	10.109	9.93772	1486
4488	YBR220C	10.2363	10.0261	9.36258	9.5587	10.2111	10.3383	10.2747	10.1312	9.46064	1487
4481	YJL157C	9.68184	9.69041	10.9769	10.6692	8.68137	8.78045	8.73091	9.68613	10.823	1488
4291	YKL128C	8.10785	8.14736	11.8689	12.2425	9.07227	9.07412	9.0732	8.1276	12.0557	1489
4226	YEL053C	10.0887	10.2964	9.83476	9.67699	9.80749	9.85792	9.8327	10.1925	9.75587	1490
4223	YCR015C	10.4234	10.4525	9.85741	9.90219	9.08022	8.98105	9.03063	10.438	9.8798	1491
3709	YKL139W	10.3064	10.3999	9.99107	9.80917	8.95975	9.37474	9.16725	10.3531	9.90012	1492
3124	YGL223C	10.4503	10.246	9.8283	9.84383	10.0245	8.92807	9.47631	10.3482	9.83607	1493
2986	YHR058C	9.90457	9.79079	9.85983	9.70485	10.3732	10.1003	10.2367	9.84768	9.78234	1494
2985	YNL204C	10.119	10.1758	9.85084	9.80048	9.89649	9.74431	9.8204	10.1474	9.82566	1495
2951	YEL032W	10.0952	10.2057	10.0429	9.89712	9.52575	9.41294	9.46934	10.1505	9.97002	1496
2684	YNR026C	9.79286	9.92598	10.7363	10.8406	8.52101	8.74837	8.63469	9.85942	10.7885	1497
2646	YCR003W	10.3879	10.12	10.0052	9.89544	9.54232	9.02207	9.28219	10.2539	9.95035	1498
2589	YDR303C	10.4191	10.3706	9.95697	10.204	8.72404	9.00217	8.8631	10.3949	10.0805	1499
2582	YDL142C	10.4048	10.5428	9.64701	9.65256	9.50311	9.3625	9.43281	10.4738	9.64978	1500
2510	YLR386W	10.0666	10.1954	9.95543	10.1687	9.35135	9.36076	9.35605	10.131	10.0621	1501
2496	YNR032W	9.79656	9.72636	10.1096	10.1374	10.1616	9.77538	9.9685	9.76146	10.1235	1502
2436	YKR078W	10.0917	10.1331	9.57741	9.41755	10.79	9.83726	10.3136	10.1124	9.49748	1503
2292	YBR060C	10.3533	10.2144	10.4343	10.3338	8.87654	8.4961	8.68632	10.2839	10.3841	1504
2288	YOR206W	9.84414	10.0007	10.0443	10.277	9.87535	9.26127	9.56831	9.92243	10.1606	1505
2259	YNL154C	9.71106	10.0728	10.0199	10.1816	9.70196	9.80662	9.75429	9.89191	10.1007	1506
2227	YPL030W	10.0236	10.2905	10.2328	10.1697	8.98186	9.20071	9.09128	10.1571	10.2013	1507
2226	YNL283C	10.1369	10.0077	10.3319	10.1465	9.13543	9.26655	9.20099	10.0723	10.2392	1508
2173	YGR112W	10.087	9.86602	9.95343	9.82442	9.87501	9.98816	9.93159	9.97653	9.88892	1509
2090	YJL115W	9.93842	9.89589	10.5066	10.1244	9.69947	8.94979	9.32463	9.91715	10.3155	1510
2059	YLR014C	10.1127	10.0789	10.1783	10.4608	8.80992	9.07622	8.94307	10.0958	10.3195	1511
2033	YBR129C	10.1549	10.0815	9.54198	9.62261	10.3084	10.3266	10.3175	10.1182	9.58229	1512
1987	YJL096W	10.2823	10.0085	9.8804	9.55415	10.1156	9.77872	9.94717	10.1454	9.71727	1513
1978	YNR010W	10.3178	10.2848	9.75042	9.84452	9.60053	9.33478	9.46765	10.3013	9.79747	1514
1967	YOR126C	10.1039	10.1744	10.232	9.95371	9.41582	9.2619	9.33886	10.1391	10.0928	1515
1919	YEL029C	10.305	10.405	10.2666	10.3642	8.17393	8.98455	8.57924	10.355	10.3154	1516
1859	YLR098C	9.93705	9.89397	9.88925	10.0138	9.85593	9.8417	9.84882	9.91551	9.95151	1517
1828	YPL042C	9.84854	9.57763	9.91477	9.90638	10.5249	10.039	10.2819	9.71308	9.91058	1518
1825	YMR053C	10.2686	9.868	9.71787	9.63591	9.56397	10.6107	10.0873	10.0683	9.67689	1519
1345	YBR293W	9.74421	9.49925	10.1888	10.2037	10.0449	9.96624	10.0056	9.62173	10.1962	1520
1234	YDR083W	9.59594	9.77885	10.2404	10.2253	9.72406	10.1497	9.93689	9.6874	10.2329	1521
1143	YPL132W	10.1511	10.2568	9.69186	9.2572	10.351	10.3712	10.3611	10.2039	9.47453	1522
1093	YLR376C	10.0371	10.184	10.2759	9.99136	9.61237	9.24461	9.42849	10.1105	10.1336	1523
1019	YER168C	10.2342	9.74114	9.95171	9.90427	9.89914	9.84976	9.87445	9.98766	9.92799	1524
997	YDL139C	10.463	10.2338	9.94534	9.861	9.11435	9.50154	9.30794	10.3484	9.90317	1525
953	YLR316C	9.9658	9.65378	10.3024	10.4034	10.0713	9.00133	9.5363	9.80979	10.3529	1526
701	YGL169W	10.0325	10.0034	10.0058	9.96615	9.33649	9.99732	9.6669	10.0179	9.986	1527
660	YOR252W	9.70933	9.75437	10.4345	10.5106	9.40721	9.39526	9.40123	9.73185	10.4725	1528
515	YML093W	9.90797	10.012	10.1117	10.2633	9.59931	9.45048	9.5249	9.95997	10.1875	1529
378	YGL084C	9.96725	9.95781	9.93798	9.93264	9.89255	9.74854	9.82054	9.96253	9.93531	1530
293	YLR312W-A	9.75944	9.79463	9.83358	9.83585	10.6574	10.1549	10.4062	9.77703	9.83472	1531
228	YDR253C	11.0768	11.1092	8.71802	8.73652	10.4959	9.98445	10.2402	11.093	8.72727	1532
64	YDL167C	10.1083	9.99105	10.0463	10.3244	9.38111	9.45929	9.4202	10.0497	10.1853	1533
14	YNL320W	9.86788	9.91859	10.287	10.2036	9.29422	9.5577	9.42596	9.89323	10.2453	1534
5593	YML046W	10.0356	10.0928	10.3154	10.3972	8.85641	9.44111	9.14876	10.0642	10.3563	1535
5462	YJR141W	10.4173	10.5219	9.64107	9.84863	9.84541	9.27416	9.55978	10.4696	9.74485	1536
5374	YIL106W	9.80688	9.78852	10.1524	9.93777	10.5019	10.1112	10.3065	9.7977	10.0451	1537
5347	YCL036W	9.64764	9.71827	10.5463	10.5653	9.39693	9.54866	9.47279	9.68295	10.5558	1538
5228	YDR348C	9.76746	9.65961	9.95001	10.058	10.198	10.1906	10.1943	9.71354	10.004	1539
5131	YHR182W	9.96005	9.91797	10.0939	10.1747	9.59519	9.78052	9.68786	9.93901	10.1343	1540
5099	YLR264C-A	10.1413	9.68952	10.1977	10.4281	9.25996	9.64378	9.45187	9.91541	10.3129	1541
4866	YIL021W	9.9051	9.98035	9.95402	9.80463	10.4357	9.71238	10.074	9.94273	9.87933	1542
4791	YKR079C	10.0933	10.0987	10.3217	10.1362	9.08601	9.53346	9.30974	10.096	10.229	1543
4685	YFL034W	10.2039	10.1434	9.58843	9.57572	9.97465	10.3654	10.17	10.1736	9.58208	1544
4679	YLR452C	9.35825	9.41392	10.7508	10.6124	9.57942	9.88322	9.73132	9.38609	10.6816	1545
4542	YMR060C	10.0707	10.0955	10.0305	9.69459	10.1911	10.1357	10.1634	10.0831	9.86253	1546
4492	YDR425W	10.5198	10.6944	9.46933	9.26284	10.2315	10.0835	10.1575	10.6071	9.36608	1547
4459	YHR151C	9.82303	9.91621	9.92215	9.77986	9.97148	10.5906	10.281	9.86962	9.851	1548
4366	YDR419W	10.1393	10.2728	9.88788	9.87126	9.73892	10.0442	9.89157	10.2061	9.87957	1549
4240	YDR031W	10.0888	10.0462	9.96066	9.74448	10.1654	9.82531	9.99537	10.0675	9.85257	1550
4138	YOR160W	10.3667	10.3456	10.2152	9.96115	9.03065	9.18517	9.10791	10.3562	10.0882	1551
3950	YOL057W	10.1497	10.2793	10.2727	9.95733	9.36396	9.39752	9.38074	10.2145	10.115	1552
3812	YER076C	9.09455	9.20029	10.7133	11.2144	10.0023	9.52978	9.76606	9.14742	10.9639	1553
3667	YLR431C	10.4226	10.4525	9.88866	9.75955	9.26411	9.53339	9.39875	10.4376	9.8241	1554
3533	YMR183C	10.0305	9.85372	10.3584	10.2195	9.8907	9.45043	9.67057	9.94211	10.2889	1555
3411	YMR293C	10.2309	10.296	10.0095	9.98737	9.65328	9.72417	9.68872	10.2635	9.99844	1556
3358	YIL103W	9.74319	9.71821	9.94817	10.0734	9.98808	10.8252	10.4066	9.7307	10.0108	1557
3315	YFL048C	10.433	10.4651	9.8926	9.89472	9.26733	9.79728	9.53231	10.4491	9.89366	1558
3234	YKL137W	9.81239	9.87333	10.0673	10.0049	10.2795	10.3654	10.3225	9.84286	10.0361	1559
3218	YDR260C	10.481	10.3355	9.83624	9.78638	9.50224	9.41545	9.45884	10.4082	9.81131	1560
3152	YDR113C	10.6631	10.677	9.63575	9.35076	9.76705	10.2635	10.0153	10.6701	9.49326	1561
3001	YJL036W	10.218	9.95173	9.88443	9.59528	9.89651	10.5204	10.2084	10.0849	9.73985	1562
2886	YLR102C	9.95835	10.0501	9.89221	9.76629	10.8512	9.98329	10.4173	10.0042	9.82925	1563
2875	YLR215C	10.0698	10.3114	10.2225	10.0598	9.50858	9.0543	9.28144	10.1906	10.1411	1564
2721	YNL201C	9.55174	9.90873	10.0491	10.3224	9.72233	10.2697	9.996	9.73023	10.1858	1565
2706	YIL113W	10.3822	10.3001	9.90293	9.88506	9.68202	10.0202	9.85112	10.3411	9.894	1566
2652	YMR277W	10.6926	10.7005	9.80688	9.80437	9.34856	9.0215	9.18503	10.6966	9.80562	1567
2567	YNL185C	9.78957	9.90065	10.1343	10.0231	10.3532	10.4439	10.3985	9.84511	10.0787	1568
2525	YLR459W	10.1781	10.0234	9.6393	9.73606	10.0255	10.5217	10.2736	10.1008	9.68768	1569
2509	YPL003W	10.2993	10.427	9.60681	9.44227	10.4362	10.3404	10.3883	10.3632	9.52454	1570
2421	YJL091C	10.0548	10.3078	9.85996	9.76084	10.4606	10.3682	10.4144	10.1813	9.8104	1571
2420	YJL145W	10.3171	10.349	9.78594	9.50132	10.2017	9.78327	9.99249	10.3331	9.64363	1572
2395	YJL071W	10.2189	10.2072	10.123	10.1674	9.57089	9.36468	9.46779	10.213	10.1452	1573
2346	YDR057W	10.0569	10.2182	10.0117	9.94844	9.48942	9.87834	9.68388	10.1375	9.98006	1574
2322	YHR101C	10.2928	10.2254	9.85987	9.77097	9.89061	9.97486	9.93273	10.2591	9.81542	1575
2251	YGR066C	12.4522	11.9929	10.8361	10.5301	10.8248	10.0885	10.4566	12.2225	10.6831	1576
2231	YBR202W	10.668	10.6304	10.0781	9.74007	8.963	9.1188	9.0409	10.6492	9.9091	1577
2144	YLR087C	10.793	10.6437	11.4523	11.5271	10.9995	10.7769	10.8882	10.7183	11.4897	1578
2050	YKL212W	9.5638	9.71661	10.2361	10.0053	10.1747	10.35	10.2624	9.6402	10.1207	1579
1883	YPL168W	10.2523	10.4488	9.63398	9.74537	10.0814	10.0282	10.0548	10.3506	9.68968	1580
1823	YKL204W	10.0758	10.1396	9.96999	9.81475	10.2665	9.81914	10.0428	10.1077	9.89237	1581
1754	YMR224C	10.0963	10.0132	9.99085	9.96589	10.0194	10.1497	10.0846	10.0548	9.97837	1582
1667	YNL047C	10.5361	10.3186	9.65293	9.57005	10.2803	10.1356	10.208	10.4273	9.61149	1583
1644	YJL080C	11.6584	11.4795	11.789	11.4951	10.0362	10.4824	10.2593	11.5689	11.642	1584
1577	YMR091C	10.1429	10.0833	9.94719	9.92675	9.82731	10.7336	10.2805	10.1131	9.93697	1585
1561	YDR470C	10.5028	10.3962	9.90352	9.47511	9.88399	10.185	10.0345	10.4495	9.68931	1586
1495	YIL104C	10.1788	10.1728	10.0762	9.98026	9.22917	9.88028	9.55473	10.1758	10.0282	1587
1490	YFL023W	10.986	11.1014	11.0979	10.9793	11.0723	10.7798	10.9261	11.0437	11.0386	1588
1478	YNL051W	10.0509	10.1663	9.90358	9.62781	10.3452	9.88843	10.1168	10.1086	9.7657	1589
1246	YLR436C	10.822	10.7179	9.64977	9.75637	9.19183	9.0626	9.12721	10.7699	9.70307	1590
1175	YKL161C	10.3162	10.0118	10.1882	10.0431	9.49729	9.50601	9.50165	10.164	10.1157	1591
1162	YHR122W	11.1411	11.0564	11.2275	11.1608	10.97	10.7458	10.8579	11.0988	11.1941	1592
1147	YJL139C	10.1182	10.051	10.0352	9.95783	10.1327	10.1383	10.1355	10.0846	9.99649	1593
1050	YHR178W	10.2841	10.3372	9.86377	9.90858	9.84479	9.88479	9.86479	10.3106	9.88617	1594
974	YOR258W	9.95755	10.1099	9.91793	9.95392	10.2208	10.6057	10.4132	10.0338	9.93593	1595
939	YJR134C	10.1719	10.0838	10.0115	9.79925	10.9226	9.717	10.3198	10.1278	9.90535	1596
913	YJR099W	11.5785	11.6244	11.1927	10.908	11.1122	10.1505	10.6314	11.6014	11.0503	1597
898	YER093C-A	10.1518	10.0603	10.2291	10.0571	9.77475	9.65787	9.71631	10.1061	10.1431	1598
889	YML021C	10.3353	10.1945	9.78772	9.57566	10.4147	10.2047	10.3097	10.2649	9.68169	1599
871	YIL006W	10.3126	9.98029	10.0819	9.87705	10.1146	10.1334	10.124	10.1464	9.97947	1600
812	YOR228C	10.0348	9.93833	9.96211	9.84388	10.1875	10.0926	10.1401	9.98655	9.903	1601
788	YOR174W	9.92401	10.0519	10.1806	10.1003	10.1291	10.133	10.1311	9.98797	10.1405	1602
786	YLR433C	10.201	9.89615	10.3338	10.2171	9.86498	9.63436	9.74967	10.0486	10.2754	1603
766	YKL162C	10.4453	10.523	9.75483	9.64066	10.0204	9.40078	9.71061	10.4841	9.69775	1604
751	YIL009C-A	9.97566	10.0618	10.1419	10.3842	9.62222	9.29179	9.45701	10.0187	10.2631	1605
732	YMR294W	10.5793	10.7651	9.67161	9.39665	9.98752	9.6497	9.81861	10.6722	9.53413	1606
626	YFR048W	10.193	10.3711	10.0192	9.97147	9.83031	10.0362	9.93327	10.282	9.99532	1607
608	YHR158C	10.6749	10.7454	9.66511	9.74319	9.43502	10.0642	9.74962	10.7101	9.70415	1608
594	YKR037C	10.2278	10.24	9.68517	9.50851	10.2146	10.5101	10.3623	10.2339	9.59684	1609
580	YHR001W	11.071	10.9928	11.1496	10.9637	10.9177	10.7344	10.826	11.0319	11.0567	1610
524	YOL063C	11.4046	11.5022	11.1862	11.2818	10.5778	10.537	10.5574	11.4534	11.234	1611
511	YPR178W	10.4042	10.5379	9.93223	9.74257	9.84469	9.63745	9.74107	10.471	9.8374	1612
491	YNL011C	10.2042	10.337	10.1332	10.0056	9.74308	9.87966	9.81137	10.2706	10.0694	1613
482	YER172C	11.1639	10.9497	11.321	11.2327	10.9676	10.4679	10.7177	11.0568	11.2768	1614
461	YDL155W	10.2157	10.1987	9.79281	9.78099	9.7701	10.4397	10.1049	10.2072	9.7869	1615
424	YDR062W	10.3423	10.2398	11.759	11.7661	10.7959	10.8766	10.8362	10.291	11.7625	1616
410	YDR266C	9.91916	9.85028	10.171	10.3175	9.93845	10.9883	10.4634	9.88472	10.2443	1617
372	YGL211W	10.0301	9.84552	10.1109	10.05	10.3315	10.4783	10.4049	9.93779	10.0804	1618
301	YLR137W	10.214	10.0355	10.1304	9.92556	9.9558	9.73898	9.84739	10.1247	10.028	1619
270	YOR329C	11.0239	11.2422	10.9847	10.9608	10.5447	11.0447	10.7947	11.133	10.9727	1620
227	YGR083C	10.2374	10.3426	10.0643	10.0542	9.81575	9.8514	9.83357	10.29	10.0593	1621
211	YPR031W	10.4206	10.3489	9.56984	9.54226	9.73489	10.9518	10.3433	10.3847	9.55605	1622
186	YPR117W	11.5154	11.3393	11.366	11.4852	10.547	10.2563	10.4016	11.4273	11.4256	1623
168	YPL101W	11.4198	11.281	10.9152	10.7282	10.8146	10.7893	10.802	11.3504	10.8217	1624
155	YNL291C	10.1597	10.3659	9.9658	9.80357	9.76968	10.0408	9.90525	10.2628	9.88469	1625
5680	YLR417W	11.2497	11.3542	10.9925	10.8453	10.5403	11.0625	10.8014	11.302	10.9189	1626
5674	YNL331C	10.1028	9.95221	9.88737	10.0171	10.5915	10.1277	10.3596	10.0275	9.95225	1627
5664	YMR228W	10.4152	10.4509	9.80741	9.63668	9.77338	10.6369	10.2051	10.433	9.72205	1628
5642	YHR032W	9.5416	9.43792	10.5682	10.6997	10.4758	10.4582	10.467	9.48976	10.6339	1629
5528	YKR013W	10.45	10.3913	11.8831	11.8198	10.7987	10.6916	10.7451	10.4206	11.8514	1630
5514	YJL074C	10.5642	10.6233	9.87062	9.79707	9.63224	9.23382	9.43303	10.5937	9.83384	1631
5488	YBR044C	10.1307	10.1218	9.92944	10.0718	10.3643	10.2786	10.3215	10.1262	10.0006	1632
5461	YNL288W	10.1386	10.1165	10.1557	10.21	9.9853	10.1464	10.0658	10.1275	10.1828	1633
5363	YJR090C	11.5625	11.5374	11.095	11.0977	10.3802	10.8352	10.6077	11.5499	11.0963	1634
5339	YKL033W-A	10.3667	9.97119	11.8419	11.7509	11.0094	10.7522	10.8808	10.169	11.7964	1635
5292	YGR195W	9.49034	9.65383	10.4925	10.6315	9.8563	9.798	9.82715	9.57209	10.562	1636
5286	YIR024C	10.3603	10.2462	9.95834	9.85743	10.161	9.89446	10.0278	10.3032	9.90788	1637
5190	YLR425W	11.6315	11.5573	11.1936	11.1718	10.4136	10.4159	10.4148	11.5944	11.1827	1638
5145	YGR245C	11.1654	11.4841	11.166	11.3311	10.4979	10.6837	10.5908	11.3248	11.2485	1639
5129	YPR139C	10.3612	10.448	9.9306	9.74652	9.71536	9.55796	9.63666	10.4046	9.83856	1640
5116	YLR095C	10.0179	10.1264	10.2668	10.2387	9.66063	9.64021	9.65042	10.0721	10.2527	1641
5100	YPR194C	10.5822	12.1196	10.5147	11.1854	10.6445	10.8606	10.7526	11.3509	10.8501	1642
5090	YJR076C	10.3892	10.3214	10.0741	9.86705	10.2099	9.57347	9.89167	10.3553	9.97058	1643
5072	YMR313C	10.9176	11.0196	11.242	11.1585	10.6431	10.8665	10.7548	10.9686	11.2002	1644
5051	YJR101W	10.4208	10.3051	10.1907	9.93961	10.1774	9.99696	10.0872	10.363	10.0652	1645
4981	YKR021W	11.3708	11.4524	10.7102	10.799	10.806	10.8506	10.8283	11.4116	10.7546	1646
4968	YEL018W	10.3893	10.3901	10.0047	9.83347	9.93312	9.66581	9.79947	10.3897	9.9191	1647
4966	YKL104C	11.5484	11.4043	11.4529	11.0113	10.4632	10.5592	10.5112	11.4764	11.2321	1648
4898	YOR164C	10.2343	10.1998	9.87275	9.93722	10.3194	9.66965	9.99451	10.217	9.90498	1649
4856	YKR084C	10.4826	10.5973	10.0353	9.78208	9.49036	9.13298	9.31167	10.54	9.90871	1650
4841	YGL145W	9.96628	10.0061	10.235	10.1349	10.3433	10.575	10.4592	9.9862	10.185	1651
4780	YMR134W	11.5201	10.9577	11.0528	10.6735	10.8239	10.7075	10.7657	11.2389	10.8632	1652
4778	YNL290W	10.2907	10.2604	9.78311	9.77577	10.3369	10.5633	10.4501	10.2755	9.77944	1653
4774	YHL004W	9.82121	9.77051	10.2915	10.2077	10.3022	9.61666	9.95945	9.79586	10.2496	1654
4765	YLR119W	10.6082	10.6752	9.90553	9.60322	10.0493	9.76424	9.90677	10.6417	9.75437	1655
4754	YHR111W	11.382	11.5214	10.8408	10.8396	11.0251	10.603	10.8141	11.4517	10.8402	1656
4743	YBR153W	10.195	10.2743	10.2698	10.1878	9.11824	9.3954	9.25682	10.2346	10.2288	1657
4704	YGL256W	10.8383	10.5845	11.557	11.7346	10.9341	10.703	10.8186	10.7114	11.6458	1658
4627	YGR042W	10.5538	10.5728	9.88849	9.74227	9.80464	9.54921	9.67693	10.5633	9.81538	1659
4536	YPL157W	10.4423	10.5378	9.82264	9.54097	9.83667	9.83356	9.83511	10.49	9.68181	1660
4531	YDR176W	10.1705	10.2007	10.0157	9.83587	11.2426	9.47753	10.3601	10.1856	9.92578	1661
4485	YDL209C	10.1575	9.97838	10.406	10.0874	9.76092	10.5287	10.1448	10.0679	10.2467	1662
4468	YPL064C	10.859	10.9173	11.0473	10.9563	10.73	11.1033	10.9167	10.8881	11.0018	1663
4421	YDL098C	10.0392	10.0586	10.1132	10.1338	9.52531	10.321	9.92317	10.0489	10.1235	1664
4410	YDR280W	10.5285	10.5555	9.6715	9.84189	10.1893	10.0919	10.1406	10.542	9.75669	1665
4328	YKL216W	11.2596	11.1401	11.2295	11.1995	10.7167	10.4355	10.5761	11.1998	11.2145	1666
4327	YLR451W	10.5654	10.49	9.90315	9.82777	10.2234	10.2797	10.2516	10.5277	9.86546	1667
4324	YMR210W	10.2646	10.4257	10.0881	9.9226	10.5969	10.1079	10.3524	10.3452	10.0053	1668
4304	YLR154C	10.5034	10.11	10.1927	9.74452	9.78256	9.63623	9.70939	10.3067	9.96862	1669
4237	YDL224C	10.5568	10.6963	11.5304	11.461	10.4967	11.0185	10.7576	10.6265	11.4957	1670
4185	YKL197C	10.2867	10.2136	9.70184	9.67491	10.6992	10.0918	10.3955	10.2502	9.68837	1671
4173	YDL090C	11.0766	11.2338	10.8933	10.8926	10.9794	10.7495	10.8644	11.1552	10.8929	1672
4163	YHR025W	11.3245	11.2265	11.7816	11.8998	10.3117	10.2377	10.2747	11.2755	11.8407	1673
4129	YNR023W	10.3596	10.3956	9.84646	9.77877	10.0614	10.0508	10.0561	10.3776	9.81262	1674
4127	YLR060W	11.3105	11.3542	11.8815	11.8194	10.232	10.0985	10.1652	11.3323	11.8504	1675
4098	YOL159C-A	9.97072	9.79896	10.3421	10.3032	9.60785	9.91442	9.76113	9.88484	10.3226	1676
4074	YDL246C	10.2918	10.2406	9.98502	9.95561	9.81249	9.73321	9.77285	10.2662	9.97032	1677
4039	YOL164W	10.4701	10.3463	9.94584	10.0166	10.5337	10.5811	10.5574	10.4082	9.98121	1678
4032	YPL046C	10.1145	9.70543	10.3361	10.2811	10.4093	10.1058	10.2575	9.90995	10.3086	1679
4031	YDL092W	10.2315	10.0395	10.3989	10.1625	10.1546	10.6843	10.4194	10.1355	10.2807	1680
4024	YNL022C	10.1641	10.0526	10.0234	10.016	10.3342	9.84548	10.0898	10.1083	10.0197	1681
3997	YKL101W	10.2695	10.3713	10.1513	10.1379	9.48972	9.63083	9.56027	10.3204	10.1446	1682
3989	YGR122W	10.8259	10.3022	9.72923	9.38658	10.3149	10.2659	10.2904	10.564	9.5579	1683
3960	YLL064C	9.61137	9.95546	10.2148	10.2526	10.3854	10.4988	10.4421	9.78342	10.2337	1684
3942	YLR146C	9.79591	9.98796	10.2931	10.3446	10.1439	10.1172	10.1305	9.89194	10.3189	1685
3921	YMR296C	11.0502	11.2307	11.5586	11.4562	10.4398	10.5991	10.5195	11.1405	11.5074	1686
3909	YGL079W	11.3252	11.4955	11.9394	11.9717	9.85562	10.2911	10.0734	11.4103	11.9556	1687
3906	YBR029C	9.5298	9.66711	10.3242	10.4494	10.3734	10.3178	10.3456	9.59846	10.3868	1688
3904	YPR172W	11.2594	11.2014	11.2346	10.9821	10.7346	10.9345	10.8345	11.2304	11.1083	1689
3874	YAL037W	9.72967	9.93559	10.3954	10.8267	9.59871	9.52148	9.56009	9.83263	10.611	1690
3851	YDL002C	11.1616	11.0657	10.9466	10.8394	10.6735	10.7327	10.7031	11.1137	10.893	1691
3837	YGL159W	10.6841	10.7432	9.96051	9.66403	9.10435	9.2508	9.17757	10.7137	9.81227	1692
3805	YNL247W	10.1366	10.2588	10.2862	10.3102	9.39529	9.38483	9.39006	10.1977	10.2982	1693
3769	YPR129W	10.9276	10.9508	11.1256	10.7701	11.1078	10.6701	10.889	10.9392	10.9478	1694
3741	YKL189W	9.90088	10.0625	10.3409	10.3387	10.4327	10.656	10.5443	9.9817	10.3398	1695
3703	YLR099C	10.966	10.6928	11.2499	11.1395	10.9315	10.9393	10.9354	10.8294	11.1947	1696
3691	YOR188W	10.3665	10.233	10.0589	9.97908	9.98968	9.57206	9.78087	10.2997	10.019	1697
3686	YFL010C	11.4784	11.2464	11.7406	11.6269	10.5252	10.2063	10.3657	11.3624	11.6837	1698
3683	YOL113W	10.7763	10.7667	9.78743	9.66306	10.3284	10.1886	10.2585	10.7715	9.72525	1699
3680	YNL257C	11.5293	11.5724	11.2577	11.0253	10.5254	10.4097	10.4675	11.5508	11.1415	1700
3677	YLR372W	10.7705	10.6433	11.7066	11.7134	10.7321	10.7766	10.7543	10.7069	11.71	1701
3558	YBR070C	10.5526	10.6263	9.82637	9.79925	9.63584	9.59708	9.61646	10.5895	9.81281	1702
3551	YOR131C	10.7933	10.7237	11.6473	11.5543	11.0088	10.5333	10.771	10.7585	11.6008	1703
3471	YLR254C	11.9887	11.7665	10.2308	10.1687	10.8814	10.7807	10.831	11.8776	10.1997	1704
3425	YDR116C	10.4933	10.3277	9.99708	9.77656	10.4713	10.0625	10.2669	10.4105	9.88682	1705
3420	YMR232W	9.58773	9.72716	10.2629	10.3266	10.1834	10.6823	10.4328	9.65745	10.2948	1706
3393	YHR076W	11.4355	11.4665	11.1475	11.1152	10.751	10.4685	10.6097	11.451	11.1313	1707
3375	YGR065C	10.0187	10.0376	10.4723	10.4515	10.1377	10.1745	10.1561	10.0282	10.4619	1708
3372	YDL178W	11.1126	11.0759	11.1737	10.9244	10.8157	10.5453	10.6805	11.0943	11.0491	1709
3363	YFL029C	10.1677	10.206	10.1365	10.0344	10.0129	9.65485	9.83385	10.1868	10.0854	1710
3266	YLR389C	11.6234	11.387	11.2107	11.3079	10.459	10.4146	10.4368	11.5052	11.2593	1711
3251	YOR296W	10.3586	10.2765	10.3178	10.203	9.84008	10.2238	10.0319	10.3176	10.2604	1712
3246	YGL226W	10.3989	10.2975	10.108	10.1371	10.1689	10.0102	10.0896	10.3482	10.1225	1713
3179	YOR239W	10.1142	10.3301	10.2209	10.0986	10.6618	10.0806	10.3712	10.2222	10.1598	1714
3153	YML002W	10.2337	10.0112	10.4284	10.5146	10.2023	10.7714	10.4869	10.1225	10.4715	1715
3145	YHR136C	8.35219	8.21489	13.6856	13.8187	10.8413	10.9776	10.9094	8.28354	13.7522	1716
3105	YBL025W	10.509	10.3814	9.8828	9.85008	9.93384	10.1094	10.0216	10.4452	9.86644	1717
3099	YJR093C	10.2501	10.3475	10.1236	9.86672	9.61773	10.253	9.93537	10.2988	9.99518	1718
3068	YLR188W	11.1315	11.0062	11.3453	11.4744	10.6884	10.5423	10.6153	11.0689	11.4098	1719
3002	YMR097C	11.1656	11.1719	10.9798	10.9636	10.8746	10.2999	10.5873	11.1687	10.9717	1720
2990	YHL019C	11.4469	11.2857	10.8914	10.6912	10.8625	10.5041	10.6833	11.3663	10.7913	1721
2968	YOR127W	11.0319	11.1464	11.2038	11.185	10.5537	10.6313	10.5925	11.0892	11.1944	1722
2938	YKL105C	10.129	10.2041	10.1651	10.0616	10.3493	10.249	10.2991	10.1666	10.1133	1723
2921	YCL044C	10.496	10.4194	9.98101	9.89516	10.2765	9.93558	10.106	10.4577	9.93809	1724
2912	YKL143W	10.0368	10.1161	10.3011	10.5415	10.3373	9.52306	9.9302	10.0765	10.4213	1725
2905	YDL207W	10.2516	10.4933	10.2591	10.1518	9.76992	9.59089	9.68041	10.3725	10.2055	1726
2864	YER173W	10.5142	10.708	10.1066	9.91389	10.1143	9.59834	9.85631	10.6111	10.0103	1727
2859	YIL076W	11.6314	11.5622	11.7509	11.3079	10.4378	9.9007	10.1693	11.5968	11.5294	1728
2794	YNL124W	10.3337	10.8776	10.9977	11.0817	11.1959	10.5102	10.8531	10.6056	11.0397	1729
2770	YOR066W	10.1868	9.9754	10.2623	10.1038	9.99683	10.0283	10.0126	10.0811	10.1831	1730
2751	YKR036C	10.3099	10.2343	10.2776	10.1821	10.8753	10.1889	10.5321	10.2721	10.2298	1731
2744	YKL126W	11.3646	11.4931	10.8253	10.6169	10.6726	10.6077	10.6401	11.4289	10.7211	1732
2725	YOR070C	10.5619	10.4834	10.0221	9.70521	9.54874	10.9103	10.2295	10.5227	9.86367	1733
2712	YGL018C	10.0318	10.1463	10.2171	9.95316	10.6785	10.2954	10.4869	10.0891	10.0851	1734
2696	YBL056W	11.1881	11.4257	11.0527	11.035	10.8889	10.6235	10.7562	11.3069	11.0439	1735
2671	YNL026W	10.1906	10.113	10.4501	10.3137	10.2486	9.98445	10.1165	10.1518	10.3819	1736
2668	YOR253W	10.9157	10.8735	11.8276	12.0333	10.2898	10.5637	10.4267	10.8946	11.9305	1737
2663	YDR283C	11.5012	11.5358	11.4167	11.2316	10.6868	10.1975	10.4422	11.5185	11.3241	1738
2658	YBL035C	10.9705	10.8569	11.0624	11.0801	9.98668	11.7076	10.8471	10.9137	11.0712	1739
2615	YPL188W	11.3194	11.3801	10.62	10.5288	10.6487	10.9928	10.8208	11.3497	10.5744	1740
2604	YOR310C	10.5098	10.585	12.3718	12.661	10.1209	10.2566	10.1888	10.5474	12.5164	1741
2584	YAL022C	11.1249	11.3233	10.8685	11.1689	10.9056	10.6761	10.7908	11.2241	11.0187	1742
2551	YDR221W	10.4198	10.435	10.1016	10.0028	10.5145	10.1594	10.3369	10.4274	10.0522	1743
2540	YPL137C	11.0165	10.9434	11.0648	11.234	10.6556	10.8556	10.7556	10.9799	11.1494	1744
2504	YDR309C	10.0179	10.4962	10.2669	9.77847	10.1549	9.72752	9.94122	10.257	10.0227	1745
2487	YPL228W	10.5274	10.503	10.1662	9.99558	9.64765	10.3695	10.0086	10.5152	10.0809	1746
2484	YPL244C	10.0128	9.96487	10.1258	10.2528	10.4549	10.5307	10.4928	9.98885	10.1893	1747
2473	YPR094W	10.8746	10.9713	10.9687	11.0525	10.6129	11.068	10.8405	10.9229	11.0106	1748
2466	YGL129C	9.92911	10.179	10.0732	9.97241	10.6091	10.1779	10.3935	10.054	10.0228	1749
2453	YBR271W	9.95083	10.167	10.1345	10.1156	9.6414	10.3765	10.0089	10.0589	10.1251	1750
2405	YOL001W	10.6134	10.7071	11.5131	11.6957	10.6171	10.8845	10.7508	10.6603	11.6044	1751
2396	YGR193C	11.2331	11.2537	11.0155	10.8361	10.8389	10.8782	10.8585	11.2434	10.9258	1752
2393	YLL008W	10.0419	9.92688	10.1279	10.3573	10.0466	10.0025	10.0246	9.98441	10.2426	1753
2377	YCL049C	11.7566	11.6521	11.729	11.6899	10.0251	9.89761	9.96134	11.7043	11.7095	1754
2374	YLR070C	10.4938	10.2282	10.0326	9.58563	10.1513	10.4883	10.3198	10.361	9.80909	1755
2347	YNL177C	10.7322	10.6766	10.1381	9.89185	10.278	10.4583	10.3681	10.7044	10.015	1756
2310	YMR215W	10.7811	10.8083	9.58937	9.47789	10.3938	10.184	10.2889	10.7947	9.53363	1757
2296	YKL159C	9.75011	9.79472	10.5992	10.4091	10.3802	10.3816	10.3809	9.77241	10.5041	1758
2285	YMR153W	10.0495	10.2888	10.3505	10.1928	10.2511	10.3321	10.2916	10.1691	10.2716	1759
2255	YOR115C	11.4052	11.4892	11.4847	11.5228	10.3648	10.23	10.2974	11.4472	11.5038	1760
2239	YKL114C	11.08	10.9813	11.1847	10.9693	10.7615	10.4597	10.6106	11.0306	11.077	1761
2212	YOR046C	11.3373	11.3238	11.6862	11.6087	10.151	10.171	10.161	11.3306	11.6474	1762
2160	YJR010W	11.4063	10.8766	9.72237	9.62507	10.5683	10.2588	10.4136	11.1414	9.67372	1763
2147	YMR185W	11.1442	11.2864	11.1221	11.2533	10.3742	10.8721	10.6231	11.2153	11.1877	1764
2143	YOR044W	11.38	11.4223	11.5311	11.5372	9.64787	10.7031	10.1755	11.4012	11.5341	1765
2138	YHR171W	11.4565	11.537	10.7317	10.4715	10.4044	10.9839	10.6941	11.4968	10.6016	1766
2115	YDR398W	10.9	11.1551	11.6818	11.8481	10.2428	10.3227	10.2827	11.0275	11.7649	1767
2112	YLR382C	10.3568	10.2544	10.1274	10.046	9.63039	9.70438	9.66739	10.3056	10.0867	1768
2094	YFR011C	10.3836	10.3046	10.2804	9.92113	10.2228	9.93489	10.0789	10.3441	10.1007	1769
2074	YBR057C	10.2724	10.4474	10.3734	10.2933	10.4998	10.4831	10.4915	10.3599	10.3334	1770
2071	YBL088C	10.818	10.9146	11.1987	11.4867	10.6992	10.7812	10.7402	10.8663	11.3427	1771
2057	YPR134W	10.2678	10.3762	9.99517	9.81581	10.3659	9.66077	10.0133	10.322	9.90549	1772
2056	YNL090W	10.4928	10.1602	10.06	9.95285	9.64049	9.78979	9.71514	10.3265	10.0064	1773
1982	YOL010W	10.0517	10.1371	10.4626	10.6058	9.8938	9.9562	9.925	10.0944	10.5342	1774
1955	YPL032C	11.0914	10.8981	11.3283	11.3514	10.5766	10.5464	10.5615	10.9948	11.3398	1775
1938	YMR229C	11.5479	11.2275	11.2641	11.372	10.4186	10.3835	10.401	11.3877	11.318	1776
1856	YLR352W	11.217	11.1348	11.0788	11.0917	10.6205	10.7005	10.6605	11.1759	11.0853	1777
1835	YMR095C	9.12762	8.6376	10.915	11.5063	10.1282	10.4855	10.3068	8.88261	11.2106	1778
1820	YMR319C	9.77941	9.99066	12.071	12.1292	10.8841	10.7164	10.8003	9.88504	12.1001	1779
1811	YIR033W	10.3691	10.4485	10.2089	10.0582	10.549	10.6148	10.5819	10.4088	10.1335	1780
1806	YDL201W	10.1967	10.2964	10.4194	10.3102	9.54825	9.86222	9.70524	10.2465	10.3648	1781
1745	YIL140W	10.9907	10.9733	10.8434	10.8605	10.5798	10.8277	10.7038	10.982	10.852	1782
1734	YPL016W	10.7739	10.6251	10.0593	9.89725	9.65588	9.46641	9.56115	10.6995	9.9783	1783
1732	YGL023C	11.5627	11.5333	11.6511	11.4157	10.3829	10.0769	10.2299	11.548	11.5334	1784
1727	YFL009W	11.0469	10.9902	10.8379	10.7526	10.8412	10.8967	10.869	11.0185	10.7952	1785
1697	YPL084W	10.3666	10.5745	10.0546	9.8931	10.1333	9.93961	10.0364	10.4705	9.97387	1786
1685	YMR067C	11.2159	11.3211	11.2704	11.236	10.4655	10.2185	10.342	11.2685	11.2532	1787
1670	YGR117C	10.4756	10.4555	10.0976	9.91865	9.84565	9.5699	9.70778	10.4655	10.0081	1788
1654	YER028C	10.5043	10.9551	9.82347	9.89538	10.3419	10.1847	10.2633	10.7297	9.85942	1789
1607	YEL020C	11.1849	11.061	10.9494	10.6643	10.8877	10.6472	10.7674	11.123	10.8068	1790
1600	YAL031C	9.91095	9.89574	10.4631	10.5372	10.0214	10.1155	10.0685	9.90334	10.5001	1791
1589	YDR211W	10.8892	11.1245	12.3319	12.4801	9.61452	10.5452	10.0799	11.0069	12.406	1792
1545	YML016C	11.7183	11.5925	11.4686	11.4897	10.161	10.2801	10.2205	11.6554	11.4792	1793
1541	YHR207C	10.4843	10.7618	10.1137	10.0967	10.3933	9.25196	9.82261	10.623	10.1052	1794
1531	YPR091C	10.421	10.6377	10.2771	10.2663	10.4628	10.1539	10.3084	10.5293	10.2717	1795
1457	YKL178C	10.5875	10.441	12.553	12.4931	10.233	10.2956	10.2643	10.5142	12.523	1796
1424	YFL017W-A	10.998	10.8528	10.9706	10.9954	10.7439	10.9952	10.8695	10.9254	10.983	1797
1402	YKR010C	10.3512	10.4999	10.0798	10.2527	9.81408	9.94015	9.87711	10.4256	10.1663	1798
1389	YGL185C	11.0833	11.1832	10.7685	10.5654	10.8782	10.8005	10.8393	11.1333	10.667	1799
1366	YGR031W	9.66737	9.81874	10.5613	10.8816	10.5325	10.3349	10.4337	9.74306	10.7215	1800
1321	YFL017C	11.104	11.2008	11.0947	11.0729	10.6929	10.7891	10.741	11.1524	11.0838	1801
1291	YHR067W	10.2129	10.2826	10.0293	9.95271	10.5349	10.5371	10.536	10.2478	9.99098	1802
1285	YKL174C	10.7258	10.9269	10.9385	11.1884	11.0424	10.5699	10.8062	10.8264	11.0634	1803
1284	YOL022C	11.1916	11.3143	11.3848	11.371	10.3164	10.7067	10.5116	11.253	11.3779	1804
1278	YDL145C	11.7063	11.7221	11.8193	11.6733	9.95349	10.2016	10.0776	11.7142	11.7463	1805
1240	YMR180C	10.3553	10.3392	10.0148	9.85507	10.3382	10.2185	10.2783	10.3472	9.93493	1806
1233	YDR081C	10.2939	10.3939	10.0905	10.2757	10.3273	10.3579	10.3426	10.3439	10.1831	1807
1232	YBR154C	11.3943	11.3577	11.8884	11.9694	9.98435	10.0374	10.0109	11.376	11.9289	1808
1204	YML032C	10.627	10.6609	10.3042	10.0338	10.6308	10.0425	10.3367	10.644	10.169	1809
1199	YDR237W	10.3863	10.3436	10.0597	9.97373	10.3806	9.92422	10.1524	10.365	10.0167	1810
1191	YKR081C	11.4881	11.4716	11.9517	11.7562	9.83387	10.1632	9.99856	11.4799	11.8539	1811
1189	YPR162C	10.423	10.6409	10.161	10.1269	9.68719	9.52863	9.60791	10.532	10.144	1812
1185	YPL138C	10.5385	10.5455	10.2749	9.98203	10.5089	10.4643	10.4866	10.542	10.1285	1813
1159	YDR217C	10.5952	10.5201	10.4399	10.3036	10.0872	10.5764	10.3318	10.5576	10.3718	1814
1142	YNL161W	11.2758	11.2799	11.0332	11.1273	10.58	10.5304	10.5552	11.2779	11.0802	1815
1141	YDL160C-A	9.83372	9.81588	10.7859	10.918	10.2501	10.5161	10.3831	9.8248	10.852	1816
1128	YNL152W	10.2558	10.2859	10.1252	10.294	9.91383	9.87975	9.89679	10.2709	10.2096	1817
1112	YOR238W	11.621	11.3922	11.1436	11.0644	10.3342	10.2911	10.3127	11.5066	11.104	1818
1063	YLR437C	9.92916	10.5038	9.99167	10.2198	10.3741	9.94275	10.1584	10.2165	10.1057	1819
1062	YKR003W	10.804	10.7564	10.1302	9.81498	10.3271	10.3662	10.3467	10.7802	9.97259	1820
1060	YDR370C	10.452	10.238	10.196	10.1424	9.79155	9.71728	9.75441	10.345	10.1692	1821
1047	YMR037C	11.6145	11.4252	11.0648	11.0985	10.2597	10.5834	10.4215	11.5199	11.0816	1822
1002	YDL043C	10.2625	10.2843	10.4022	10.1457	10.7047	10.3751	10.5399	10.2734	10.2739	1823
996	YDL008W	11.1182	11.2887	11.5037	11.5433	10.3246	10.1833	10.254	11.2035	11.5235	1824
971	YBR136W	11.7457	11.4787	11.4	11.3136	10.4018	10.2663	10.3341	11.6122	11.3568	1825
957	YBR023C	11.5778	11.5173	11.3601	11.2716	10.0587	10.4703	10.2645	11.5476	11.3158	1826
944	YIR023W	10.514	10.4516	9.81899	9.78245	10.2306	10.582	10.4063	10.4828	9.80072	1827
935	YDR337W	10.7173	10.6087	10.1718	9.9454	10.6478	10.6229	10.6353	10.663	10.0586	1828
934	YIL004C	10.5836	10.6469	10.3276	10.3052	10.5601	10.4751	10.5176	10.6153	10.3164	1829
906	YGL068W	10.3603	10.3109	10.5441	10.4168	10.6337	10.3109	10.4723	10.3356	10.4805	1830
905	YKR085C	10.2669	10.1412	10.4444	10.2607	9.86286	9.80358	9.83322	10.204	10.3526	1831
886	YGL178W	11.4077	10.6922	11.8969	12.2209	10.268	10.1478	10.2079	11.0499	12.0589	1832
846	YMR239C	10.0275	10.2826	10.2545	10.3048	9.47155	9.39219	9.43187	10.1551	10.2797	1833
814	YDR387C	10.835	10.9503	10.7966	10.9193	10.7482	10.8029	10.7756	10.8927	10.8579	1834
806	YLR275W	10.3193	10.4197	10.2256	10.1596	9.65542	10.3798	10.0176	10.3695	10.1926	1835
794	YER093C	11.501	11.4455	11.0425	11.1131	10.3174	10.3163	10.3169	11.4733	11.0778	1836
782	YCR075W-A	11.4465	11.4508	11.526	11.3892	10.158	10.3228	10.2404	11.4487	11.4576	1837
772	YPR174C	10.3483	9.5445	10.7792	10.5903	10.5024	10.8433	10.6729	9.94642	10.6848	1838
769	YGL094C	10.5946	10.7448	9.86862	9.85145	10.3635	10.4131	10.3883	10.6697	9.86003	1839
763	YNL263C	11.5262	11.5185	10.7214	10.6243	10.6584	10.6134	10.6359	11.5224	10.6729	1840
750	YKL045W	11.4262	11.1524	11.002	10.9683	11.1087	10.2324	10.6706	11.2893	10.9852	1841
748	YGR168C	10.2007	10.2058	10.1419	10.2608	9.88269	9.6369	9.7598	10.2032	10.2013	1842
739	YOL061W	11.1935	11.297	11.6138	11.6712	10.3969	10.3348	10.3659	11.2453	11.6425	1843
705	YGR198W	10.3922	10.4083	10.1034	10.1492	10.1447	10.0687	10.1067	10.4002	10.1263	1844
674	YAR014C	10.8376	10.8952	10.966	10.9097	10.9629	10.8047	10.8838	10.8664	10.9378	1845
663	YMR265C	10.0991	10.3624	9.70923	10.3715	10.7822	10.2779	10.5301	10.2308	10.0404	1846
648	YLR265C	11.2046	11.0337	10.8025	10.6	10.937	10.4377	10.6874	11.1192	10.7012	1847
616	YJL125C	10.4175	10.5055	10.2667	10.1825	9.98776	9.93252	9.96014	10.4615	10.2246	1848
609	YER040W	10.7217	10.5748	9.95575	9.96804	10.541	10.4107	10.4758	10.6482	9.9619	1849
602	YGL095C	10.4991	10.5209	10.3854	10.1146	10.7666	10.2952	10.5309	10.51	10.25	1850
578	YBR270C	11.1738	11.2373	10.6939	10.6649	10.4864	10.727	10.6067	11.2056	10.6794	1851
574	YNL329C	10.5145	10.6015	10.3751	10.4326	10.3641	10.2418	10.3029	10.558	10.4038	1852
569	YER137C	9.77632	9.76222	10.5972	10.713	10.4137	9.96444	10.1891	9.76927	10.6551	1853
562	YLR105C	11.3195	11.0498	11.4351	11.4024	10.6444	10.3606	10.5025	11.1847	11.4188	1854
551	YOR321W	11.5892	11.5419	11.137	11.026	10.2443	10.2551	10.2497	11.5656	11.0815	1855
550	YLR181C	11.2482	11.3069	10.7651	10.636	11.237	9.86852	10.5527	11.2776	10.7006	1856
543	YJL088W	11.3734	10.8976	10.5903	10.9303	10.7639	10.4203	10.5921	11.1355	10.7603	1857
533	YMR087W	10.6014	10.5627	10.1848	10.036	9.94097	9.74993	9.84545	10.582	10.1104	1858
532	YPR029C	11.199	11.2274	11.1637	11.0214	10.6303	10.6582	10.6442	11.2132	11.0925	1859
510	YBR240C	9.86674	9.6557	10.4836	10.7817	9.86357	9.71979	9.79168	9.76122	10.6326	1860
507	YPL259C	10.2026	10.4313	10.5871	10.3503	10.2931	10.2248	10.2589	10.3169	10.4687	1861
503	YER140W	10.6065	10.7348	10.1809	10.2249	9.83412	10.2823	10.0582	10.6707	10.2029	1862
494	YDR539W	10.1399	10.0611	10.3647	10.4569	10.5236	10.5432	10.5334	10.1005	10.4108	1863
492	YLL049W	10.8091	10.4714	11.4471	11.6446	11.0472	10.0577	10.5524	10.6403	11.5458	1864
489	YLR052W	10.2424	10.3035	10.2983	10.2321	10.382	10.4869	10.4345	10.2729	10.2652	1865
486	YDL028C	10.7233	10.8216	10.1634	10.1681	9.78803	10.3374	10.0627	10.7724	10.1658	1866
446	YML102W	10.8526	10.7951	10.3833	10.3251	10.6362	10.5217	10.579	10.8239	10.3542	1867
445	YNL107W	10.4324	10.332	10.5467	10.5078	10.605	10.8279	10.7164	10.3822	10.5273	1868
440	YEL021W	11.1785	10.8811	10.9956	10.9305	11.189	10.4263	10.8077	11.0298	10.9631	1869
433	YJR100C	10.3745	10.2064	10.3618	10.3384	10.0359	9.74862	9.89228	10.2905	10.3501	1870
392	YOL098C	11.2053	11.2883	11.4011	11.3094	10.0074	10.5741	10.2908	11.2468	11.3553	1871
351	YKL135C	11.0893	11.302	11.1354	10.9968	10.4733	10.4122	10.4427	11.1957	11.0661	1872
312	YDL108W	10.3416	10.3232	10.3864	10.2349	9.94919	9.9327	9.94094	10.3324	10.3106	1873
310	YCR094W	9.96065	9.97782	10.5568	10.6062	10.0663	9.94111	10.0037	9.96923	10.5815	1874
307	YJR135C	10.0467	10.2565	10.4544	10.491	10.8066	10.2821	10.5443	10.1516	10.4727	1875
280	YFL046W	10.6276	10.6068	10.1446	10.2735	10.6438	10.2423	10.4431	10.6172	10.2091	1876
260	YHR114W	10.1025	9.89343	10.4273	10.342	10.3372	9.89881	10.118	9.99795	10.3846	1877
258	YJL134W	10.0845	9.98796	10.8547	10.8113	10.5382	10.4546	10.4964	10.0362	10.833	1878
255	YBL089W	10.4765	10.6342	10.1061	10.1881	10.5138	10.242	10.3779	10.5554	10.1471	1879
251	YML023C	10.0553	10.2962	10.5113	10.4148	9.98053	10.0487	10.0146	10.1757	10.463	1880
242	YHR005C	10.9364	10.882	11.8104	11.8083	10.3381	10.3037	10.3209	10.9092	11.8093	1881
218	YHR128W	10.4331	10.2935	11.5959	11.3839	10.7841	10.5601	10.6721	10.3633	11.4899	1882
214	YDR331W	10.5235	10.414	9.97785	10.0609	9.79109	10.2957	10.0434	10.4687	10.0194	1883
205	YIL161W	10.3451	10.5691	10.3662	10.3613	10.3371	10.6469	10.492	10.4571	10.3638	1884
164	YHR079C	10.3525	10.2785	10.261	10.1598	9.27778	9.36629	9.32203	10.3155	10.2104	1885
160	YLR283W	10.7041	10.6985	10.1742	10.2566	10.5147	10.6379	10.5763	10.7013	10.2154	1886
152	YGL107C	10.37	10.3433	10.1147	10.2061	9.68444	9.32518	9.50481	10.3567	10.1604	1887
131	YDR245W	11.1977	11.237	10.7916	10.7404	10.5316	10.8474	10.6895	11.2173	10.766	1888
127	YDR472W	10.7073	10.6634	10.5309	10.3982	9.87256	11.3304	10.6015	10.6854	10.4646	1889
70	YHR152W	10.6154	10.7009	10.4866	10.1916	10.4275	10.1046	10.2661	10.6582	10.3391	1890
63	YOR175C	10.7909	10.7333	10.0975	9.84809	10.2804	9.71986	10.0001	10.7621	9.97281	1891
59	YMR076C	10.5201	10.3493	10.2673	10.3894	10.5568	9.94808	10.2525	10.4347	10.3284	1892
24	YOR037W	10.0814	10.0741	10.4273	10.3829	9.7606	9.59022	9.67541	10.0777	10.4051	1893
4	YGL059W	11.5952	11.3513	11.0503	10.91	10.4732	10.1813	10.3273	11.4732	10.9801	1894
5710	YNL238W	10.6273	10.5307	10.3539	10.4906	10.1338	10.2188	10.1763	10.579	10.4222	1895
5706	YMR111C	10.5818	10.7705	10.187	10.1507	10.4262	10.2494	10.3378	10.6762	10.1689	1896
5687	YDR334W	10.8388	10.4947	10.333	10.1457	9.80186	10.1862	9.99402	10.6668	10.2394	1897
5655	YOR067C	10.432	10.6505	10.5801	10.63	10.5501	10.4731	10.5116	10.5413	10.605	1898
5643	YGL233W	11.5828	11.6787	10.9488	10.8434	10.5309	10.0961	10.3135	11.6307	10.8961	1899
5639	YMR273C	10.2401	10.1092	10.4937	10.5612	10.2362	10.4176	10.3269	10.1746	10.5275	1900
5629	YBR133C	10.2187	10.4028	10.1471	10.2519	10.5057	10.3742	10.44	10.3108	10.1995	1901
5628	YEL041W	10.7731	10.6872	9.92765	9.79348	10.5373	10.4266	10.482	10.7302	9.86056	1902
5618	YIL149C	11.2122	10.9553	10.9422	10.8095	11.4488	9.75325	10.601	11.0837	10.8759	1903
5614	YBR014C	11.2903	11.1338	11.1493	10.9534	10.8071	10.3679	10.5875	11.2121	11.0513	1904
5603	YGR165W	10.042	10.1669	10.4817	10.4577	10.0568	9.8192	9.93799	10.1045	10.4697	1905
5588	YKL173W	10.6625	10.849	10.4628	10.5597	10.8084	10.4697	10.639	10.7557	10.5112	1906
5573	YKR091W	10.4545	10.3182	10.4042	10.2432	9.89528	9.94912	9.9222	10.3863	10.3237	1907
5563	YPL085W	10.4009	10.5171	10.4385	10.4875	10.2767	10.5921	10.4344	10.459	10.463	1908
5551	YKR054C	11.0054	10.7592	11.3503	11.3206	10.626	10.2513	10.4386	10.8823	11.3354	1909
5519	YNL076W	10.6783	10.7098	10.7163	10.7444	10.7856	10.7115	10.7485	10.694	10.7304	1910
5446	YBR278W	11.3795	11.2884	11.4893	11.425	10.6872	9.96521	10.3262	11.334	11.4572	1911
5429	YGR255C	11.7616	11.9282	11.4637	11.2269	10.0189	10.235	10.127	11.8449	11.3453	1912
5379	YPL120W	11.1094	11.2105	10.4367	10.2831	10.656	10.749	10.7025	11.1599	10.3599	1913
5371	YGR057C	10.4321	10.7425	10.3804	10.4567	10.6842	10.3414	10.5128	10.5873	10.4185	1914
5336	YCL031C	11.0155	10.9673	10.7995	10.8017	10.5552	10.956	10.7556	10.9914	10.8006	1915
5313	YDR249C	10.4879	10.4269	9.94676	10.0938	10.2724	10.3399	10.3061	10.4574	10.0203	1916
5304	YLR420W	11.25	11.194	11.1353	10.879	10.9309	10.2276	10.5793	11.222	11.0071	1917
5280	YKL079W	11.4487	11.4288	10.944	10.9363	10.3601	10.3282	10.3442	11.4387	10.9401	1918
5265	YDL027C	11.1257	11.0896	10.8061	10.6463	10.9285	10.7764	10.8524	11.1077	10.7262	1919
5240	YDR333C	10.4035	10.5355	10.2707	10.2074	9.91804	10.4563	10.1872	10.4695	10.2391	1920
5234	YOR198C	10.4325	10.4798	10.8023	10.5435	10.4849	10.4228	10.4539	10.4562	10.6729	1921
5203	YOR299W	10.2399	10.211	10.5183	10.7071	10.5636	10.5917	10.5776	10.2254	10.6127	1922
5179	YNL310C	11.293	11.4125	11.2919	11.0969	10.1608	10.7946	10.4777	11.3528	11.1944	1923
5169	YOL088C	10.9204	10.935	9.95408	9.65198	10.1735	10.121	10.1473	10.9277	9.80303	1924
5154	YML112W	10.8492	10.8665	9.83946	9.73946	9.67701	10.0799	9.87846	10.8578	9.78946	1925
5148	YKR029C	10.6972	10.6113	10.0494	10.1396	10.1512	10.2904	10.2208	10.6542	10.0945	1926
5121	YDR044W	10.8497	10.9589	9.98724	9.82574	10.1795	9.21113	9.6953	10.9043	9.90649	1927
5103	YJL059W	10.9808	10.9639	9.99223	9.86536	9.87327	10.0432	9.95826	10.9723	9.9288	1928
5102	YNL147W	11.0644	10.778	10.5861	10.4064	10.6259	10.6347	10.6303	10.9212	10.4963	1929
5070	YGL142C	10.811	10.6596	10.0838	10.0186	10.0365	10.9805	10.5085	10.7353	10.0512	1930
5063	YJR052W	11.1566	11.3369	11.0511	11.065	10.4731	10.4707	10.4719	11.2467	11.058	1931
5052	YBR185C	10.373	10.3556	10.5748	10.6645	10.9483	10.4312	10.6897	10.3643	10.6196	1932
5048	YEL049W	10.0146	10.3116	10.7719	10.8192	10.4666	10.0521	10.2594	10.1631	10.7956	1933
5045	YKL021C	10.4797	10.4734	10.3911	10.3041	9.91101	11.458	10.6845	10.4765	10.3476	1934
5044	YIL026C	11.382	11.4599	10.1942	9.91152	11.265	9.93124	10.5981	11.421	10.0529	1935
5015	YOL052C	10.6823	10.717	10.1139	10.0728	10.4983	10.1896	10.3439	10.6996	10.0933	1936
4986	YBR160W	10.7376	10.6065	10.0901	9.82417	9.97103	10.0843	10.0277	10.672	9.95714	1937
4985	YBL085W	10.6001	10.4693	10.2843	10.2397	9.69454	9.73661	9.71557	10.5347	10.262	1938
4983	YMR112C	10.4111	10.4992	10.0356	10.2432	10.1838	9.87744	10.0306	10.4552	10.1394	1939
4951	YNL234W	11.0494	11.1624	10.7745	11.1528	10.7389	10.1705	10.4547	11.1059	10.9637	1940
4901	YGR029W	10.1278	10.252	10.5164	10.357	9.50512	9.90419	9.70466	10.1899	10.4367	1941
4900	YLR206W	11.0246	11.1275	10.527	10.2674	10.8032	10.4827	10.6429	11.0761	10.3972	1942
4870	YJR056C	10.4589	10.2956	10.3059	10.2051	9.64484	9.30862	9.47673	10.3772	10.2555	1943
4868	YIL156W	10.3646	10.3879	10.0333	10.1967	10.3899	10.6653	10.5276	10.3763	10.115	1944
4864	YDR082W	10.4601	10.4525	10.0718	9.92932	10.2731	10.8423	10.5577	10.4563	10.0006	1945
4796	YDR422C	11.1458	11.1629	10.9595	10.9978	10.5191	10.6072	10.5631	11.1543	10.9786	1946
4792	YJL129C	11.7864	11.6168	11.3641	11.4485	9.97508	10.1034	10.0392	11.7016	11.4063	1947
4790	YAL021C	10.9765	10.8242	10.3552	10.0551	10.7795	10.4141	10.5968	10.9003	10.2052	1948
4760	YNR046W	10.8089	10.7601	10.775	10.8704	10.8656	10.7187	10.7922	10.7845	10.8227	1949
4730	YLR032W	10.9926	10.8815	10.5295	10.3848	10.1825	11.1133	10.6479	10.9371	10.4571	1950
4721	YJR034W	10.9174	11.0037	11.2065	11.0657	10.4766	10.5694	10.523	10.9606	11.1361	1951
4720	YLR021W	11.2898	11.2113	11.1587	11.0834	11.0856	9.99534	10.5405	11.2506	11.121	1952
4690	YBR264C	11.0658	10.9398	10.8455	10.7031	10.7349	10.6873	10.7111	11.0028	10.7743	1953
4677	YEL004W	10.2698	10.2411	10.7217	10.5406	10.1228	10.1062	10.1145	10.2555	10.6311	1954
4669	YMR059W	10.0465	10.1157	10.902	11.1169	10.8395	10.1662	10.5029	10.0811	11.0095	1955
4660	YOR274W	10.4322	10.4016	10.4719	10.4686	10.4913	9.762	10.1266	10.4169	10.4702	1956
4655	YEL015W	10.2896	10.4872	10.2857	10.1456	9.61935	9.31961	9.46948	10.3884	10.2156	1957
4643	YDL058W	10.8285	10.4087	10.0947	10.0256	10.0334	8.77289	9.40313	10.6186	10.0601	1958
4613	YLR085C	10.656	10.473	10.435	10.3093	10.0875	9.97203	10.0298	10.5645	10.3722	1959
4596	YNL133C	10.3755	10.304	10.4929	10.482	10.2979	10.1963	10.2471	10.3398	10.4874	1960
4579	YNL092W	10.331	10.3469	10.674	10.5511	10.1045	10.3048	10.2047	10.3389	10.6125	1961
4566	YPL252C	10.2524	10.207	10.508	10.4714	10.2303	10.0399	10.1351	10.2297	10.4897	1962
4562	YML005W	10.3076	10.2509	10.3444	10.3819	10.6805	10.4338	10.5572	10.2793	10.3631	1963
4507	YDR421W	11.1762	11.1057	11.0245	11.214	10.5456	10.3977	10.4716	11.1409	11.1193	1964
4463	YGL106W	11.0545	10.6983	11.9138	11.7429	10.9078	9.78798	10.3479	10.8764	11.8283	1965
4461	YKL179C	10.6168	10.6575	10.4723	10.2079	10.3828	9.80857	10.0957	10.6372	10.3401	1966
4457	YNR059W	10.1929	9.96093	10.359	10.6918	9.94126	10.0078	9.97451	10.0769	10.5254	1967
4426	YER107C	11.0675	11.1389	10.8696	11.0122	10.6151	10.725	10.6701	11.1032	10.9409	1968
4422	YDL238C	10.619	11.042	10.4408	10.4431	10.9351	10.2616	10.5983	10.8305	10.4419	1969
4397	YDR332W	10.9448	10.9303	10.7926	10.7879	10.9138	10.7646	10.8392	10.9375	10.7903	1970
4392	YDL080C	10.0987	10.0154	10.5108	10.4024	10.0021	10.3206	10.1613	10.0571	10.4566	1971
4384	YIR005W	10.579	10.4559	10.2935	10.5946	10.1043	9.8182	9.96124	10.5175	10.4441	1972
4332	YLR380W	10.2162	10.2759	10.6941	10.3596	9.95015	9.85385	9.902	10.246	10.5269	1973
4326	YOR085W	10.3365	10.3599	10.904	10.7766	10.7205	10.4744	10.5975	10.3482	10.8403	1974
4323	YLL021W	10.7868	10.5241	10.0654	9.9171	10.0798	10.5951	10.3374	10.6554	9.99124	1975
4321	YDR058C	9.92902	10.0732	10.5906	10.684	10.2846	10.08	10.1823	10.0011	10.6373	1976
4316	YLR066W	11.6322	11.526	11.6648	11.5938	10.0081	10.005	10.0066	11.5791	11.6293	1977
4277	YIL067C	11.1928	11.029	11.1896	11.2423	10.382	10.4897	10.4358	11.1109	11.2159	1978
4258	YNL227C	10.4633	10.5003	10.3637	10.2977	10.2337	10.019	10.1263	10.4818	10.3307	1979
4216	YMR047C	11.086	10.9818	10.8006	10.8676	10.6091	10.8519	10.7305	11.0339	10.8341	1980
4200	YER118C	10.6857	10.7203	10.0566	9.84461	10.7276	9.74994	10.2388	10.703	9.95061	1981
4182	YCR084C	10.8365	10.8874	11.0642	10.8677	10.704	10.8433	10.7736	10.862	10.966	1982
4162	YIL130W	10.4888	10.7111	10.0211	10.05	9.21859	10.5322	9.87538	10.5999	10.0355	1983
4133	YDL193W	10.6658	10.7169	10.0255	9.98668	10.4725	10.6442	10.5584	10.6914	10.0061	1984
4085	YOR196C	10.2636	10.3649	10.2426	10.234	10.6663	10.2583	10.4623	10.3142	10.2383	1985
4071	YKL052C	10.6594	10.7224	10.5774	10.6178	10.5111	10.8411	10.6761	10.6909	10.5976	1986
4038	YLR443W	11.0318	10.9606	10.3405	10.4692	10.4266	11.0162	10.7214	10.9962	10.4049	1987
4021	YGL060W	10.5321	10.4666	10.183	9.9802	10.4618	9.57045	10.0162	10.4993	10.0816	1988
4003	YGR237C	10.7358	10.9209	10.9902	10.9904	10.6181	10.6623	10.6402	10.8284	10.9903	1989
4000	YJL081C	10.4908	10.4753	10.4113	10.23	10.5668	10.2557	10.4112	10.4831	10.3207	1990
3996	YLR455W	11.1007	11.1155	10.2328	10.1412	10.2303	10.6261	10.4282	11.1081	10.187	1991
3987	YBR080C	11.711	11.6296	11.4536	11.3878	10.0433	10.0104	10.0268	11.6703	11.4207	1992
3984	YPL236C	10.6176	10.5086	10.3686	10.2499	9.81309	9.99903	9.90606	10.5631	10.3093	1993
3974	YPL246C	10.9369	10.6253	11.291	11.1059	10.6619	10.7368	10.6994	10.7811	11.1985	1994
3969	YOR130C	10.4806	10.5211	10.1976	10.4085	9.5887	9.71428	9.65149	10.5008	10.303	1995
3963	YNR049C	10.3044	10.1324	10.662	10.7073	10.2296	10.0616	10.1456	10.2184	10.6846	1996
3911	YJR102C	10.2766	10.2791	10.4775	10.1786	9.81521	9.68502	9.75012	10.2778	10.328	1997
3899	YGR101W	10.5524	10.3693	10.1749	10.1116	9.95586	9.68468	9.82027	10.4608	10.1432	1998
3872	YOR211C	11.1448	11.3387	10.5392	10.5122	10.6439	10.8839	10.7639	11.2418	10.5257	1999
[truncated: 3,716 more rows]

## Sheet: change data for FIgure 2
Original_row	orf	GC1	GC2	NC1	NC2	PC1	PC2	KMC_6 order
5396	YPR193C	-2.6778	-2.32148	-2.74152	-3.03132	-2.94276	-2.50606	1		notes
5395	YPR192W	-0.993155	-2.03444	-2.67852	-3.09194	-3.40839	-3.64284	2		this is the final KMC 6 data for the change figure for FIGURE 2 see file "gnp_235641.txt"
5387	YPR184W	-2.95988	-3.21027	-2.68014	-2.18927	-2.43852	-1.97729	3		these data include 5401 genes which is 314 less than 5715 in the raw data
5363	YPR158W	-1.23579	-1.43825	-4.26678	-4.28462	-5.17369	-4.86219	4		this value was arrived at by removing the change replicates that have greater than 2 fold
5358	YPR151C	-6.36845	-5.89666	-2.62552	-2.94751	-2.5625	-2.63368	5		difference for G, N or P. For example, if GC1 and GC2 have a gene with a difference of
5339	YPR127W	-2.22607	-2.24825	-1.98348	-2.15814	-3.5626	-3.64538	6		2 fold or more (1on log) then its removed. Do this for G, N and P replicates and take what's
5314	YPR098C	-1.55156	-2.03324	-1.90846	-2.13177	-3.52571	-3.85997	7		remaining
5285	YPR061C	-4.06077	-3.83174	-0.696701	-1.3448	-1.79511	-1.96666	8
5276	YPR049C	-2.88137	-2.33458	-1.5461	-1.71383	-1.7237	-1.83543	9		GC = glucose change (FED : STARVED) and the # indicates replicate (biological)
5260	YPR030W	-4.49625	-4.3972	-1.69527	-2.05952	-3.68258	-3.87226	10		NC = nitrogen change
5256	YPR026W	-4.32612	-4.00694	-1.5523	-1.98075	-3.83271	-3.8321	11		PC = phosphate change
5234	YPR001W	-7.17587	-7.27762	-0.746252	-0.929638	-1.80184	-1.96906	12
5211	YPL249C	-0.43198	-1.09837	-1.33246	-1.55488	-3.6508	-3.81131	13
5210	YPL247C	-3.63789	-3.78573	-2.23954	-1.99649	-2.91895	-2.60957	14
5195	YPL230W	-4.99377	-4.39886	-3.23542	-2.8703	-2.95023	-2.95686	15
5188	YPL222W	-4.46488	-4.62824	-2.58572	-2.84254	-3.50545	-3.18086	16
5172	YPL203W	-2.93923	-3.34157	-2.52338	-2.19305	-3.94028	-3.89412	17
5170	YPL200W	-6.61344	-5.98111	-0.0938778	-0.971938	-0.478987	-1.11198	18
5168	YPL196W	-2.19377	-2.4602	-2.41222	-2.02644	-3.04703	-2.93171	19
5157	YPL186C	-5.15463	-4.98469	-3.28112	-3.15791	-4.90046	-4.98241	20
5143	YPL170W	-1.02505	-0.820369	-2.32039	-2.03892	-3.0467	-2.81249	21
5140	YPL166W	-3.81065	-3.37354	-2.61592	-2.49542	-0.752832	-1.44225	22
5136	YPL162C	-0.957425	-1.85539	-1.48345	-1.55519	-2.48231	-2.31279	23
5122	YPL147W	-5.45846	-5.28583	-1.58165	-1.84576	-2.36779	-1.9199	24
5103	YPL123C	-1.82898	-2.37679	-3.78423	-4.05297	-3.8978	-3.52836	25
5099	YPL119C-A	-4.94333	-4.67331	-2.19478	-2.26142	-3.90527	-4.76092	26
5098	YPL119C	-5.51994	-5.44324	-2.38789	-2.19697	-4.00155	-4.22619	27
5073	YPL092W	-2.92003	-2.86241	-1.34826	-0.832389	-2.40695	-2.42797	28
5069	YPL087W	-1.48361	-1.60204	-2.19914	-2.23364	-2.48663	-2.62714	29
5040	YPL054W	-5.04038	-4.67642	-2.95317	-3.02757	-5.72036	-5.37464	30
5006	YPL017C	-4.13688	-4.13954	-1.76389	-2.04345	-1.04899	-0.648212	31
4994	YPL004C	-2.80973	-3.56799	-2.38782	-2.0299	-3.37083	-2.7396	32
4993	YPL003W	-1.40269	-2.20583	-1.61517	-1.60366	-3.14562	-3.20588	33
4985	YOR386W	-1.33798	-1.41828	-2.71403	-2.47612	-2.56569	-2.68159	34
4976	YOR374W	-2.67163	-2.73711	-1.79883	-1.50928	-3.60114	-3.38893	35
4955	YOR351C	-3.44136	-3.15377	-2.01418	-2.29019	-1.12059	-1.46157	36
4951	YOR347C	-3.50001	-2.97358	-1.26815	-1.27032	-2.81427	-2.92716	37
4936	YOR328W	-3.2281	-3.61149	-2.7858	-2.55459	-3.41796	-2.96019	38
4902	YOR289W	-2.7003	-2.74184	-2.60532	-2.79877	-5.81977	-4.86238	39
4852	YOR230W	-0.668094	-1.47023	-2.28944	-2.19021	-2.90447	-2.69247	40
4849	YOR227W	-2.19639	-2.39755	-2.27076	-2.4406	-2.29571	-2.08406	41
4846	YOR223W	-3.06405	-2.34484	-1.7427	-1.97581	-3.00074	-2.88012	42
4839	YOR215C	-2.78752	-3.24397	-1.84098	-2.02386	-3.86956	-3.55566	43
4812	YOR185C	-3.57807	-3.04846	-2.95457	-3.10919	-3.90394	-3.93068	44
4807	YOR178C	-5.31316	-4.43388	-1.21221	-1.38362	-2.75784	-3.15158	45
4802	YOR173W	-4.18799	-3.82257	-2.94277	-2.52404	-3.02015	-2.32578	46
4782	YOR152C	-2.80287	-2.4039	-2.21875	-2.4439	-2.48412	-2.11653	47
4756	YOR120W	-2.53248	-2.81922	-2.01666	-2.21236	-2.6274	-2.27183	48
4738	YOR100C	-6.34452	-5.96722	-0.895823	-1.63604	-2.85688	-3.19949	49
4725	YOR086C	-0.228971	-1.001	-2.47097	-2.3495	-3.65953	-3.59852	50
4688	YOR042W	-2.38652	-2.69421	-1.26659	-1.46586	-2.39399	-2.10649	51
4687	YOR040W	-4.04725	-4.68148	-1.52019	-1.17002	-2.74894	-2.67131	52
4683	YOR036W	-3.20796	-3.52427	-1.97202	-1.93718	-2.94662	-2.76958	53
4681	YOR034C-A	-2.20242	-2.57493	-1.5512	-1.55839	-2.01572	-2.27498	54
4676	YOR031W	-3.50554	-2.99837	-1.57996	-1.44463	-2.16298	-2.27125	55
4673	YOR027W	-2.04121	-2.05145	-1.97478	-1.97274	-2.26713	-2.21626	56
4667	YOR020W-A	-2.03957	-1.31745	-2.14781	-2.30075	-3.07894	-2.83401	57
4665	YOR019W	-2.02073	-1.96726	-1.99505	-2.15709	-2.11879	-1.60211	58
4664	YOR018W	-0.921867	-0.367799	-2.15902	-2.46229	-3.26291	-2.7108	59
4649	YOR003W	-1.14072	-1.2538	-3.52654	-3.54379	-1.81759	-1.84031	60
4643	YOL163W	-1.64278	-1.58866	-2.41124	-2.49076	-2.12052	-1.65021	61
4635	YOL151W	-1.21101	-1.52199	-1.84413	-2.24898	-2.84205	-3.40243	62
4606	YOL117W	-1.04957	-1.60248	-1.58663	-1.93063	-3.20001	-2.91043	63
4586	YOL096C	-0.769856	-1.33865	-2.2101	-2.03929	-3.61109	-3.32457	64
4577	YOL087C	-1.71763	-1.55807	-1.99614	-2.21012	-2.35595	-1.96847	65
4574	YOL084W	-5.06678	-4.50455	-3.61827	-3.34714	-3.67317	-3.84029	66
4562	YOL071W	-1.2905	-0.906837	-1.80151	-1.90225	-3.14889	-2.78047	67
4556	YOL065C	-1.55921	-1.67547	-2.89135	-2.88626	-4.04269	-3.96303	68
4551	YOL060C	-4.3713	-3.73197	-1.63878	-1.66357	-2.35332	-2.30972	69
4541	YOL048C	-5.06106	-4.49998	-2.55299	-2.43163	-3.01709	-2.98463	70
4532	YOL038C-A	-1.52475	-1.39336	-2.39748	-2.64684	-1.49734	-1.9002	71
4510	YOL015W	-1.061	-0.858989	-2.58999	-2.3357	-2.78325	-2.38159	72
4491	YNR070W	-4.26673	-3.74512	-1.64732	-1.87752	-2.04336	-2.18668	73
4490	YNR068C	-1.97353	-1.90884	-3.72114	-3.75402	-3.09172	-2.77648	74
4434	YNR007C	-3.53239	-3.06881	-2.08533	-1.62544	-2.73288	-2.18643	75
4430	YNR001C	-3.23279	-2.79892	-0.421527	-0.530219	-2.62119	-2.4214	76
4374	YNL269W	-5.66267	-4.99692	-1.52314	-1.68113	-2.42251	-2.33308	77
4348	YNL242W	-1.818	-2.05067	-1.81785	-2.05452	-2.445	-2.88455	78
4345	YNL239W	-1.01511	-1.55463	-1.8753	-2.14066	-2.34434	-2.29703	79
4332	YNL223W	-2.32281	-2.25321	-1.95428	-2.23883	-2.68818	-1.71504	80
4311	YNL200C	-3.78087	-3.57598	-3.40108	-2.47688	-4.18539	-4.33882	81
4290	YNL173C	-3.551	-4.20471	-2.413	-2.43205	-4.07799	-3.42788	82
4279	YNL160W	-1.82076	-1.72566	-2.74999	-2.05461	-1.92157	-2.05096	83
4263	YNL144C	-5.27636	-4.83631	-0.314014	-1.00446	-1.33556	-1.2489	84
4256	YNL134C	-3.80703	-3.51146	-2.05608	-2.18657	-3.43881	-3.24469	85
4239	YNL117W	-5.72747	-5.51012	-3.32985	-3.39044	-2.8837	-2.86832	86
4237	YNL115C	-4.52522	-4.44909	-3.32583	-3.4842	-3.81251	-3.55057	87
4218	YNL093W	-5.11797	-5.32747	-2.14921	-2.13393	-3.50297	-3.44002	88
4217	YNL092W	-2.32451	-2.39608	-1.99412	-2.69242	-3.18466	-3.00746	89
4148	YNL015W	-1.71471	-2.57033	-2.77312	-2.40472	-3.75051	-3.80482	90
4147	YNL014W	-4.94182	-5.29707	-3.80563	-3.9782	-4.82856	-4.01996	91
4143	YNL009W	-5.85722	-6.14829	-1.45675	-2.0153	-2.12628	-2.20651	92
4128	YMR315W	-0.990613	-1.39429	-1.04577	-1.19214	-3.39681	-3.10702	93
4124	YMR311C	-3.18816	-3.22626	-1.59679	-1.42313	-1.82907	-1.3733	94
4117	YMR304W	-1.37768	-1.93301	-1.82528	-1.80127	-2.85037	-2.55124	95
4116	YMR302C	-3.18302	-3.10809	-0.850564	-1.16116	-2.10524	-1.88907	96
4111	YMR297W	-1.21545	-1.86065	-2.00587	-2.58895	-3.24553	-3.23442	97
4094	YMR280C	-6.21889	-5.23094	-0.798595	-1.43536	-2.09513	-2.66981	98
4075	YMR262W	-1.7846	-2.55449	-2.20911	-2.2249	-2.32462	-2.22072	99
4068	YMR253C	-3.0867	-2.41198	-2.05311	-2.34658	-2.0712	-2.61142	100
4067	YMR252C	-1.2832	-0.867976	-2.26673	-2.66464	-2.43492	-2.20571	101
4065	YMR251W	-3.11862	-3.03756	-2.12245	-1.27778	-2.97599	-2.84852	102
4020	YMR206W	-7.01418	-6.20154	-1.1883	-1.38817	-2.94849	-3.04746	103
4007	YMR194C-B	-4.37824	-3.6462	-0.10558	-0.393451	-2.67538	-3.73319	104
3990	YMR175W	-3.65309	-3.02691	-2.50979	-2.10339	-3.0897	-3.65314	105
3989	YMR174C	-4.90792	-4.72252	-4.13116	-3.98456	-5.45535	-5.01221	106
3984	YMR169C	-4.63804	-3.76266	-3.00453	-2.63642	-4.08033	-4.08698	107
3976	YMR160W	-2.58571	-2.99786	-2.55231	-2.86348	-4.26495	-4.36954	108
3975	YMR159C	-4.72218	-4.99814	-2.42406	-2.14908	-2.59325	-2.44061	109
3973	YMR158C-A	-3.40836	-3.62025	-2.3411	-2.54335	-2.79362	-2.23696	110
3967	YMR152W	-1.23988	-2.03578	-2.13111	-2.37609	-2.60198	-2.41704	111
3958	YMR140W	-3.65113	-3.58473	-1.61005	-1.54171	-2.70737	-1.89744	112
3957	YMR139W	-2.29774	-2.9591	-1.9807	-2.0078	-2.54098	-2.28035	113
3954	YMR136W	-5.05783	-5.07595	-2.03588	-1.46505	-1.4502	-1.71489	114
3953	YMR135C	-5.05136	-4.6009	-1.20441	-1.1651	-2.16648	-2.38668	115
3936	YMR118C	-4.35032	-4.98027	-4.42908	-5.00692	-4.52596	-4.31792	116
3933	YMR114C	-5.9123	-5.61825	-2.45154	-2.43485	-3.31974	-3.45256	117
3926	YMR107W	-5.19021	-4.55242	-3.01581	-2.77647	-4.25809	-4.48989	118
3925	YMR106C	-1.31644	-1.88246	-0.867691	-1.09157	-3.18801	-2.85677	119
3924	YMR105W-A	-3.03879	-2.80667	-0.647688	-1.37634	-2.16632	-2.08246	120
3923	YMR105C	-2.87741	-3.15553	-2.21082	-1.66541	-3.73975	-3.77078	121
3910	YMR090W	-2.79635	-3.11599	-2.93109	-2.75464	-3.82259	-3.5416	122
3906	YMR086W	-1.98739	-1.85409	-2.02666	-1.98154	-2.66021	-2.52987	123
3905	YMR085W	-5.00692	-5.09915	-2.14762	-1.90056	-1.36463	-0.816697	124
3904	YMR084W	-5.11218	-5.55464	-2.24056	-1.58086	-1.97948	-1.61844	125
3902	YMR081C	-3.52672	-3.67857	-1.09628	-1.34021	-2.22342	-1.90071	126
3870	YMR041C	-3.95319	-3.77782	-2.77679	-3.01572	-3.00504	-2.65253	127
3869	YMR040W	-3.50201	-3.12526	-1.76021	-1.40956	-3.14161	-3.14501	128
3831	YML131W	-2.93568	-3.38648	-1.17514	-1.11643	-2.55365	-2.9512	129
3828	YML128C	-3.37094	-3.82942	-3.17286	-3.06873	-5.07645	-5.30815	130
3820	YML118W	-5.81857	-5.53186	-1.733	-1.1593	-4.04507	-3.6998	131
3812	YML110C	-1.78228	-1.87539	-1.88092	-2.00838	-3.64323	-3.72701	132
3801	YML100W	-2.67452	-3.2145	-2.26421	-1.60772	-3.73045	-3.53755	133
3773	YML070W	-0.946914	-1.23258	-1.26047	-1.77668	-3.18785	-3.20701	134
3746	YML042W	-4.8816	-4.56528	-2.00792	-2.12951	-3.23002	-2.57751	135
3701	YLR454W	-2.73098	-3.37817	-2.02766	-1.98149	-3.76449	-3.86217	136
3630	YLR377C	-4.29442	-4.49223	-2.78323	-3.14246	-4.30088	-3.99737	137
3611	YLR356W	-3.06668	-3.37555	-2.05288	-2.1915	-3.69141	-3.67135	138
3603	YLR346C	-4.44829	-4.34758	-4.9875	-4.78024	-3.73842	-3.81066	139
3602	YLR345W	-4.55521	-4.46923	-1.96735	-2.0298	-2.8342	-2.3151	140
3586	YLR324W	-2.70522	-2.50747	-1.79083	-1.91323	-3.49963	-2.73799	141
3576	YLR312C	-5.62204	-5.63276	-2.12865	-2.42149	-4.15994	-3.73279	142
3571	YLR307C-A	-3.54334	-3.91244	-3.02823	-3.22814	-3.61158	-3.48762	143
3551	YLR284C	-4.32192	-5.44977	-2.21652	-1.8922	-2.18125	-2.10794	144
3541	YLR271W	-4.31585	-3.72841	-0.844884	-1.24716	-3.44212	-3.51319	145
3540	YLR270W	-2.96397	-3.16288	-2.35481	-2.59128	-4.23626	-4.65327	146
3538	YLR267W	-6.44012	-6.22551	-2.99147	-3.07669	-3.75217	-3.90382	147
3528	YLR258W	-2.99864	-3.29166	-1.67033	-1.5224	-2.83487	-2.67623	148
3494	YLR218C	-1.58841	-1.76728	-0.677786	-0.795262	-3.58344	-3.4037	149
3488	YLR211C	-0.950833	-1.5713	-1.93605	-1.70736	-3.51519	-3.44254	150
3461	YLR178C	-3.08747	-3.12631	-4.16259	-3.44298	-2.89819	-2.41354	151
3457	YLR174W	-3.98744	-4.77067	-2.35846	-3.17462	-2.66692	-1.94187	152
3437	YLR151C	-3.39983	-3.19065	-1.82895	-1.06446	-2.82589	-3.16641	153
3435	YLR149C	-5.92953	-5.79243	-3.12776	-2.78326	-4.42154	-4.54653	154
3428	YLR142W	-4.37443	-3.85412	-3.18366	-2.83992	-2.41435	-2.60749	155
3366	YLR070C	-2.68085	-2.54964	-2.80536	-2.5433	-1.48875	-1.3329	156
3285	YLL041C	-3.3642	-2.99858	-0.85861	-1.02611	-1.8761	-2.20422	157
3284	YLL040C	-1.43006	-1.79292	-2.04393	-2.27006	-3.26524	-3.75575	158
3272	YLL026W	-2.50181	-1.97892	-2.26559	-1.76535	-3.33519	-3.63707	159
3221	YKR076W	-3.55041	-4.19797	-3.17354	-3.763	-3.41413	-3.07364	160
3206	YKR058W	-3.33226	-3.34803	-1.05354	-1.26494	-2.18281	-1.39713	161
3195	YKR046C	-3.17828	-2.97847	-3.11336	-3.59892	-3.96493	-4.02527	162
3172	YKR018C	-2.2857	-2.344	-1.82478	-1.88965	-2.21949	-2.11127	163
3164	YKR009C	-4.54026	-4.68794	-2.258	-2.26098	-2.69802	-2.50877	164
3135	YKL197C	-1.21839	-2.11795	-1.83706	-1.68405	-2.10168	-2.116	165
3131	YKL193C	-0.54393	-1.35682	-1.96712	-2.13634	-3.31896	-2.74349	166
3109	YKL171W	-2.60886	-2.80304	-1.37617	-1.34256	-2.4113	-2.36504	167
3107	YKL168C	-2.07087	-2.31394	-1.65616	-1.65308	-2.91356	-2.52532	168
3102	YKL163W	-2.82543	-2.57515	-1.71918	-1.91501	-3.09262	-2.68961	169
3101	YKL162C	-0.7258	-1.60227	-2.4675	-2.57796	-2.94566	-2.68729	170
3092	YKL151C	-4.11057	-3.69166	-3.01406	-2.50605	-4.27144	-4.22265	171
3091	YKL150W	-1.43502	-1.60259	-0.799433	-0.791218	-2.86527	-3.24517	172
3075	YKL133C	-2.826	-2.97448	-1.58279	-1.93911	-2.12741	-1.79877	173
3054	YKL107W	-5.88581	-5.90051	-4.58479	-5.30569	-4.60051	-4.81126	174
3049	YKL103C	-1.01156	-1.39511	-2.85723	-2.49605	-4.50849	-4.5087	175
3048	YKL100C	-1.7735	-1.73926	-2.02211	-2.18692	-1.76592	-1.88796	176
3041	YKL093W	-3.87647	-4.15003	-1.44788	-1.59235	-2.56917	-2.41755	177
[truncated: 5,224 more rows]

## Sheet: final venn data FIGURE 3
group	orf	NC	PC	GC	GC1	GC2	NC1	NC2	PC1	PC2		these are the final venn diagram data
[truncated: 4,199 more rows]

[truncated: 9 more sheets: PKA TOR raw data reps, PKA TOR change data, raw double starve data, organized double starved data, gap1 delta data, pho84 data, Mep1,2,3 deletion data, organized individual mep data, Sheet7]
