# Supplementary material for: Glucose, Nitrogen, and Phosphate Repletion in Saccharomyces cerevisiae: Common Transcriptional Responses to Different Nutrient Signals
Source: G3 (Bethesda). 2012 Sep 1;2(9):1003–17. doi: 10.1534/g3.112.002808 (PMC3429914; doi:10.1534/g3.112.002808)
Supplement: Supporting Information [file supp_2.9.1003_TableS1.xls]

## Sheet: common to all
	ORF		g 2 up	n 2 up	p 2 up	STDEV
	YGR094W		1.97	1.94392	1.96268	0.0134504
	YPR190C		1.71	1.66278	1.67877	0.0240148
	YLR018C		1.07	1.07034	1.13385	0.0367678
	YNL292W		1.82	1.88432	1.89022	0.0389506
	YIL020C		1.39	1.47406	1.42845	0.042083
	YER082C		1.47	1.54586	1.47577	0.0422328
	YPL183C		2.66	2.61241	2.57564	0.042297
	YNL316C		1.17	1.0756	1.10122	0.048817
	YBL016W		1	1.09578	1.00566	0.0537408
	YLR192C		1.47	1.57835	1.52465	0.0541758
	YOR021C		1.38	1.41159	1.29829	0.0584678
	YOR247W		1.84	1.89123	1.76377	0.0641392
	YGL008C		1.26	1.12728	1.15522	0.069968
	YHR003C		1.15	1.00725	1.04576	0.0738561
	YGR229C		1.59	1.74161	1.68632	0.0767267
	YOR116C		1.38	1.37261	1.51252	0.0787303
	YPL050C		1.4	1.41515	1.54447	0.0793988
	YLR014C		1.26	1.10295	1.14528	0.0812573
	YLR020C		1.01	1.16975	1.06132	0.0815573
	YBR055C		1.12	1.27718	1.15418	0.0826676
	YDR257C		1.7	1.75451	1.86538	0.0842784
	YBR130C		1.51	1.38318	1.34324	0.0870705
	YDR172W		1.54	1.54495	1.39172	0.0870732
	YAL035W		1.3	1.13057	1.17941	0.0872094
	YDL167C		1.96	2.02828	2.1349	0.0881503
	YOL144W		1.57	1.43748	1.60631	0.0888688
	YDR152W		1.12	0.99756	1.17296	0.0899626
	YBL054W		1.92	1.7356	1.81642	0.0924332
	YBR135W		1.93	1.75107	1.78383	0.0952678
	YLR106C		1.27	1.3026	1.12214	0.0961675
	YGR083C		1.55	1.44689	1.64514	0.0991514
	YJL198W		1.95	1.8588	1.73891	0.105869
	YGL111W		1.59	1.7962	1.74153	0.106827
	YJR143C		1.91	2.04839	2.12325	0.108192
	YEL054C		1.85	1.74289	1.63116	0.109428
	YOR094W		1.72	1.55001	1.50629	0.112901
	YDL201W		2.26	2.04653	2.08246	0.114295
	YDR395W		2.01	1.92147	1.78172	0.115091
	YJR002W		1.32	1.55657	1.4237	0.118583
	YDL122W		1.51	1.50949	1.71526	0.118655
	YOR078W		1.97	1.86114	1.7149	0.128006
	YDR093W		1.04	1.27575	1.24945	0.129189
	YMR244W		3.72	3.78276	3.5328	0.130042
	YMR223W		1.2	1.08109	1.34481	0.132073
	YNL124W		1.39	1.48107	1.65269	0.133389
	YMR093W		2.82	2.85055	2.6049	0.13388
	YHR162W		1.15	1.28162	1.0128	0.13442
	YIL130W		1.07	1.06181	1.30116	0.135886
	YPL237W		1.59	1.35665	1.34263	0.138949
	YKL186C		1.24	1.18043	1.44574	0.139205
	YGL092W		1.16	1.441	1.28619	0.140745
	YOR198C		1.81	2.07948	1.84468	0.146599
	YBR007C		1.3	1.12977	0.996915	0.151926
	YDR190C		1.41	1.3192	1.11336	0.151993
	YPL263C		2.81	2.8888	3.10388	0.152118
	YER025W		1.53	1.47363	1.24153	0.152894
	YPR137W		2.38	2.09588	2.33826	0.153413
	YNL108C		1.07	1.0846	1.34323	0.15371
	YOR287C		2.26	2.4775	2.18008	0.153926
	YAL019W		1.61	1.76713	1.91822	0.154118
	YLR008C		2.15	2.44997	2.23592	0.154477
	YOR001W		1.64	1.33825	1.55508	0.155607
	YLR223C		1.15	1.40979	1.43389	0.15741
	YDR156W		1.73	1.87705	1.56044	0.158438
	YGL246C		2.12	1.85312	1.82997	0.161181
	YNL308C		1.29	1.54797	1.21653	0.174069
	YGR162W		1.84	1.8559	2.15195	0.175697
	YKR079C		1.76	1.68439	1.42331	0.176656
	YHR041C		1.36	1.00136	1.18052	0.179319
	YMR270C		1.64	1.30486	1.35514	0.180735
	YDR324C		2.41	2.13963	2.05994	0.183479
	YKR092C		3.48	3.78466	3.45358	0.183996
	YOL094C		1.16	1.28247	1.52209	0.184175
	YMR308C		1.73	1.51095	1.36376	0.184293
	YPL235W		1.01	1.38155	1.17586	0.186131
	YPL266W		2.45	2.11289	2.1423	0.18672
	YMR296C		1.67	1.39685	1.31167	0.187201
	YIL021W		1.4	1.18918	1.56552	0.188625
	YOL061W		1.72	1.52585	1.34227	0.188888
	YLL008W		2.42	2.72788	2.37964	0.190476
	YBR002C		1.45	1.11634	1.44392	0.190909
	YCR052W		1.39	1.34157	1.03393	0.193123
	YLR285W		2.16	1.77539	1.93585	0.19318
	YNR024W		1.85	1.80521	2.16109	0.193838
	YNL151C		1.64	1.97118	2.00386	0.201305
	YDL148C		2.67	2.72968	2.35486	0.201393
	YNL153C		1.87	2.04653	1.64465	0.201434
	YPL112C		1.05	1.40538	1.39802	0.203088
	YMR229C		2.31	1.97775	2.34681	0.203287
	YBL004W		1.88	1.47194	1.71431	0.205226
	YER070W		3.2	3.61327	3.43977	0.207519
	YKL165C		1.01	1.4063	1.09801	0.208105
	YFR009W		1.49	1.07293	1.26702	0.2087
	YGR158C		2.29	2.14992	1.87746	0.20978
	YOR098C		1.56	1.21994	1.60306	0.209873
	YKL212W		1.53	1.93205	1.83905	0.210477
	YOR335C		1.56	1.18253	1.20902	0.210703
	YDR060W		2.32	2.37954	1.98831	0.2108
	YLR083C		1.9	1.9748	1.56923	0.215826
	YJL133W		2.46	2.12986	2.53652	0.216113
	YDR514C		1.37	1.31565	1.7169	0.217676
	YDR120C		2.47	2.06345	2.40236	0.217834
	YDR317W		2.13	1.76068	1.74403	0.218193
	YLR146C		2.08	1.64158	1.83264	0.219813
	YER168C		1.24	1.215	1.60826	0.220186
	YGR054W		2.17	1.74672	2.06658	0.220668
	YFL037W		1.49	1.06453	1.17111	0.221387
	YNL090W		1.6	1.21716	1.21436	0.221846
	YPL217C		1.7	1.39263	1.83047	0.224795
	YNL207W		1.74	1.43689	1.29881	0.225681
	YCR057C		2.88	2.4805	2.49731	0.225956
	YDR121W		1.52	1.19578	1.63264	0.226811
	YKL024C		1.64	1.32663	1.19666	0.227903
	YDR454C		1.49	1.10388	1.08097	0.229825
	YKR024C		1.78	2.1403	2.20834	0.230189
	YLR407W		1.62	1.16428	1.31358	0.232329
	YPL255W		1.43	1.00032	1.36836	0.232334
	YGR185C		2.56	2.20732	2.11747	0.233911
	YKL014C		2.37	1.90621	2.19765	0.234429
	YNL061W		2.03	2.14387	1.68575	0.238516
	YDR165W		1.63	2.10439	1.81182	0.23934
	YBR079C		2.01	1.66974	1.54624	0.240174
	YGR123C		3.31	2.8366	2.97807	0.243001
	YNL247W		2.14	2.622	2.45127	0.24439
	YGR119C		1.24	1.04363	1.53271	0.246114
	YDR299W		2.24	2.09352	1.75955	0.246248
	YDR266C		1.52	2.00975	1.81157	0.246354
	YER049W		2.22	2.11479	1.74994	0.246693
	YLR314C		1.43	1.55122	1.90726	0.248074
	YKL027W		1.65	2.05363	2.10349	0.248683
	YMR177W		2.36	2.22721	2.71009	0.249454
	YLR342W		1.49	1.06573	1.04252	0.251919
	YKL099C		2.2	1.73009	1.79782	0.254019
	YJL010C		2.56	2.193	2.0714	0.254363
	YAL023C		1.57	1.59466	2.0293	0.258354
	YMR309C		2.24	1.76037	1.83342	0.258421
	YLR215C		1.1	1.28395	1.61073	0.258673
	YLR384C		1.5	1.03921	1.0646	0.259019
	YBR238C		2.63	2.1101	2.34268	0.260432
	YNL001W		1.81	1.61078	1.29262	0.260957
	YER137C		1.89	1.92736	1.45707	0.261404
	YDR312W		1.52	0.997308	1.27416	0.261499
	YMR241W		1.28	1.79753	1.63245	0.264357
	YML018C		1.37	1.79088	1.29772	0.266325
	YBR029C		2.16	2.29079	1.7755	0.267848
	YMR125W		1.46	1.16966	1.70533	0.268149
	YJR041C		2.33	1.83665	1.89992	0.26844
	YDL092W		1.71	1.17806	1.37374	0.269048
	YOR359W		2.47	2.02589	1.976	0.271954
	YPR016C		1.64	1.10243	1.28387	0.273473
	YML080W		1.78	1.55007	1.23464	0.273796
	YDR341C		1.69	1.28372	1.16555	0.275097
	YOR012W		1.55	1.30614	1.85531	0.275159
	YNL289W		1.52	1.09418	1.00497	0.275239
	YGL070C		2.44	2.0841	1.89654	0.276043
	YHR045W		1.35	1.26938	1.78515	0.277449
	YDL098C		1.62	1.17704	1.10306	0.279555
	YLR113W		1.75	1.32467	1.21339	0.283207
	YDL052C		1.09	1.52945	1.00007	0.283268
	YPL199C		1.65	1.08854	1.30037	0.283534
	YPL273W		3.97	3.95582	3.46755	0.286086
	YMR274C		1.59	1.4868	2.02722	0.286897
	YLR401C		2.31	2.25274	1.78567	0.287621
	YOR108W		2.96	3.42618	2.89614	0.289352
	YBR247C		2.63	2.1033	2.15831	0.28952
	YLR291C		2.14	1.56853	1.7569	0.291214
	YHR032W		0.99	1.55201	1.12953	0.292634
	YGR264C		2.54	1.99817	2.06429	0.295594
	YOR206W		2.94	2.50005	2.36746	0.299706
	YNL010W		1.55	1.0279	1.02971	0.300912
	YLR051C		2.09	1.57075	1.56532	0.301369
	YJL124C		1.62	1.1277	1.07176	0.301677
	YGL016W		2.42	1.85186	2.31467	0.302235
	YGL050W		1.56	1.04882	1.02137	0.303364
	YGR245C		2.43	1.89201	1.90857	0.30594
	YMR235C		2.44	1.89924	1.92031	0.306308
	YNR051C		1.03	1.28132	1.64255	0.307916
	YOL031C		0.98	1.0305	1.53712	0.308112
	YKR026C		1.81	1.21777	1.35738	0.309594
	YOL028C		1.16	1.56694	1.76825	0.309863
	YLR073C		3.31	2.71625	2.85086	0.311308
	YOR341W		2.75	2.167	2.25334	0.314644
	YHR019C		1.68	1.10631	1.16864	0.314772
	YNL211C		1.11	1.63129	1.6786	0.315512
	YDL153C		1.93	1.32654	1.46598	0.315946
	YBR087W		1.58	1.06591	1.64593	0.317558
	YOR073W		1.33	1.05705	1.69156	0.318285
	YMR049C		2.77	2.36988	2.13414	0.32145
	YHR196W		2.72	2.60508	2.11176	0.323145
	YNL201C		1.36	1.68274	1.03143	0.325659
	YOR006C		2.19	1.79192	1.54147	0.327053
	YMR318C		3.52	3.03579	2.89469	0.32797
	YOL029C		1.03	1.67149	1.47345	0.328474	1.25 and less
	YMR091C		1.08	1.0288	1.62659	0.331343
	YCR034W		3.38	3.00619	2.71439	0.333648
	YKL018W		1.56	0.983796	1.56357	0.333706
	YPR041W		2.27	1.62361	1.8014	0.333921
	YBR061C		2.75	2.1897	2.14136	0.338308
	YHR149C		1.42	1.56898	2.06739	0.33905
	YJL125C		1.96	1.30837	1.80383	0.340219
	YER110C		2.04	1.4447	2.02912	0.340599
	YMR285C		1.69	1.01681	1.45817	0.341989
	YBL076C		1.92	1.52826	1.23749	0.342497
	YKL166C		1.34	1.91904	1.94799	0.342972
	YNR046W		2.39	1.71217	2.15847	0.344539
	YJR007W		2.12	1.50044	1.54787	0.344826
	YML060W		2.39	1.77837	2.36125	0.345129
	YBR171W		1.68	1.22072	1.00072	0.346595
	YMR127C		1.78	1.24498	1.89661	0.347484
	YHR064C		1.95	1.7646	1.27405	0.349267
	YNR015W		1.63	1.91812	2.32745	0.350478
	YML113W		1.28	1.32569	1.90905	0.350735
	YPL086C		2.26	1.58193	2.08115	0.351422
	YGL097W		2.17	2.78151	2.17216	0.352434
	YBR220C		1.86	1.33442	2.01291	0.355896
	YGR280C		2.71	2.04261	2.14661	0.359079
	YBR141C		2.18	1.82637	1.46058	0.359729
	YJR064W		1.74	1.09192	1.1292	0.363886
	YGR285C		1.89	1.57348	1.16408	0.363947
	YGR078C		1.85	1.3478	1.14091	0.364651
	YGL078C		2.48	2.11186	1.74597	0.367017
	YLR129W		2.56	2.20212	1.82324	0.368431
	YMR310C		2.33	1.60032	1.87459	0.368567
	YGR195W		1.9	2.5532	1.92396	0.370401
	YBR121C		2	1.49176	1.27876	0.370555
	YPR033C		1.62	2.35554	1.89864	0.371355
	YCL031C		2.07	1.32403	1.69989	0.372989
	YOR204W		1.38	1.88889	2.10752	0.373284
	YFL001W		3.15	2.46432	2.54739	0.37421
	YDR321W		2.78	2.04463	2.53535	0.374484
	YHR025W		2.69	2.22454	1.94338	0.377082
	YPL146C		1.81	1.07126	1.30626	0.377428
	YER127W		2.75	2.19078	2.02939	0.378164
	YDR508C		3.69	3.0225	3.04817	0.378187
	YGR145W		2.56	1.98539	1.84492	0.378869
	YFL045C		1.73	1.02535	1.13248	0.379702
	YKL205W		1.74	1.71581	2.38685	0.380635
	YJL076W		1.35	1.97642	2.03855	0.38087
	YGR173W		2.17	1.60489	1.44461	0.381058
	YML096W		2.39	1.76347	1.69903	0.381691
	YBR091C		2.21	1.50717	2.11745	0.381876
	YOR252W		2.2	1.84217	1.43319	0.38369
	YHR144C		3.22	2.59149	2.52302	0.384164
	YDR161W		2.18	1.4126	1.82948	0.384176
	YNL016W		1.07	1.82879	1.33952	0.384663
	YDR412W		2.86	2.08852	2.41663	0.387171
	YPL012W		2.55	1.88167	1.87637	0.3874
	YNL313C		2.21	1.43547	1.79626	0.387564
	YGL099W		2.68	1.99077	2.02565	0.388251
	YNL119W		2.01	1.23299	1.62141	0.388506
	YAL012W		2.59	1.92427	2.61124	0.390638
	YJL158C		2.74	2.25632	1.96567	0.391153
	YMR014W		2.38	1.60055	2.04944	0.391221
	YGL195W		1.88	1.33021	1.12061	0.392188
	YGR169C		1.38	1.39461	2.07999	0.399991
	YBR143C		1.82	1.37828	1.01989	0.400777
	YAL036C		1.81	1.87339	1.14682	0.402437
	YIL078W		1.87	1.33982	1.08012	0.402587
	YPL126W		2.3	1.60571	1.5981	0.403064
	YIL103W		2.65	1.92889	1.97722	0.403107
	YEL042W		1.83	1.20082	1.07092	0.405987
	YPL068C		1.86	1.67031	2.45059	0.406943
	YDR023W		1.99	1.42156	1.19901	0.407906
	YGR001C		1.91	1.26326	1.15597	0.40791
	YDR449C		2.76	2.05611	2.0453	0.409546
	YNR038W		2.25	1.55902	1.52357	0.409556
	YBR104W		1.39	2.03283	1.27144	0.409676
	YLR243W		2.37	1.72703	1.60732	0.410166
	YCR016W		2.93	2.14402	2.33114	0.41057
	YJR124C		2.56	1.97785	2.77215	0.411262
	YKL021C		2.29	1.47796	1.76928	0.411385
	YJL035C		1.5	0.986768	1.80168	0.412006
	YFL002C		1.33	2.0007	2.08093	0.412344
	YPR143W		1.92	1.43864	1.09847	0.412782
	YEL055C		2.25	1.59668	1.48437	0.413446
	YBR048W		2.14	1.73376	1.31071	0.414671
	YDR496C		2.56	1.9379	1.77367	0.414788
	YKL181W		2.25	1.4944	1.5715	0.41578
	YFR001W		2.41	1.63093	1.76191	0.417158
	YNL022C		1.9	1.13062	1.79631	0.417499
	YNR054C		2.52	1.67519	2.06794	0.422754
	YGL155W		1.18	1.23072	1.93951	0.424616
	YER146W		1.37	1.58958	2.19257	0.425916
	YNL175C		3.17	2.78481	2.31773	0.42679
	YOL076W		1	1.76844	1.05861	0.427745
	YJL168C		1.89	1.18338	1.95561	0.428169
	YOL010W		2.81	2.05696	2.08002	0.428267
	YDR414C		1.05	1.44651	1.90647	0.428626
	YHR020W		2.66	1.82068	2.394	0.428937
	YBR261C		2.16	1.40244	1.42807	0.430169
	YOR361C		2.76	2.04163	1.99052	0.430266
	YOL052C		1.51	1.19106	2.04611	0.432098
	YPL030W		1.86	1.16594	1.96022	0.43256
	YEL040W		4.13	3.38103	4.13457	0.433745
	YCR047C		1.24	1.04345	1.87582	0.435073
	YOR276W		1.97	1.15392	1.29683	0.435807
	YLR276C		2.82	2.04659	2.0815	0.4368
	YJL033W		2.97	2.18359	2.23793	0.439187
	YGL067W		1.77	1.04013	0.98127	0.43937
	YNL062C		2.27	2.50699	1.65445	0.440056
	YLR040C		2.51	1.94633	1.64227	0.44029
	YDR210W		2.06	1.43503	1.20761	0.441377
	YGR124W		1.92	2.29131	1.40816	0.443435
	YMR123W		1.9	1.03416	1.28197	0.445915
	YMR269W		1.18	1.88848	2.00488	0.44645
	YBL024W		2.8	2.0545	1.99596	0.44827
	YBR267W		2.41	1.56286	1.71241	0.45215
	YDR280W		1.93	1.32698	2.2152	0.453487
	YOL093W		2.57	1.67093	2.00255	0.45466
	YJL050W		2.67	1.80562	2.48392	0.454947
	YIL110W		2.48	1.60667	1.81723	0.455758
	YMR305C		2.59	3.19956	2.30087	0.458768
	YLR060W		2.81	2.38042	1.88678	0.461978
	YOR339C		1.99	1.47365	2.39988	0.464135
	YBR142W		2.39	2.02531	1.46798	0.464353
	YPR110C		2.83	2.27606	1.90257	0.466631
	YHR170W		2.94	2.24651	2.03464	0.47355
	YOL097C		2.75	2.04278	1.83985	0.477795
	YDL111C		2.54	1.87149	1.59532	0.48573
	YOL125W		1.33	1.03026	1.98261	0.486951
	YDR300C		1.65	2.39705	1.47186	0.490887
	YFR028C		1.14	1.41924	2.09681	0.492032
	YFL022C		2.04	1.4697	1.05629	0.493936
	YJR003C		2.14	1.14917	1.59935	0.496102
	YJL208C		2.57	2.11899	1.57684	0.497278
	YEL001C		2.01	1.30806	1.04445	0.499083
	YDR098C		1.17	1.97874	1.05565	0.503196
	YGL009C		2.24	1.53014	1.25739	0.507253
	YGL201C		1.32	1.23044	2.15305	0.508792
	YLR409C		2.61	2.15281	1.59181	0.509977
	YGL169W		2	0.989853	1.3683	0.510337
	YBR162C		2.07	1.05155	1.48299	0.511199
	YDL241W		2.63	2.07675	1.60187	0.514562
	YGL171W		3.03	2.25339	2.05527	0.515182
	YBL028C		2.69	1.6653	2.06444	0.516503
	YHR013C		1.97	1.20996	0.981468	0.517537
	YJL025W		1.88	1.64848	2.63867	0.517952
	YLR221C		2.61	1.94958	1.57935	0.52209
	YHR085W		2.47	1.45908	1.71955	0.524878
	YNL132W		3.47	2.56968	2.52658	0.532676
	YBL009W		2.33	1.59593	2.63489	0.534048
	YNL072W		2.22	1.18605	1.45711	0.536118
	YDR365C		2.45	2.31084	1.45923	0.536383
	YPR060C		2.83	1.82327	2.65016	0.536901
	YNR061C		2.42	1.35687	2.02387	0.537286
	YIL019W		2.42	1.46794	1.50731	0.538667
	YLL035W		2.04	0.994624	1.28359	0.539826
	YDL150W		2.66	1.57664	2.08487	0.542023
	YER156C		3.29	2.21795	2.59334	0.543988
	YBL002W		2.32	1.55131	1.26439	0.545821
	YBL032W		1.23	1.67338	2.32291	0.549685
	YIL127C		2.51	2.02658	1.41252	0.550036
	YIL104C		2.28	1.1795	1.66665	0.551454
	YJL218W		1.98	1.05902	2.04811	0.552442
	YNL066W		2.72	1.61406	2.16957	0.55297
	YDR091C		2.91	1.80825	2.444	0.55305
	YOR272W		2.95	2.11559	1.89269	0.557349
	YGR177C		2.99	2.1453	3.20073	0.55855
	YJL200C		1.58	2.51726	1.5064	0.563576
	YCL054W		2.96	1.91261	2.07358	0.564015
	YBR252W		2.59	1.73716	1.51915	0.565918
	YHR065C		3	2.04742	1.99325	0.566259
	YLR449W		2.86	1.78304	2.65118	0.571128
	YOR091W		2.9	1.96977	1.85371	0.573514
	YLR175W		2.64	2.40598	1.55036	0.57361
	YBR155W		2.18	1.26033	1.11789	0.576506
	YDL213C		2.35	1.45642	1.25516	0.58276
	YPL160W		2.86	1.84662	1.85128	0.583735
	YPR112C		3.13	1.97449	2.40346	0.584105
	YJR097W		3.24	2.10631	2.41143	0.586638
	YOR260W		2.36	1.18873	1.84129	0.586907
	YOL140W		1.11	2.26083	1.9109	0.589955	1.5 fold and less
	YOR226C		2.2	2.12445	1.14098	0.590825
	YLL011W		3.33	2.40564	2.22717	0.591964
	YNL035C		2.39	1.24187	1.55186	0.593967
	YBR092C		2.32	1.13012	1.64911	0.596554
	YLR002C		2.97	1.87318	2.0066	0.598461
	YGR090W		2.39	1.19832	1.69536	0.598565
	YJL080C		2.48	1.63027	1.32405	0.598891
	YAL007C		2.72	2.06334	1.52262	0.599627
	YDR087C		3.45	2.25107	2.72533	0.603807
	YMR239C		2.92	1.83594	1.91629	0.604023
	YMR128W		2.14	1.01881	1.18315	0.605479
	YNL154C		0.98	2.12493	1.932	0.612969
	YML093W		3.45	2.43979	2.32718	0.618321
	YLR441C		2.28	1.1603	1.25111	0.621903
	YDR144C		4.16	2.91203	3.42735	0.627132
	YPR175W		2.59	1.63987	1.40352	0.628006
	YOR294W		2.55	1.43374	1.49182	0.628381
	YPL252C		1.42	2.67489	1.97428	0.628867
	YPR010C		2.91	2.05231	1.67899	0.631187
	YHR062C		2.82	1.59328	1.92663	0.634306
	YER006W		2.43	1.43492	1.24374	0.636914
	YGL147C		3.38	2.43608	2.16143	0.639183
	YBR271W		2.28	0.993669	1.53687	0.64575
	YDL051W		3.2	2.03639	2.12272	0.648327
	YBR172C		1.09	2.3567	1.96504	0.648539
	YPL245W		1.9	1.22644	2.5241	0.648987
	YJR105W		2.31	1.34413	1.07378	0.649904
	YLR084C		2.26	1.30701	1.01762	0.650056
	YDR429C		2.39	1.29212	1.23609	0.650639
	YBL081W		4.43	3.35352	3.24826	0.654012
	YDL060W		2.77	1.5137	1.82343	0.654498
	YHR066W		3.07	1.82046	2.09793	0.65616
	YIR012W		2.98	1.92154	1.77363	0.657969
	YGR128C		3.45	2.43967	2.21296	0.658588
	YGR068C		1.02	1.3438	2.29235	0.661248
	YOR271C		2.66	1.61356	1.42807	0.664215
	YLR448W		2.28	1.21228	1.04921	0.668513
	YCL036W		2.49	1.3599	1.30609	0.668539
	YLR435W		3.04	2.1117	1.73977	0.669663
	YOR056C		2.31	1.01041	1.37859	0.669829
	YOR342C		1.28	2.42562	1.23474	0.674871
	YHR197W		3.25	2.25253	1.96299	0.675175
	YDR465C		3.37	2.14083	2.24859	0.68069
	YGR200C		2.53	1.91606	1.17033	0.6809
	YML043C		3.5	2.28398	2.35033	0.683722
	YGR103W		3.55	2.53929	2.24672	0.683823
	YNL044W		2.37	1.10888	2.24455	0.694733
	YLL034C		2.79	1.56726	1.6013	0.69633
	YOL020W		2.85	1.80814	1.52679	0.697078
	YGL029W		2.56	1.33833	1.36599	0.697483
	YGR283C		3.85	2.59555	2.66898	0.70402
	YGL202W		1.41	2.71468	1.59689	0.705521
	YDL127W		2.4	1.13238	2.30657	0.706438
	YNL298W		1.2	2.31598	2.50977	0.706924
	YLR022C		3.18	1.82625	2.13349	0.70972
	YLR003C		2.53	1.29332	1.3081	0.709771
	YGR081C		2.85	1.47409	1.82141	0.715515
	YHR089C		2.91	2.66536	1.56535	0.716232
	YPR163C		2.91	1.79327	1.56697	0.719028
	YJL069C		3.34	2.50865	1.90196	0.721939
	YLR397C		2.97	1.54557	2.03952	0.723278
	YLR197W		3.42	2.82623	1.98017	0.723588
	YPL241C		2.82	2.82321	1.565	0.725506
	YOR340C		3.42	2.55291	1.97149	0.728933
	YOR222W		2.42	2.06236	1.01488	0.730238
	YMR215W		2.22	1.06286	2.42263	0.7336
	YNL248C		3.58	2.67281	2.12086	0.73674
	YKL144C		2.93	1.64906	1.65402	0.738126
	YKL172W		2.95	1.74114	1.60926	0.738957
	YOR095C		2.22	2.32387	0.993896	0.739703
	YOR004W		3.05	1.67314	1.87904	0.742662
	YKR013W		1.78	2.98274	1.61951	0.745068
	YLR180W		1.57	1.551	2.85629	0.748185
	YPL043W		2.68	1.53695	1.2701	0.748955
	YHR088W		2.49	1.101	1.29707	0.751758
	YDL037C		2.55	1.26673	2.61104	0.759131
	YKL078W		3.5	1.98244	2.58214	0.76432
	YGL012W		2.36	2.70489	1.23102	0.770911
	YLR222C		3.36	2.30842	1.83465	0.780699
	YAL025C		3.54	2.33592	2.0663	0.784674
	YGR152C		3.68	2.12191	2.72318	0.785776
	YOL007C		3.74	2.77792	2.17124	0.791059
	YKL029C		2.55	3.45634	1.87207	0.794874
	YKL120W		3.48	2.65339	1.89055	0.794937
	YJR069C		3	1.67699	1.57287	0.795603
	YDR045C		2.62	1.19332	1.28821	0.797713
	YLR009W		3.31	1.95233	1.90236	0.798666
	YDR309C		1.6	2.29553	3.19372	0.799004
	YLR042C		2.93	1.52066	1.55691	0.803423
	YLR196W		3.68	2.53381	2.12444	0.806341
	YLR048W		2.86	1.48072	1.44061	0.808155
	YLR372W		3.84	2.83745	2.2288	0.813584
	YIL079C		2.7	1.61312	1.10317	0.815599
	YPL081W		2.95	1.31768	2.17234	0.816465
	YGR272C		3.06	1.62418	1.65866	0.819198
	YJL109C		3.25	1.76112	1.90268	0.821795
	YOL077C		3.58	2.31016	2.03574	0.823867
	YDR042C		3.3	1.75567	3.03786	0.826406
	YNL075W		3.46	2.12846	1.93858	0.829032
	YPR187W		2.65	1.3006	1.14073	0.829089
	YBR154C		3.23	1.86368	1.73181	0.829537
	YHL013C		2.5	1.00482	1.12895	0.829732
	YDR184C		3.5	1.99116	2.13812	0.831958
	YNL024C		3.3	1.94371	1.78314	0.833284
	YNL182C		3.49	2.14854	1.93753	0.84204
	YIL096C		2.97	1.77938	1.32331	0.850211
	YOL041C		3.44	1.84383	2.12051	0.852973
	YDR083W		3.37	1.91478	1.86907	0.853671
	YGR208W		3.03	2.642	1.39309	0.855355
	YOL080C		3.63	2.02703	2.29542	0.858549
	YJL190C		2.71	1.29943	1.1562	0.858731
	YBR034C		2.78	1.62639	1.09358	0.862045
	YGL101W		2.85	1.37922	2.90004	0.863964
	YOR254C		2.71	1.40835	1.07183	0.865171
	YKR060W		3.27	1.63141	1.90012	0.878803
	YDL166C		2.84	1.08773	1.76271	0.883797
	YJL011C		3.83	2.05585	2.92757	0.88712
	YHR148W		3.52	2.14203	1.85648	0.889534
	YAL059W		2.84	1.19089	1.4205	0.893241
	YOR051C		3.14	1.46339	1.73691	0.899489
	YIR026C		3.98	2.48531	2.36269	0.900445
	YGR187C		3.36	1.87244	1.7281	0.903398
	YOR224C		3.62	2.52217	1.82614	0.904398
	YNL096C		3.16	1.68644	1.51043	0.905854
	YOR243C		2.92	2.17024	1.10414	0.91251
	YDR398W		3.08	1.80427	1.30868	0.913845
	YNL300W		2.01	3.53125	3.66551	0.919506
	YHR169W		2.86	1.03448	1.75357	0.919582
	YDL063C		3.53	2.06089	1.83679	0.919734
	YKL143W		3.38	2.04013	1.61335	0.921815
	YHR128W		4.22	2.82387	2.47474	0.92349
	YDL082W		2.95	1.44183	1.25406	0.929698
	YLR186W		3.68	2.07088	2.06145	0.93176
	YMR290C		4.06	3.12009	2.1929	0.933557
	YCL059C		3.08	1.24575	1.81119	0.93933
	YNL301C		3.17	1.61996	1.45664	0.945595
	YPR074C		1.88	3.38918	1.63976	0.948316
	YCR072C		3.73	2.15924	2.00587	0.954238
	YCL037C		2.58	2.97309	4.40075	0.958113
	YPL093W		3.85	2.27564	2.11424	0.958951
	YDL208W		2.93	1.68124	1.04251	0.960033
	YGR191W		1.65	3.05104	1.20358	0.963957
	YGL209W		2.93	1.72198	1.00614	0.972365
	YJL148W		3.48	1.87088	1.72548	0.973718
	YDR021W		3.44	1.66781	1.84922	0.975033	2 fold and less
	YHR070W		3.23	1.80247	1.28175	1.00868
	YDR101C		4.09	2.89776	2.08216	1.00979
	YNL002C		3.17	1.46159	1.37183	1.01325
	YLR068W		3.18	1.23244	1.69523	1.01749
	YBR084W		4	2.48105	2.06215	1.01964
	YHR216W		3.3	1.78743	1.33582	1.02874
	YDL038C		3.89	3.1779	1.85015	1.03529
	YKL009W		3.3	1.39238	1.63491	1.03846
	YJR063W		4.45	2.87669	2.43842	1.05782
	YLR029C		2.9	0.989301	1.11659	1.0683
	YNR053C		3.19	1.68453	1.11647	1.0715
	YHR052W		3.84	2.09999	1.8766	1.0749
	YOR310C		3.8	3.14776	1.69221	1.07911
	YOR242C		1.67	1.12144	3.26925	1.11591
	YJL122W		4.09	2.23254	2.08628	1.11702
	YKR081C		3.75	1.91779	1.69618	1.12726
	YLR432W		3.27	2.58344	1.02836	1.14852
	YJR070C		4.08	2.49879	1.80283	1.16691
	YBL039C		4.95	3.54394	2.59606	1.18438
	YPR144C		3.84	1.83651	1.73985	1.18561
	YML022W		3.55	1.49423	1.48207	1.19042
	YGL120C		3.41	2.91914	1.10011	1.21692
	YIL145C		4.08	2.53669	1.67495	1.21851
	YMR217W		3.51	1.79317	1.14438	1.22233
	YDL039C		3.85	2.84018	1.38796	1.23763
	YDL014W		4.64	3.02917	2.08164	1.29343
	YOL124C		4.01	2.06604	1.48684	1.32166
	YMR131C		4.24	2.06529	1.83793	1.32609
	YLR343W		3.13	1.56352	4.32554	1.38515
	YCR043C		4.6	1.82307	3.19998	1.38848
	YPL211W		3.86	1.78015	1.21126	1.39435
	YGL162W		1.04	3.20402	3.67482	1.40516
	YML056C		5.54	3.77131	2.61636	1.47252
	YNL112W		4.88	3.64423	1.93328	1.47973
	YNL141W		5.69	2.67808	2.24583	1.8762
	YHR126C		6.82	2.75327	3.4124	2.18268
	YNL065W		6.16	2.00556	1.16838	2.67322
	YLR367W		5.98	1.06269	1.27327	2.78022
	YDR020C		7.28	1.17191	1.99722	3.31405	greater than 2 fold

## Sheet: unique to g and n
ORF	g 2 up	n 2 up	STDEV
YNR018W	1.11	1.11361	0.00255089
YNL186W	1.06	1.04442	0.011018
YLR355C	1.29	1.26702	0.0162518
YGR189C	1.1	1.1277	0.019584
YLR183C	1.78	1.74257	0.0264677
YOR046C	1.21	1.26153	0.0364372
YJL061W	1.19	1.13763	0.0370333
YKR042W	1.17	1.22482	0.0387654
YNL070W	0.98	1.04271	0.0443395
YDL145C	1.25	1.1755	0.0526784
YML021C	1.15	1.06901	0.0572718
YMR078C	1.1	1.18734	0.0617573
YCL005W	1.35	1.24794	0.072164
YKL082C	1.42	1.31635	0.0732923
YJR147W	2.18	2.07367	0.0751854
YLR420W	1.73	1.6198	0.0779263
YNR026C	1.09	1.20273	0.0797132
YOR074C	1.36	1.23435	0.0888497
YER055C	1.67	1.79577	0.0889342
YGR221C	1.26	1.12536	0.0952073
YHR208W	2.3	2.16087	0.0983826
YOR210W	1.4	1.25907	0.0996511
YDR353W	1.43	1.28638	0.101554
YKR085C	1.02	1.18035	0.113387
YJR016C	1.6	1.76873	0.119307
YBR164C	1.25	1.07901	0.120911
YIL044C	1.54	1.36698	0.122346
YGR061C	1.6	1.42684	0.122443
YIL008W	1.27	1.0846	0.131097
YML085C	1.23	1.03861	0.135334
YPL256C	1.9	1.69712	0.143455
YJL108C	1.37	1.61272	0.171625
YGR105W	1.25	1.00097	0.176092
YER074W	1.69	1.42095	0.190248
YOR305W	1.32	1.05012	0.190832
YER086W	1.27	0.985605	0.201098
YCR053W	1.33	1.03416	0.209192
YDL219W	1.78	1.46913	0.219821
YMR013C	1.23	1.54604	0.223472
YBL055C	1.08	1.40789	0.231855
YIL123W	1.4	1.06037	0.240157
YER019W	1.36	1.01868	0.241351
YPL163C	2.18	1.83668	0.242764
YGR109C	1.88	1.50031	0.26848
YLR226W	1.67	1.26117	0.289089
YOR323C	1.43	1.00769	0.298619
YEL046C	1.91	1.45833	0.319382
YDR400W	2.31	1.84492	0.328861	1.25 and less
YNR043W	1.6	1.12493	0.335927
YMR199W	0.99	1.4704	0.339695
YOR306C	1.17	1.66521	0.350165
YPR004C	1.11	1.61537	0.357352
YLR074C	1.61	1.09552	0.363795
YDL095W	1.13	1.66268	0.376663
YDR234W	0.99	1.52869	0.380912
YLR063W	2.67	2.12787	0.383341
YGL148W	1.59	2.13526	0.385557
YMR011W	4.59	3.99303	0.422119
YML036W	1.6	1.00236	0.422595
YBL068W	2.71	2.09636	0.433907
YML106W	1.79	1.13949	0.459981
YHR068W	2.2	2.88734	0.486022
YBR249C	2.24	1.55039	0.487628
YJL193W	1.88	1.18586	0.490832
YML027W	1.96	1.24547	0.505246
YDR211W	1.95	1.22767	0.510766
YOR246C	1.74	1.00994	0.516228
YHR163W	1.06	1.80297	0.525362
YML108W	1.75	1.00084	0.529739
YLR340W	1.87	1.11077	0.536855
YHL011C	2.04	1.26486	0.548105
YDR339C	1.98	1.19602	0.554357
YAL040C	1.7	2.48853	0.557573
YLR017W	2.44	1.65069	0.558125
YNL102W	1.96	1.16626	0.561256
YBR243C	1.15	1.95217	0.567222
YER043C	2.82	2.00663	0.575142
YGL234W	1.27	2.0846	0.576011
YDL031W	1.89	1.06014	0.586801	1.5 and less
YER073W	2.24	1.39622	0.59664
YNL113W	2.54	1.69312	0.598834
YCL018W	2.09	1.21374	0.619609
YLR316C	1.91	1.02012	0.629238
YIL091C	2.41	1.50916	0.636988
YOL092W	2.02	1.06241	0.677117
YHR046C	1.28	2.24869	0.684969
YDR471W	2	1.0229	0.690917
YOL039W	2.23	1.24929	0.693464
YDL003W	2.83	1.83122	0.706242
YLR406C	2.05	1.03638	0.716738
YOR101W	2.11	1.07239	0.733703
YER126C	2.81	1.75334	0.747169
YPL226W	2.26	1.1782	0.764947
YDR037W	2.72	1.60129	0.791049
YLR293C	2.47	1.28301	0.839328
YML074C	2.33	1.13553	0.84462
YLR103C	2.26	1.01145	0.882859
YOL136C	2.41	1.09394	0.930598
YBR088C	2.48	1.10063	0.975361	2 fold and less
YKL081W	4.67	3.24529	1.00742
YGL158W	2.46	0.981994	1.04511
YGL089C	2.62	1.08519	1.08528
YKL128C	1.28	3.03119	1.23828
YHR183W	1.03	2.94672	1.35533
YPL227C	3.27	1.26252	1.4195
YNL110C	3.19	1.1257	1.45968
YEL026W	3.36	1.08649	1.60761
YJL177W	3.82	1.04655	1.96113
YER131W	3.86	0.98502	2.03292
YGR159C	4.33	1.35887	2.1009
YHR094C	5.93	2.56006	2.38291

## Sheet: the whole list
YGR094W
YPR190C
YLR018C
YNL292W
YIL020C
YER082C
YPL183C
YNL316C
YBL016W
YLR192C
YOR021C
YOR247W
YGL008C
YHR003C
YGR229C
YOR116C
YPL050C
YLR014C
YLR020C
YBR055C
YDR257C
YBR130C
YDR172W
YAL035W
YDL167C
YOL144W
YDR152W
YBL054W
YBR135W
YLR106C
YGR083C
YJL198W
YGL111W
YJR143C
YEL054C
YOR094W
YDL201W
YDR395W
YJR002W
YDL122W
YOR078W
YDR093W
YMR244W
YMR223W
YNL124W
YMR093W
YHR162W
YIL130W
YPL237W
YKL186C
YGL092W
YOR198C
YBR007C
YDR190C
YPL263C
YER025W
YPR137W
YNL108C
YOR287C
YAL019W
YLR008C
YOR001W
YLR223C
YDR156W
YGL246C
YNL308C
YGR162W
YKR079C
YHR041C
YMR270C
YDR324C
YKR092C
YOL094C
YMR308C
YPL235W
YPL266W
YMR296C
YIL021W
YOL061W
YLL008W
YBR002C
YCR052W
YLR285W
YNR024W
YNL151C
YDL148C
YNL153C
YPL112C
YMR229C
YBL004W
YER070W
YKL165C
YFR009W
YGR158C
YOR098C
YKL212W
YOR335C
YDR060W
YLR083C
YJL133W
YDR514C
YDR120C
YDR317W
YLR146C
YER168C
YGR054W
YFL037W
YNL090W
YPL217C
YNL207W
YCR057C
YDR121W
YKL024C
YDR454C
YKR024C
YLR407W
YPL255W
YGR185C
YKL014C
YNL061W
YDR165W
YBR079C
YGR123C
YNL247W
YGR119C
YDR299W
YDR266C
YER049W
YLR314C
YKL027W
YMR177W
YLR342W
YKL099C
YJL010C
YAL023C
YMR309C
YLR215C
YLR384C
YBR238C
YNL001W
YER137C
YDR312W
YMR241W
YML018C
YBR029C
YMR125W
YJR041C
YDL092W
YOR359W
YPR016C
YML080W
YDR341C
YOR012W
YNL289W
YGL070C
YHR045W
YDL098C
YLR113W
YDL052C
YPL199C
YPL273W
YMR274C
YLR401C
YOR108W
YBR247C
YLR291C
YHR032W
YGR264C
YOR206W
YNL010W
YLR051C
YJL124C
YGL016W
YGL050W
YGR245C
YMR235C
YNR051C
YOL031C
YKR026C
YOL028C
YLR073C
YOR341W
YHR019C
YNL211C
YDL153C
YBR087W
YOR073W
YMR049C
YHR196W
YNL201C
YOR006C
YMR318C
YOL029C
YMR091C
YCR034W
YKL018W
YPR041W
YBR061C
YHR149C
YJL125C
YER110C
YMR285C
YBL076C
YKL166C
YNR046W
YJR007W
YML060W
YBR171W
YMR127C
YHR064C
YNR015W
YML113W
YPL086C
YGL097W
YBR220C
YGR280C
YBR141C
YJR064W
YGR285C
YGR078C
YGL078C
YLR129W
YMR310C
YGR195W
YBR121C
YPR033C
YCL031C
YOR204W
YFL001W
YDR321W
YHR025W
YPL146C
YER127W
YDR508C
YGR145W
YFL045C
YKL205W
YJL076W
YGR173W
YML096W
YBR091C
YOR252W
YHR144C
YDR161W
YNL016W
YDR412W
YPL012W
YNL313C
YGL099W
YNL119W
YAL012W
YJL158C
YMR014W
YGL195W
YGR169C
YBR143C
YAL036C
YIL078W
YPL126W
YIL103W
YEL042W
YPL068C
YDR023W
YGR001C
YDR449C
YNR038W
YBR104W
YLR243W
YCR016W
YJR124C
YKL021C
YJL035C
YFL002C
YPR143W
YEL055C
YBR048W
YDR496C
YKL181W
YFR001W
YNL022C
YNR054C
YGL155W
YER146W
YNL175C
YOL076W
YJL168C
YOL010W
YDR414C
YHR020W
YBR261C
YOR361C
YOL052C
YPL030W
YEL040W
YCR047C
YOR276W
YLR276C
YJL033W
YGL067W
YNL062C
YLR040C
YDR210W
YGR124W
YMR123W
YMR269W
YBL024W
YBR267W
YDR280W
YOL093W
YJL050W
YIL110W
YMR305C
YLR060W
YOR339C
YBR142W
YPR110C
YHR170W
YOL097C
YDL111C
YOL125W
YDR300C
YFR028C
YFL022C
YJR003C
YJL208C
YEL001C
YDR098C
YGL009C
YGL201C
YLR409C
YGL169W
YBR162C
YDL241W
YGL171W
YBL028C
YHR013C
YJL025W
YLR221C
YHR085W
YNL132W
YBL009W
YNL072W
YDR365C
YPR060C
YNR061C
YIL019W
YLL035W
YDL150W
YER156C
YBL002W
YBL032W
YIL127C
YIL104C
YJL218W
YNL066W
YDR091C
YOR272W
YGR177C
YJL200C
YCL054W
YBR252W
YHR065C
YLR449W
YOR091W
YLR175W
YBR155W
YDL213C
YPL160W
YPR112C
YJR097W
YOR260W
YOL140W
YOR226C
YLL011W
YNL035C
YBR092C
YLR002C
YGR090W
YJL080C
YAL007C
YDR087C
YMR239C
YMR128W
YNL154C
YML093W
YLR441C
YDR144C
YPR175W
YOR294W
YPL252C
YPR010C
YHR062C
YER006W
YGL147C
YBR271W
YDL051W
YBR172C
YPL245W
YJR105W
YLR084C
YDR429C
YBL081W
YDL060W
YHR066W
YIR012W
YGR128C
YGR068C
YOR271C
YLR448W
YCL036W
YLR435W
YOR056C
YOR342C
YHR197W
YDR465C
YGR200C
YML043C
YGR103W
YNL044W
YLL034C
YOL020W
YGL029W
YGR283C
YGL202W
YDL127W
YNL298W
YLR022C
YLR003C
YGR081C
YHR089C
YPR163C
YJL069C
YLR397C
YLR197W
YPL241C
YOR340C
YOR222W
YMR215W
YNL248C
YKL144C
YKL172W
YOR095C
YOR004W
YKR013W
YLR180W
YPL043W
YHR088W
YDL037C
YKL078W
YGL012W
YLR222C
YAL025C
YGR152C
YOL007C
YKL029C
YKL120W
YJR069C
YDR045C
YLR009W
YDR309C
YLR042C
YLR196W
YLR048W
YLR372W
YIL079C
YPL081W
YGR272C
YJL109C
YOL077C
YDR042C
YNL075W
YPR187W
YBR154C
YHL013C
YDR184C
YNL024C
YNL182C
YIL096C
YOL041C
YDR083W
YGR208W
YOL080C
YJL190C
YBR034C
YGL101W
YOR254C
YKR060W
YDL166C
YJL011C
YHR148W
YAL059W
YOR051C
YIR026C
YGR187C
YOR224C
YNL096C
YOR243C
YDR398W
YNL300W
YHR169W
YDL063C
YKL143W
YHR128W
YDL082W
YLR186W
YMR290C
YCL059C
YNL301C
YPR074C
YCR072C
YCL037C
YPL093W
YDL208W
YGR191W
YGL209W
YJL148W
YDR021W
YHR070W
YDR101C
YNL002C
YLR068W
YBR084W
YHR216W
YDL038C
YKL009W
YJR063W
YLR029C
YNR053C
YHR052W
YOR310C
YOR242C
YJL122W
YKR081C
YLR432W
YJR070C
YBL039C
YPR144C
YML022W
YGL120C
YIL145C
YMR217W
YDL039C
YDL014W
YOL124C
YMR131C
YLR343W
YCR043C
YPL211W
YGL162W
YML056C
YNL112W
YNL141W
YHR126C
YNL065W
YLR367W
YDR020C
YNR018W
YNL186W
YLR355C
YGR189C
YLR183C
YOR046C
YJL061W
YKR042W
YNL070W
YDL145C
YML021C
YMR078C
YCL005W
YKL082C
YJR147W
YLR420W
YNR026C
YOR074C
YER055C
YGR221C
YHR208W
YOR210W
YDR353W
YKR085C
YJR016C
YBR164C
YIL044C
YGR061C
YIL008W
YML085C
YPL256C
YJL108C
YGR105W
YER074W
YOR305W
YER086W
YCR053W
YDL219W
YMR013C
YBL055C
YIL123W
YER019W
YPL163C
YGR109C
YLR226W
YOR323C
YEL046C
YDR400W
YNR043W
YMR199W
YOR306C
YPR004C
YLR074C
YDL095W
YDR234W
YLR063W
YGL148W
YMR011W
YML036W
YBL068W
YML106W
YHR068W
YBR249C
YJL193W
YML027W
YDR211W
YOR246C
YHR163W
YML108W
YLR340W
YHL011C
YDR339C
YAL040C
YLR017W
YNL102W
YBR243C
YER043C
YGL234W
YDL031W
YER073W
YNL113W
YCL018W
YLR316C
YIL091C
YOL092W
YHR046C
YDR471W
YOL039W
YDL003W
YLR406C
YOR101W
YER126C
YPL226W
YDR037W
YLR293C
YML074C
YLR103C
YOL136C
YBR088C
YKL081W
YGL158W
YGL089C
YKL128C
YHR183W
YPL227C
YNL110C
YEL026W
YJL177W
YER131W
YGR159C
YHR094C
YDL036C
YOR067C
YIL161W
YGR038W
YOR346W
YCL026C-B
YLR380W
YPL165C
YNR052C
YJL209W
YOR297C
YJL104W
YER154W
YDR348C
YOL006C
YLR363W-A
YML091C
YJR042W
YGR271C-A
YGL126W
YOR151C
YPL128C
YNL021W
YDL017W
YDR025W
YIL069C
YMR012W
YBR239C
YFR034C
YNL206C
YAR014C
YLR312W-A
YML059C
YDL225W
YNR017W
YDR174W
YLR067C
YNL085W
YHR099W
YDL198C
YCR087C-A
YHR043C
YER102W
YPL254W
YKR045C
YNL029C
YOR239W
YLR332W
YJR101W
YGR239C
YLR274W
YNL275W
YPL082C
YEL036C
YMR307W
YOR107W
YPR157W
YOL097W-A
YAR073W /// YHR216W
YLR176C
YOL105C
YOR168W
YOR033C
YOL103W
YNL080C
YPR065W
YER148W
YCR027C
YDL202W
YDL155W
YPL111W
YGL068W
YPL221W
YJL090C
YMR321C /// YPL273W
YBR219C /// YBR220C
YGR169C-A
YEL032W
YDL205C
YCR020W-B
YKL216W
YBL043W
YEL021W
snR73 /// YMR013W-A
YML082W
YLR023C
YIL046W-A
YBR021W
YNL169C
YDR062W
YDR111C
YMR058W
YBR291C
YHR024C
YOL011W
YKL051W
YOR375C
YGL077C
YLR168C
YDR072C
YMR042W
YBL042C
YJL047C-A
YPR138C
YJL088W
YKL068W-A
YLR342W-A
YIL121W
YDL133C-A /// YDL184C
YMR230W-A
YAL024C
YMR312W
YCL024W
YFR036W
YOR315W
YOL098C
YKL106W
YOL021C
YPL122C
YBR030W
YMR214W
YLR405W
YHR127W
YIL159W
YLL038C
YHR107C
YOR038C
YNR021W
YLR052W
YNL291C
YDR212W
YHR142W
YGR085C
YBR023C
YDR302W
YKL068W
YFR055W
YOR071C
YDR404C
YJL098W
YGR041W
YDR240C
YNL050C
YBR175W
YBR160W
YHR115C
YLR209C
YFR032C
YJL118W
YPR094W
YIL027C
YMR147W
YOR188W
YJL183W
YBR060C
YIL142W
YPR186C
YIL134W
YER118C
YKL004W
YGR074W
YML019W
YIL131C
YBR288C
YHR061C
YDR534C
YDR489W
YFL017C
YBL057C
YCR092C
YNR028W
YBR182C
YLR452C
YLR214W
YAR002W
YNL227C
YHR048W
YPR048W
YNL290W
YGR055W
YPL207W
YDR052C
YER029C
YFR005C
YDL226C
YDR188W
YML046W
YMR260C
YER002W
YJL087C
YER183C
YML010W
YDR333C
YPR141C
YDR119W
YPL212C
YJR054W
YKL184W
YOR129C
YMR266W
YCL063W
YGR198W
YPL178W
YJL014W
YGR260W
YDL042C
YBL014C
YDL235C
YML052W
YOL142W
YMR212C
YKL191W
YNR003C
YBR069C
YNR012W
YML102W
YJL043W
YHR167W
YOL141W
YKR090W
YLR344W
YLR437C
YDR180W
YOL115W
YAL033W
YDR245W
YLR210W
YNL166C
YKL156W
YKL154W
YCR065W
YGR035C
YPL038W
YKL183W
YKL125W
YPR009W
YLR141W
YDL112W
YML094W
YBR070C
YER036C
YIL039W
YPL108W
YBR166C
YJR072C
YML014W
YKR025W
YLR139C
YML026C
YDL143W
YOL047C
YKR099W
YMR146C
YKR056W
YDR012W
YOR047C
YNL234W
YJR047C
YHR049W
YKL113C
YNR027W
YLL012W
YDR047W
YHR133C
YIL133C
YPR118W
YHR184W
YMR194W
YJL191W
YMR069W
YDR075W
YJL187C
YDR523C
YDR361C
YMR003W
YMR116C
YDL083C
YLR413W
YAR073W
YOR309C
YAR075W
YDR024W
YPL198W
YBR232C
YJR071W
YGR151C
YMR321C
YGL041C
YDR345C
YPL080C
YGR176W
YBL082C
YGL157W
YDL151C
YLL002W
YBR085W
YHR217C
YKL115C
YGL235W
YNL111C
YIL053W
YBR189W
YKR094C
YPL261C
YBL026W
YLR061W
YDL050C
YGR164W
YGL072C
YDR399W
YIL102C
YJR043C
YJL120W
YOR248W
YHL033C
YLR264W
YCL058C
YMR245W
YOL014W
YPR119W
YER064C
YIL158W
YGL076C
YOR063W
YLL045C
YAR008W
YCR087W
YGR160W
YLR198C
YOR199W
YLL044W
YOR277C
YNL205C
YGL007W
YNL283C
YBR187W
YAR068W
YFL015C
YMR144W
YAR069C
YPR069C
YJL175W
YOL040C
YPR038W
YGR214W
YKL006W
YBL083C
YJL111W
YER011W
YNL067W
YLR062C
YLR400W
YNR009W
YDR413C
YPL197C
YIL118W
YDL242W
YBR292C
YDR157W
YGR224W
YOL120C
YDR064W
YOR203W
YPR132W
YLR249W
YGL225W
YDR507C
YJR024C
YOR096W
YLR325C
YOL139C
YKL180W
YPL243W
YCL064C
YDL158C
YML008C
YNL087W
YOR234C
YCR015C
YHR143W
YOR338W
YOR360C
YPL131W
YCR022C
YOR314W
YDR370C
YHL015W
YDR011W
YDR509W
YGL232W
YBR106W
YLR179C
YML122C
YLL032C
YOR145C
YPL079W
YBR254C
YLR172C
YLR434C
YPL249C
YJL145W
YMR246W
YER003C
YLR108C
YDR013W
YOL019W
YLR185W
YML063W
YMR259C
YNL089C
YDR367W
YML077W
YMR132C
YOR159C
YLL004W
YOL079W
YPL024W
YCR018C
YHR172W
YKR057W
YBL065W
YHL001W
YJL077C
YLR212C
YAR040C
YBR031W
YDR417C
YOR167C
YDL041W
YDR410C
YDR418W
YNL069C
YDL152W
YHR069C
YLR292C
YMR202W
YNL038W
YOR225W
YCR063W
YER056C
YGL123W
YMR142C
YOL160W
YOR293W
YDL084W
YJL107C
YML105C
YOR079C
YOR146W
YOR301W
YPL253C
YKL177W
YLR279W
YNL123W
YCR051W
YHR123W
YPL062W
YDL130W
YDR500C
YGL030W
YGL204C
YMR007W
YDL227C
YFR031C
YDL121C
YJL138C
YDL081C
YDL228C
YER009W
YGR095C
YKR040C
YLL033W
YOR376W
YAR042W
YBR190W
YDR331W
YJR123W
YKL127W
YLR140W
YLR167W
YOL155C
YLR150W
YCR041W
YCR090C
YDL192W
YJL097W
YOR050C
YGR036C
YGR118W
YMR079W
YNL114C
YNL232W
YDL055C
YDR472W
YJL136C
YKL114C
YLR169W
YML073C
YPL090C
YHL045W
YHR063C
YLR059C
YML124C
YNL209W
YBR191W
YOR143C
YDL212W
YIR009W
YMR317W
YER028C
YIL064W
YLL014W
YLR229C
YMR130W
YBL027W
YJR141W
YKL073W
YLR065C
YLR416C
YPL129W
YBL077W
YJL008C
YKL083W
YNL188W
YEL067C
YHR010W
YJR145C
YLR388W
YIL141W
YLR412W
YNL256W
YJL189W
YBL018C
YBL087C
YDR002W
YHR005C
YKL122C
YML055W
YNL178W
YPR034W
YKL042W
YLR100W
YML125C
YOR369C
YPL103C
YDR308C
YPR102C
YGL256W
YHR201C
YKL101W
YMR242C
YPL025C
YAL003W
YEL048C
YIR030C
YMR102C
YPR125W
YCL006C
YDL061C
YDL191W
YDR382W
YGR148C
YGR153W
YHR021C
YHR193C
YLR467W
YOR253W
YAR066W
YBR167C
YCL002C
YCR035C
YPL077C
YPR131C
YBL092W
YDL064W
YJR132W
YOL022C
YOR390W
YPR043W
YDL186W
YDR482C
YLR195C
YLR411W
YGR063C
YJR076C
YPL184C
YPR116W
YCR085W
YDR209C
YJR146W
YKL084W
YOR127W
YPR053C
YDL117W
YDL211C
YLR230W
YLR366W
YPL220W
YBL072C
YCL001W
YER165W
YHR153C
YIL052C
YNL324W
YIL004C
YIR008C
YLL030C
YLR200W
YDL018C
YJL039C
YJR032W
YLR333C
YNL033W
YOR207C
YOR240W
YDR008C
YKL030W
YLR076C
YML017W
YNL162W
YOL012C
YPL094C
YPR162C
YDL164C
YGL031C
YMR006C
YNL327W
YPL018W
YDR007W
YIL040W
YKL056C
YNL255C
YBR004C
YBR075W
YDL184C
YLR056W
YLR112W
YNL028W
YPR182W
YBR032W
YCR031C
YDL023C
YGL103W
YLR236C
YPL208W
YBL071C
YDL103C
YFL063W
YFR035C
YGL200C
YLR104W
YLR224W
YBR073W
YDL075W
YDR279W
YGL189C
YHR026W
YKL057C
YKR071C
YMR143W
YOR133W
YPL193W
YAL064W
YDL043C
YDR292C
YGL024W
YNL036W
YPL238C
YCR086W
YKR047W
YML024W
YMR038C
YOR153W
YDL172C
YDL187C
YDR081C
YDR501W
YGL221C
YGR027C
YHR015W
YJL012C
YMR230W
YOL099C
YJL074C
YFL035C
YHL003C
YLL018C
YNL302C
YOR192C
YPL037C
YNL163C
YOL127W
YEL014C
YGR082W
YJR087W
YKL045W
YLR339C
YOR041C
YDL221W
YDR381W
YEL029C
YEL034W
YIL132C
YKL225W
YMR076C
YNL095C
YNL262W
YER122C
YGL105W
YHR137W
YKL080W
YLR147C
YMR187C
YNR029C
YOR190W
YPL019C
YPL137C
YAL042W
YAR064W
YBL006C
YER135C
YGL102C
YHR154W
YKL028W
YOR174W
YBL097W
YNR063W
YOL091W
YOR281C
YDR167W
YEL003W
YIL015W
YML127W
YNL233W
YOR166C
YPR052C
YCL016C
YDR147W
YDR250C
YIL049W
YLR381W
YMR221C
YNL181W
YOR318C
YPR113W
YBR078W
YDL074C
YDR113C
YDR235W
YDR325W
YHR165C
YJL002C
YLR081W
YLR184W
YBR042C
YGR040W
YGR064W
YHR072W
YHR100C
YLR075W
YOL059W
YBR268W
YGR079W
YGR120C
YLL065W
YMR055C
YOR144C
YDL071C
YGR166W
YHL039W
YLR105C
YOR365C
YPL267W
YDL034W
YDL162C
YER120W
YGR251W
YIL148W
YJL007C
YKL033W
YNL244C
YCL075W
YDR401W
YKR027W
YOR183W
YOR232W
YCL066W
YDR366C
YGL019W
YGL142C
YGR273C
YPL063W
YDR536W
YER081W
YMR095C
YBR294W
YPL187W
YGL125W
YMR300C
YJR010W
YKR080W
YEL071W
YDR408C
YHR092C
YLR058C
YPL061W
YLR359W
YCL030C
YGL117W
YKL033W-A
YAR075W /// YHR216W /// YLR432W
YOR128C
YLR092W
YML116W
YIR034C
YKL001C
YIL074C
YGR065C
YDL232W
YBR248C
YBL098W
YAR015W
YDR019C
YDL229W
YNL220W
YLR130C
YKL211C
YGR204W
YFR030W
YOR202W
YER090W
YKL164C
YGL236C
YBR028C
YNR050C
YER130C
YDR502C
YML123C
YHR043C /// YHR044C
YIL094C
YDL085C-A
YDR354W
YCL066W /// YCR040W
YER069W
YDL131W
YGR207C
YJL116C
YCR059C
YOR201C
YDL182W
YMR189W
YHR143W-A
YOR184W
YDR035W
YJR048W
YPR167C
YNL221C
YLR354C
YPR114W
YMR120C
YDR158W
YPR036W-A
YBL061C
YOR092W
YLR069C
YMR062C
YKR069W
YER089C
YBR068C
YEL020W-A
YPR133W-A
YGR215W
YPL026C
YLR364W
YJR109C
YIL162W
YHL007C
YBR017C
YBL069W
YHL026C
YJL130C
YKL178C
YHR071W
YCL009C
YLR037C
YGR279C
YFL031W
YDL054C
YNL185C
YOR205C
YIL002W-A
YER052C
YDL178W
YJL096W
YPL250C
YPL144W
YDR478W
YDR238C
YFL028C
YBR185C
YNL326C
YPR145W
YJL072C
YIL116W
YCR094W
YNR037C
YJL156C
YBR115C
YDR342C /// YDR343C
YML115C
YML009C
YDR503C
YOR085W
YER091C
YOR119C
YGL215W
YPR159W
YNR020C
YDL120W
YNL268W
YBL003C
YMR024W
YGR029W
YKR077W
YGL064C
YDR493W
YER075C
YER061C
YLR262C-A
YOR209C
YDR115W
YBR213W
YGL007C-A
YJR014W
YDL157C
YPL083C
YJL071W
YPR183W
YMR158W
YKR093W
YER060W-A
YOL019W-A
YBL071C-B
YBR040W
YDR034C-A
YDR380W
YDR046C
YOL128C
YMR277W
YDL214C
YMR070W
YIR027C
YHR036W
YJL136W-A
YCL027W
YOR390W /// YPL279C
YCL055W
YKL096W
YJL212C
YPL016W
YOL123W
YPL130W
YBL044W
YIL176C /// YJL223C
YOR028C
YPL279C
YDL160C
YOR106W
YGL172W
YOR140W
YHL020C
YMR061W
YBR281C
YNL204C
YGR004W
YOR229W
YDR256C
YLR237W
YGL063W
YMR242W-A
YGL014W
YDR346C
YNL216W
YIL011W
YJR055W
YPL244C
YPL058C
YFR032C-B
YBL082C /// YBL083C
YLR285C-A
YML064C
YLR228C
YDR049W
YGL211W
YKL104C
YOR293C-A
YER113C
YNR048W
YOR084W
YOR389W
YJL216C
YCR084C
YLR328W
YJL157C
YLR154C
YPL056C
YCL026C-A
YBL010C
YNL191W
YML101C
YNR055C
YBL021C
YGL174W
YDR326C
YLL006W-A
YJR056C
YKR053C
YLL018C-A
YDR524C
YDR143C
YLR329W
YDR232W
YGR150C
YNL279W
YBL106C
YOR334W
YFL050C
YDR389W
YDR026C
YDR073W
YHR205W
YMR233W
YER151C
YDR497C
YOR295W
YGR197C
YOR160W
YBR233W-A
YER068W
YPL169C
YLR096W
YOR324C
YOR298W
YGR172C
YHL029C
YHR206W
YLR055C
YNL125C
YIL022W
YEL044W
YKL130C
YPL201C
YMR080C
YIL038C
YLR443W
YBR202W
YLR336C
YIR021W
YFR048W
YDR126W
YEL037C
YER171W
YPL189C-A
YKR038C
YLR187W
YML114C
YNL263C
YKL054C
YKL032C
YKL047W
YIR023W
YGL255W
YHR084W
YCR089W
YGL065C
YAR035W
YDL033C
YGR234W
YPL069C
YNR044W
YGR156W
YNL282W
YLR026C
YOR330C
YOL058W
YMR243C
YDR194C
YHL040C
YAL068C
YOR026W
YLR455W
YJL006C
YDR267C
YOL056W
YLR264C-A
YLL027W
YKR008W
YLR320W
YDR288W
YNL299W
YMR213W
YOL101C
YJL201W
YLL021W
YML081W
YLR036C
YMR043W
YBL023C
YGL213C
YFR002W
YLR357W
YFL024C
YGL163C
YBR246W
YKL219W
YGL122C
YIL031W
YBL046W
YLR143W
YKL139W
YMR209C
YLR272C
YDR420W
YNL197C
YOR154W
YEL018W
YDR033W
YER107C
YLR244C
YCR028C
YGR084C
YOR389W /// YPL277C
YDR132C
YOR017W
YNR056C
YDL070W
YDR207C
YIR013C

## Sheet: GN NP GP
ORF GN	g 2 up	n 2 up	STDEV			ORF NP	n 2 up	p 2 up	STDEV			ORF GP	g 2 up	p 2 up	stdev
YNR018W	1.11	1.11361	0.00255089			YDL036C	1.76618	1.76917	0.00211425			YAL024C	1.23	1.22763	0.00167372
YNL186W	1.06	1.04442	0.011018			YOR067C	1.26819	1.26047	0.00545851			YMR312W	1.13	1.12757	0.00171792
YLR355C	1.29	1.26702	0.0162518			YIL161W	1.11359	1.09592	0.0124946			YCL024W	1.01	1.01399	0.00282171
YGR189C	1.1	1.1277	0.019584			YGR038W	1.18867	1.22449	0.0253296			YFR036W	1.25	1.24421	0.00409751
YLR183C	1.78	1.74257	0.0264677			YOR346W	1.26613	1.21647	0.0351163			YOR315W	1.86	1.83839	0.0152808
YOR046C	1.21	1.26153	0.0364372			YCL026C-B	1.24076	1.29798	0.040461			YOL098C	0.98	1.00836	0.0200567
YJL061W	1.19	1.13763	0.0370333			YLR380W	1.16956	1.09634	0.0517781			YKL106W	1.77	1.80231	0.0228459
YKR042W	1.17	1.22482	0.0387654			YPL165C	1.19577	1.12105	0.0528311			YOL021C	1.06	1.02043	0.0279795
YNL070W	0.98	1.04271	0.0443395			YNR052C	1.20775	1.28619	0.0554686			YPL122C	1.23	1.18591	0.0311742
YDL145C	1.25	1.1755	0.0526784			YJL209W	1.59385	1.67306	0.0560096			YBR030W	1.26	1.30412	0.0311983
YML021C	1.15	1.06901	0.0572718			YOR297C	1.10318	1.183	0.0564395			YMR214W	1.67	1.61836	0.0365139
YMR078C	1.1	1.18734	0.0617573			YJL104W	1.17548	1.25594	0.0568977			YLR405W	1.2	1.13342	0.047077
YCL005W	1.35	1.24794	0.072164			YER154W	1.53827	1.62001	0.0577993			YHR127W	0.99	1.05831	0.0483032
YKL082C	1.42	1.31635	0.0732923			YDR348C	1.19369	1.1062	0.0618641			YIL159W	1.17	1.2399	0.0494299
YJR147W	2.18	2.07367	0.0751854			YOL006C	1.0282	1.12511	0.068531			YLL038C	1.26	1.1891	0.0501346
YLR420W	1.73	1.6198	0.0779263			YLR363W-A	1.52274	1.62224	0.0703596			YHR107C	1.14	1.21195	0.050876
YNR026C	1.09	1.20273	0.0797132			YML091C	1.51846	1.62078	0.0723526			YOR038C	1.21	1.13248	0.054816
YOR074C	1.36	1.23435	0.0888497			YJR042W	1.08564	1.19101	0.0745128			YNR021W	1.25	1.16375	0.0609858
YER055C	1.67	1.79577	0.0889342			YGR271C-A	1.73761	1.63168	0.0749044			YLR052W	1.08	0.990442	0.0633274
YGR221C	1.26	1.12536	0.0952073			YGL126W	1.25942	1.38103	0.0859918			YNL291C	1.05	1.14139	0.0646209
YHR208W	2.3	2.16087	0.0983826			YOR151C	1.0139	1.14423	0.0921537			YDR212W	1.26	1.16793	0.0651016
YOR210W	1.4	1.25907	0.0996511			YPL128C	1.07029	1.21301	0.100921			YHR142W	1.12	1.21217	0.0651758
YDR353W	1.43	1.28638	0.101554			YNL021W	1.54871	1.40534	0.101379			YGR085C	1.31	1.21762	0.06532
YKR085C	1.02	1.18035	0.113387			YDL017W	1.04981	1.19581	0.10324			YBR023C	1.12	1.22043	0.0710126
YJR016C	1.6	1.76873	0.119307			YDR025W	0.984157	1.13487	0.106572			YDR302W	1.28	1.1779	0.0721963
YBR164C	1.25	1.07901	0.120911			YIL069C	1.26203	1.10838	0.108647			YKL068W	1	1.10499	0.0742416
YIL044C	1.54	1.36698	0.122346			YMR012W	1.48212	1.6363	0.109026			YFR055W	1.74	1.84571	0.0747518
YGR061C	1.6	1.42684	0.122443			YBR239C	1.22647	1.39331	0.117974			YOR071C	1.26	1.15387	0.0750467
YIL008W	1.27	1.0846	0.131097			YFR034C	1.15919	0.986722	0.121953			YDR404C	1.24	1.34648	0.0752956
YML085C	1.23	1.03861	0.135334			YNL206C	1.1277	1.30842	0.127794			YJL098W	1.7	1.80664	0.0754073
YPL256C	1.9	1.69712	0.143455			YAR014C	1.26546	1.08218	0.129601			YGR041W	0.98	1.08791	0.076305
YJL108C	1.37	1.61272	0.171625			YLR312W-A	1.24429	1.05991	0.130375			YDR240C	1.15	1.03935	0.0782442
YGR105W	1.25	1.00097	0.176092			YML059C	1.39211	1.58237	0.134531			YNL050C	1.3	1.18669	0.0801194
YER074W	1.69	1.42095	0.190248			YDL225W	1.05797	1.25051	0.136149			YBR175W	1.37	1.24257	0.0901038
YOR305W	1.32	1.05012	0.190832			YNR017W	1.49325	1.29176	0.142477			YBR160W	1.52	1.65475	0.0952855
YER086W	1.27	0.985605	0.201098			YDR174W	0.989	1.19527	0.145855			YHR115C	1.14	1.27507	0.0955057
YCR053W	1.33	1.03416	0.209192			YLR067C	1.12209	1.3333	0.149344			YLR209C	1.37	1.23342	0.0965772
YDL219W	1.78	1.46913	0.219821			YNL085W	1.20362	0.990412	0.150759			YFR032C	1.58	1.72391	0.101758
YMR013C	1.23	1.54604	0.223472			YHR099W	1.80213	1.5772	0.159048			YJL118W	1.63	1.48262	0.104212
YBL055C	1.08	1.40789	0.231855			YDL198C	1.63362	1.40713	0.160153			YPR094W	1.39	1.23282	0.11114
YIL123W	1.4	1.06037	0.240157			YCR087C-A	2.41076	2.64127	0.162996			YIL027C	1.18	1.02108	0.112373
YER019W	1.36	1.01868	0.241351			YHR043C	1.38696	1.14999	0.167562			YMR147W	1.32	1.48157	0.114246
YPL163C	2.18	1.83668	0.242764			YER102W	1.37665	1.13199	0.173001			YOR188W	1.03	1.19648	0.117718
YGR109C	1.88	1.50031	0.26848			YPL254W	1.16557	1.41302	0.174969			YJL183W	1.43	1.25498	0.123757
YLR226W	1.67	1.26117	0.289089			YKR045C	1.27794	1.00686	0.191686			YBR060C	1.23	1.05202	0.12585
YOR323C	1.43	1.00769	0.298619			YNL029C	1.24722	1.51932	0.192404			YIL142W	1.17	1.34883	0.126449
YEL046C	1.91	1.45833	0.319382			YOR239W	1.37168	1.09841	0.193234			YPR186C	1.02	1.204	0.130104
YDR400W	2.31	1.84492	0.328861	1.25 and less		YLR332W	1.19364	1.46799	0.193994			YIL134W	1.85	2.03892	0.133588
YNR043W	1.6	1.12493	0.335927			YJR101W	1.11898	1.4121	0.207266			YER118C	1.51	1.31972	0.134547
YMR199W	0.99	1.4704	0.339695			YGR239C	1.26159	1.59028	0.232414			YKL004W	1.23	1.03686	0.136568
YOR306C	1.17	1.66521	0.350165			YLR274W	1.21728	1.55521	0.238953			YGR074W	1.75	1.55177	0.140171
YPR004C	1.11	1.61537	0.357352			YNL275W	0.990256	1.33142	0.241239			YML019W	1.1	1.30274	0.143361
YLR074C	1.61	1.09552	0.363795			YPL082C	1.22792	1.57077	0.242426			YIL131C	1.54	1.74796	0.147049
YDL095W	1.13	1.66268	0.376663			YEL036C	1.01049	1.36381	0.249831			YBR288C	1.41	1.20018	0.148363
YDR234W	0.99	1.52869	0.380912			YMR307W	2.22797	1.86364	0.257621			YHR061C	1.69	1.47393	0.152788
YLR063W	2.67	2.12787	0.383341			YOR107W	1.23617	1.60323	0.259551			YDR534C	1.09	1.31331	0.157904
YGL148W	1.59	2.13526	0.385557			YPR157W	1.02688	1.40201	0.265256			YDR489W	2.11	1.88532	0.158871
YMR011W	4.59	3.99303	0.422119			YOL097W-A	1.96311	2.34639	0.271018			YFL017C	1.45	1.22453	0.159432
YML036W	1.6	1.00236	0.422595			YAR073W /// YHR216W	1.58829	1.18796	0.283075			YBL057C	1.1	1.32606	0.159851
YBL068W	2.71	2.09636	0.433907			YLR176C	1.1577	1.56499	0.287995			YCR092C	1.05	1.27863	0.161664
YML106W	1.79	1.13949	0.459981			YOL105C	1.15738	1.57483	0.295183			YNR028W	1.36	1.11834	0.170882
YHR068W	2.2	2.88734	0.486022			YOR168W	1.17264	1.59366	0.297708			YBR182C	1.43	1.67499	0.173232
YBR249C	2.24	1.55039	0.487628			YOR033C	1.41732	1.84138	0.299853			YLR452C	1.29	1.5459	0.180948
YJL193W	1.88	1.18586	0.490832			YOL103W	1.72072	1.29547	0.300694			YLR214W	1.28	1.53715	0.181834
YML027W	1.96	1.24547	0.505246			YNL080C	1.49555	1.92533	0.303897			YAR002W	1.19	1.44744	0.18204
YDR211W	1.95	1.22767	0.510766			YPR065W	1.08106	1.51651	0.307909			YNL227C	1.78	1.5206	0.183424
YOR246C	1.74	1.00994	0.516228			YER148W	1.00771	1.44631	0.310137			YHR048W	1.77	1.50854	0.184877
YHR163W	1.06	1.80297	0.525362			YCR027C	0.992189	1.44193	0.318015			YPR048W	1.36	1.09543	0.187077
YML108W	1.75	1.00084	0.529739			YDL202W	1.77616	1.31437	0.326535			YNL290W	1.78	1.51511	0.187304
YLR340W	1.87	1.11077	0.536855			YDL155W	1.08819	1.55301	0.328678			YGR055W	0.98	1.24549	0.187729
YHL011C	2.04	1.26486	0.548105			YPL111W	1.42415	1.9019	0.337817	less than 1.25		YPL207W	1.44	1.7122	0.192474
YDR339C	1.98	1.19602	0.554357			YGL068W	1.59974	1.07409	0.371687			YDR052C	1.07	1.34707	0.19592
YAL040C	1.7	2.48853	0.557573			YPL221W	1.66563	1.13495	0.375242			YER029C	1.27	0.987847	0.199512
YLR017W	2.44	1.65069	0.558125			YJL090C	1.03506	1.58521	0.389014			YFR005C	1.39	1.67332	0.200338
YNL102W	1.96	1.16626	0.561256			YMR321C /// YPL273W	3.56951	2.98814	0.411089			YDL226C	1.3	1.01403	0.202215
YBR243C	1.15	1.95217	0.567222			YBR219C /// YBR220C	1.25756	1.88258	0.44195			YDR188W	0.99	1.27961	0.204788
YER043C	2.82	2.00663	0.575142			YGR169C-A	1.40927	2.03509	0.442521			YML046W	1.02	1.31365	0.207639
YGL234W	1.27	2.0846	0.576011			YEL032W	0.994585	1.63343	0.451732			YMR260C	1.14	1.43634	0.209545
YDL031W	1.89	1.06014	0.586801	1.5 and less		YDL205C	1.54072	2.20183	0.467472			YER002W	1.64	1.34178	0.21087
YER073W	2.24	1.39622	0.59664			YCR020W-B	1.06684	1.73787	0.47449			YJL087C	1.49	1.80145	0.220229
YNL113W	2.54	1.69312	0.598834			YKL216W	2.44103	1.75474	0.485279			YER183C	1.48	1.16773	0.220811
YCL018W	2.09	1.21374	0.619609			YBL043W	1.1755	1.86658	0.488665			YML010W	1.23	1.54278	0.221167
YLR316C	1.91	1.02012	0.629238			YEL021W	2.2932	1.59698	0.492296			YDR333C	1.02	1.34134	0.227225
YIL091C	2.41	1.50916	0.636988			snR73 /// YMR013W-A	1.23213	2.00197	0.544359			YPR141C	1	1.3375	0.238646
YOL092W	2.02	1.06241	0.677117			YML082W	1.23654	2.06763	0.587669	less than 1.5		YDR119W	1.29	1.62779	0.238853
YHR046C	1.28	2.24869	0.684969			YLR023C	2.07994	1.24206	0.592473			YPL212C	1.39	1.04705	0.242504
YDR471W	2	1.0229	0.690917			YIL046W-A	2.00558	1.13929	0.612559			YJR054W	1.37	1.0245	0.244307
YOL039W	2.23	1.24929	0.693464			YBR021W	2.96013	2.04769	0.645194			YKL184W	1.4	1.05278	0.245525
YDL003W	2.83	1.83122	0.706242			YNL169C	1.20968	2.13773	0.65623			YOR129C	1.36	1.72289	0.256603
YLR406C	2.05	1.03638	0.716738			YDR062W	1.97967	1.03679	0.666719			YMR266W	1.37	1.00533	0.257863
YOR101W	2.11	1.07239	0.733703			YDR111C	1.06831	2.01599	0.670117			YCL063W	2.32	1.95277	0.259669
YER126C	2.81	1.75334	0.747169			YMR058W	1.66491	2.65217	0.698101			YGR198W	1.36	1.72789	0.260136
YPL226W	2.26	1.1782	0.764947			YBR291C	2.35357	1.34391	0.713937			YPL178W	1.47	1.10123	0.260758
YDR037W	2.72	1.60129	0.791049			YHR024C	2.02776	1.00091	0.726099			YJL014W	1.69	1.29027	0.282652
YLR293C	2.47	1.28301	0.839328			YOL011W	2.37637	1.33788	0.734321			YGR260W	1.39	0.989803	0.282982
YML074C	2.33	1.13553	0.84462			YKL051W	1.42951	2.47032	0.735962			YDL042C	1.57	1.16436	0.286832
YLR103C	2.26	1.01145	0.882859			YOR375C	2.39427	1.29708	0.775828			YBL014C	1.9	1.46948	0.304423
YOL136C	2.41	1.09394	0.930598			YGL077C	1.10596	2.23018	0.794947			YDL235C	1.5	1.06091	0.310481
YBR088C	2.48	1.10063	0.975361	2 fold and less		YLR168C	1.12143	2.27672	0.816912			YML052W	1.43	1.88545	0.322053
YKL081W	4.67	3.24529	1.00742			YDR072C	1.171	2.35091	0.834327			YOL142W	1.65	1.19331	0.322929
YGL158W	2.46	0.981994	1.04511			YMR042W	1.60848	2.99515	0.980527	less than 2 fold		YMR212C	1.05	1.50808	0.323913
YGL089C	2.62	1.08519	1.08528			YBL042C	2.67631	1.24829	1.00976			YKL191W	1.69	1.23056	0.324876
YKL128C	1.28	3.03119	1.23828			YJL047C-A	1.83859	3.27911	1.0186			YNR003C	1.89	1.42206	0.330886
YHR183W	1.03	2.94672	1.35533			YPR138C	1.18993	2.76051	1.11057			YBR069C	3.51	3.03514	0.335774
YPL227C	3.27	1.26252	1.4195			YJL088W	2.6922	1.11723	1.11367			YNR012W	2.65	2.175	0.335873	1.25 and less
YNL110C	3.19	1.1257	1.45968			YKL068W-A	1.52216	3.17019	1.16533			YML102W	1.61	1.12676	0.341703
YEL026W	3.36	1.08649	1.60761			YLR342W-A	1.91338	3.60384	1.19534			YJL043W	1.78	1.27951	0.353903
YJL177W	3.82	1.04655	1.96113			YIL121W	1.43122	3.54642	1.49567			YHR167W	1.49	0.989092	0.354195
YER131W	3.86	0.98502	2.03292			YDL133C-A /// YDL184C	1.5282	3.96198	1.72094			YOL141W	1.18	1.69808	0.366339
YGR159C	4.33	1.35887	2.1009			YMR230W-A	1.45829	4.40785	2.08566			YKR090W	1.14	1.66641	0.372229
YHR094C	5.93	2.56006	2.38291									YLR344W	1.52	0.990212	0.374616
												YLR437C	2.12	1.58962	0.375036
												YDR180W	1.61	1.07958	0.37506
												YOL115W	1.33	1.86632	0.379236
												YAL033W	2.16	1.61149	0.387853
												YDR245W	2.27	1.70069	0.402566
												YLR210W	1.49	2.06097	0.403739
												YNL166C	1.62	1.04299	0.408005
												YKL156W	1.69	1.11055	0.409734
												YKL154W	2.13	1.54158	0.416078
												YCR065W	1.54	2.15625	0.435752
												YGR035C	1.03	1.65726	0.443538
												YPL038W	1.97	1.34155	0.444384
												YKL183W	1.07	1.71455	0.455766
												YKL125W	1.46	2.10652	0.457156
												YPR009W	2.51	1.86267	0.457732
												YLR141W	1.66	1.00495	0.463192
												YDL112W	1.78	1.11516	0.470111
												YML094W	2.03	1.36452	0.470567
												YBR070C	1.75	1.08446	0.470607
												YER036C	1.73	1.04234	0.486249
												YIL039W	1.79	1.08504	0.498482
												YPL108W	1.98	1.27499	0.498519
												YBR166C	1.73	1.01021	0.50897
												YJR072C	1.84	1.11945	0.509505
												YML014W	2.7	1.97247	0.514445
												YKR025W	1.9	1.15755	0.524989
												YLR139C	1.05	1.80686	0.535184
												YML026C	1.82	1.01959	0.565978
												YDL143W	2.08	1.26249	0.578066
												YOL047C	2.14	1.32249	0.57807	1.5 and less
												YKR099W	2.05	1.19576	0.604039
												YMR146C	1.87	0.993971	0.619446
												YKR056W	2.38	1.4529	0.655559
												YDR012W	2.16	1.22284	0.662669
												YOR047C	2.11	1.14481	0.682489
												YNL234W	2.02	1.05343	0.683465
												YJR047C	2.85	1.85612	0.702779
												YHR049W	2.2	1.20037	0.706844
												YKL113C	2.01	0.988213	0.722513
												YNR027W	2.08	1.00262	0.761822
												YLL012W	2.53	1.43883	0.771576
												YDR047W	1.12	2.22952	0.784547
												YHR133C	2.24	1.12478	0.78858
												YIL133C	2.19	1.05449	0.80293
												YPR118W	2.25	1.02272	0.867821
												YHR184W	1.18	2.4254	0.880627
												YMR194W	2.26	0.994312	0.894977
												YJL191W	2.9	1.63322	0.895746
												YMR069W	1.29	2.60126	0.927199
												YDR075W	2.77	1.42318	0.952343
												YJL187C	1.67	3.06466	0.986175
												YDR523C	1.39	2.79583	0.994073	2 and less
												YDR361C	2.52	1.07832	1.01942
												YMR003W	2.61	1.12474	1.05024
												YMR116C	2.55	1.00049	1.09567
												YDL083C	2.68	0.998623	1.18891
												YLR413W	5.83	3.52572	1.62938

## Sheet: unique to each
ORF G	g 2 up			ORF N	n 2 up				ORF P	p 2 up
YAR073W	4.85			YDR536W	3.70022				YKR093W	3.25314
YOR309C	4.2			YER081W	3.56066				YER060W-A	3.03684
YAR075W	3.98			YMR095C	3.40176				YOL019W-A	2.81691
YDR024W	3.93			YBR294W	2.96938				YBL071C-B	2.79243
YPL198W	3.9			YPL187W	2.88524				YBR040W	2.63917
YBR232C	3.82			YGL125W	2.87195				YDR034C-A	2.59117
YJR071W	3.68			YMR300C	2.87117				YDR380W	2.46769
YGR151C	3.64			YJR010W	2.81427				YDR046C	2.19691
YMR321C	3.56			YKR080W	2.67974				YOL128C	2.13429
YGL041C	3.54			YEL071W	2.59652				YMR277W	2.03142
YDR345C	3.48			YDR408C	2.52916				YDL214C	2.01101
YPL080C	3.32			YHR092C	2.50551				YMR070W	1.90673
YGR176W	3.22			YLR058C	2.48576				YIR027C	1.90463
YBL082C	3.2			YPL061W	2.4591				YHR036W	1.89537
YGL157W	3.2			YLR359W	2.4017				YJL136W-A	1.85285
YDL151C	3.17			YCL030C	2.35593				YCL027W	1.84628
YLL002W	3.16			YGL117W	2.35084				YOR390W /// YPL279C	1.83715
YBR085W	3.01			YKL033W-A	2.28763				YCL055W	1.80574
YHR217C	3			YAR075W /// YHR216W /// YLR432W	2.23598				YKL096W	1.76662
YKL115C	2.98			YOR128C	2.18353				YJL212C	1.72312
YGL235W	2.96			YLR092W	2.13579				YPL016W	1.69764
YNL111C	2.81			YML116W	2.03478				YOL123W	1.68246
YIL053W	2.74			YIR034C	2.03452				YPL130W	1.6807
YBR189W	2.72			YKL001C	1.97171				YBL044W	1.66333
YKR094C	2.72			YIL074C	1.94607				YIL176C /// YJL223C	1.65875
YPL261C	2.72			YGR065C	1.90605				YOR028C	1.63931
YBL026W	2.71			YDL232W	1.84919				YPL279C	1.629
YLR061W	2.71			YBR248C	1.84881				YDL160C	1.61808
YDL050C	2.68			YBL098W	1.8463				YOR106W	1.61567
YGR164W	2.68			YAR015W	1.77884				YGL172W	1.61027
YGL072C	2.6			YDR019C	1.76453				YOR140W	1.60208
YDR399W	2.59			YDL229W	1.7559				YHL020C	1.60008
YIL102C	2.59			YNL220W	1.74387				YMR061W	1.59321
YJR043C	2.55			YLR130C	1.72869				YBR281C	1.57127
YJL120W	2.53			YKL211C	1.72729				YNL204C	1.55907
YOR248W	2.52			YGR204W	1.69021				YGR004W	1.52588
YHL033C	2.5			YFR030W	1.68702				YOR229W	1.52529
YLR264W	2.48			YOR202W	1.6694				YDR256C	1.51162
YCL058C	2.46			YER090W	1.66921				YLR237W	1.50641
YMR245W	2.45			YKL164C	1.6473				YGL063W	1.50538
YOL014W	2.44			YGL236C	1.64178				YMR242W-A	1.50496
YPR119W	2.44			YBR028C	1.63285				YGL014W	1.4969
YER064C	2.42			YNR050C	1.63257				YDR346C	1.49333
YIL158W	2.42			YER130C	1.61008				YNL216W	1.49247
YGL076C	2.41			YDR502C	1.60511				YIL011W	1.48408
YOR063W	2.4			YML123C	1.59805				YJR055W	1.48167
YLL045C	2.39			YHR043C /// YHR044C	1.58664				YPL244C	1.4775
YAR008W	2.38			YIL094C	1.5635				YPL058C	1.47182
YCR087W	2.35			YDL085C-A	1.53498				YFR032C-B	1.46952
YGR160W	2.35			YDR354W	1.53424				YBL082C /// YBL083C	1.46869
YLR198C	2.33			YCL066W /// YCR040W	1.53314				YLR285C-A	1.46864
YOR199W	2.33			YER069W	1.52505				YML064C	1.46661
YLL044W	2.32			YDL131W	1.52498				YLR228C	1.461
YOR277C	2.31			YGR207C	1.51549				YDR049W	1.45676
YNL205C	2.3			YJL116C	1.50685				YGL211W	1.44579
YGL007W	2.29			YCR059C	1.50426				YKL104C	1.44365
YNL283C	2.29			YOR201C	1.48146				YOR293C-A	1.4415
YBR187W	2.28			YDL182W	1.47777				YER113C	1.43689
YAR068W	2.27			YMR189W	1.47143				YNR048W	1.43114
YFL015C	2.26			YHR143W-A	1.46174				YOR084W	1.42327
YMR144W	2.26			YOR184W	1.46144				YOR389W	1.39509
YAR069C	2.24			YDR035W	1.45495				YJL216C	1.3767
YPR069C	2.23			YJR048W	1.45295				YCR084C	1.37382
YJL175W	2.21			YPR167C	1.45165				YLR328W	1.3706
YOL040C	2.21			YNL221C	1.44959				YJL157C	1.36856
YPR038W	2.21			YLR354C	1.41785				YLR154C	1.34782
YGR214W	2.18			YPR114W	1.37986				YPL056C	1.34216
YKL006W	2.18			YMR120C	1.37735				YCL026C-A	1.34054
YBL083C	2.16			YDR158W	1.3694				YBL010C	1.33633
YJL111W	2.16			YPR036W-A	1.36587				YNL191W	1.33104
YER011W	2.14			YBL061C	1.35761				YML101C	1.32646
YNL067W	2.14			YOR092W	1.35491				YNR055C	1.32583
YLR062C	2.13			YLR069C	1.34646				YBL021C	1.31692
YLR400W	2.12			YMR062C	1.32286				YGL174W	1.2992
YNR009W	2.09			YKR069W	1.31685				YDR326C	1.29658
YDR413C	2.08			YER089C	1.31343				YLL006W-A	1.28975
YPL197C	2.08			YBR068C	1.30653				YJR056C	1.28565
YIL118W	2.06			YEL020W-A	1.30228				YKR053C	1.28542
YDL242W	2.05			YPR133W-A	1.29187				YLL018C-A	1.28035
YBR292C	2.04			YGR215W	1.28032				YDR524C	1.27604
YDR157W	2.02			YPL026C	1.27776				YDR143C	1.27065
YGR224W	2.02			YLR364W	1.27202				YLR329W	1.25713
YOL120C	2.02			YJR109C	1.26195				YDR232W	1.25633
YDR064W	2.01			YIL162W	1.26171				YGR150C	1.2429
YOR203W	1.99			YHL007C	1.25363				YNL279W	1.23979
YPR132W	1.98			YBR017C	1.25258				YBL106C	1.23796
YLR249W	1.97			YBL069W	1.24149				YOR334W	1.23754
YGL225W	1.95			YHL026C	1.23674				YFL050C	1.23548
YDR507C	1.94			YJL130C	1.2347				YDR389W	1.23009
YJR024C	1.94			YKL178C	1.23462				YDR026C	1.22273
YOR096W	1.94			YHR071W	1.22453				YDR073W	1.22272
YLR325C	1.92			YCL009C	1.21288				YHR205W	1.22239
YOL139C	1.92			YLR037C	1.21272				YMR233W	1.21732
YKL180W	1.91			YGR279C	1.2109				YER151C	1.21656
YPL243W	1.91			YFL031W	1.20064				YDR497C	1.2094
YCL064C	1.9			YDL054C	1.19931				YOR295W	1.20344
YDL158C	1.9			YNL185C	1.19881				YGR197C	1.20119
YML008C	1.89			YOR205C	1.18659				YOR160W	1.20038
YNL087W	1.89			YIL002W-A	1.18066				YBR233W-A	1.19934
YOR234C	1.87			YER052C	1.17912				YER068W	1.19915
YCR015C	1.86			YDL178W	1.17434				YPL169C	1.19885
YHR143W	1.86			YJL096W	1.17424				YLR096W	1.19553
YOR338W	1.86			YPL250C	1.17153				YOR324C	1.19498
YOR360C	1.86			YPL144W	1.1684				YOR298W	1.18718
YPL131W	1.86			YDR478W	1.16529				YGR172C	1.18714
YCR022C	1.85			YDR238C	1.1511				YHL029C	1.1868
YOR314W	1.85			YFL028C	1.14514				YHR206W	1.18521
YDR370C	1.83			YBR185C	1.14113				YLR055C	1.18229
YHL015W	1.83			YNL326C	1.1405				YNL125C	1.17736
YDR011W	1.82			YPR145W	1.13936				YIL022W	1.17704
YDR509W	1.82			YJL072C	1.13604				YEL044W	1.17645
YGL232W	1.82			YIL116W	1.13276				YKL130C	1.17338
YBR106W	1.81			YCR094W	1.12368				YPL201C	1.1733
YLR179C	1.81			YNR037C	1.12103				YMR080C	1.17289
YML122C	1.81			YJL156C	1.11928				YIL038C	1.17072
YLL032C	1.8			YBR115C	1.11594				YLR443W	1.16861
YOR145C	1.8			YDR342C /// YDR343C	1.10874				YBR202W	1.1673
YPL079W	1.8			YML115C	1.1084				YLR336C	1.1656
YBR254C	1.79			YML009C	1.10492				YIR021W	1.16204
YLR172C	1.79			YDR503C	1.09669				YFR048W	1.16149
YLR434C	1.79			YOR085W	1.09227				YDR126W	1.16115
YPL249C	1.79			YER091C	1.09149				YEL037C	1.14151
YJL145W	1.78			YOR119C	1.09028				YER171W	1.13252
YMR246W	1.78			YGL215W	1.07245				YPL189C-A	1.13246
YER003C	1.77			YPR159W	1.07109				YKR038C	1.13147
YLR108C	1.77			YNR020C	1.06069				YLR187W	1.13053
YDR013W	1.76			YDL120W	1.05968				YML114C	1.13004
YOL019W	1.76			YNL268W	1.05781				YNL263C	1.12528
YLR185W	1.75			YBL003C	1.05546				YKL054C	1.12463
YML063W	1.75			YMR024W	1.05509				YKL032C	1.12153
YMR259C	1.75			YGR029W	1.04927				YKL047W	1.12022
YNL089C	1.75			YKR077W	1.04316				YIR023W	1.11875
YDR367W	1.74			YGL064C	1.04156				YGL255W	1.11845
YML077W	1.74			YDR493W	1.0349				YHR084W	1.11793
YMR132C	1.74			YER075C	1.0336				YCR089W	1.11473
YOR159C	1.74			YER061C	1.03073				YGL065C	1.11444
YLL004W	1.73			YLR262C-A	1.02869				YAR035W	1.11249
YOL079W	1.73			YOR209C	1.02492				YDL033C	1.11091
YPL024W	1.73			YDR115W	1.01224				YGR234W	1.10877
YCR018C	1.72			YBR213W	1.00918				YPL069C	1.10618
YHR172W	1.72			YGL007C-A	1.00818				YNR044W	1.10505
YKR057W	1.72			YJR014W	0.998366				YGR156W	1.10235
YBL065W	1.71			YDL157C	0.996156				YNL282W	1.10193
YHL001W	1.71			YPL083C	0.989426				YLR026C	1.10136
YJL077C	1.71			YJL071W	0.988453				YOR330C	1.10097
YLR212C	1.71			YPR183W	0.985731				YOL058W	1.09485
YAR040C	1.7			YMR158W	0.981181				YMR243C	1.09481
YBR031W	1.7								YDR194C	1.09231
YDR417C	1.7								YHL040C	1.08773
YOR167C	1.7								YAL068C	1.08671
YDL041W	1.69								YOR026W	1.08489
YDR410C	1.69								YLR455W	1.08049
YDR418W	1.69								YJL006C	1.07845
YNL069C	1.69								YDR267C	1.0782
YDL152W	1.68								YOL056W	1.07741
YHR069C	1.68								YLR264C-A	1.07555
YLR292C	1.68								YLL027W	1.06961
YMR202W	1.68								YKR008W	1.06523
YNL038W	1.68								YLR320W	1.06341
YOR225W	1.68								YDR288W	1.06297
YCR063W	1.67								YNL299W	1.05742
YER056C	1.67								YMR213W	1.05528
YGL123W	1.67								YOL101C	1.04935
YMR142C	1.67								YJL201W	1.04488
YOL160W	1.67								YLL021W	1.04353
YOR293W	1.67								YML081W	1.04045
YDL084W	1.66								YLR036C	1.03829
YJL107C	1.65								YMR043W	1.03635
YML105C	1.65								YBL023C	1.03439
YOR079C	1.65								YGL213C	1.03321
YOR146W	1.65								YFR002W	1.03142
YOR301W	1.65								YLR357W	1.02962
YPL253C	1.65								YFL024C	1.02876
YKL177W	1.64								YGL163C	1.02875
YLR279W	1.64								YBR246W	1.02873
YNL123W	1.64								YKL219W	1.02721
YCR051W	1.63								YGL122C	1.02522
YHR123W	1.63								YIL031W	1.02199
YPL062W	1.63								YBL046W	1.02111
YDL130W	1.62								YLR143W	1.01929
YDR500C	1.62								YKL139W	1.01604
YGL030W	1.62								YMR209C	1.01314
YGL204C	1.62								YLR272C	1.01001
YMR007W	1.62								YDR420W	1.00547
YDL227C	1.61								YNL197C	1.00211
YFR031C	1.61								YOR154W	1.00144
YDL121C	1.6								YEL018W	1.0007
YJL138C	1.6								YDR033W	0.998931
YDL081C	1.58								YER107C	0.998818
YDL228C	1.58								YLR244C	0.99658
YER009W	1.58								YCR028C	0.995448
YGR095C	1.57								YGR084C	0.994886
YKR040C	1.57								YOR389W /// YPL277C	0.991609
YLL033W	1.57								YDR132C	0.990167
YOR376W	1.57								YOR017W	0.985442
YAR042W	1.55								YNR056C	0.983894
YBR190W	1.55								YDL070W	0.982399
YDR331W	1.55								YDR207C	0.98208
YJR123W	1.55								YIR013C	0.981322
YKL127W	1.55
YLR140W	1.55
YLR167W	1.55
YOL155C	1.55
YLR150W	1.54
YCR041W	1.53
YCR090C	1.53
YDL192W	1.53
YJL097W	1.53
YOR050C	1.53
YGR036C	1.52
YGR118W	1.52
YMR079W	1.52
YNL114C	1.52
YNL232W	1.52
YDL055C	1.51
YDR472W	1.51
YJL136C	1.51
YKL114C	1.51
YLR169W	1.51
YML073C	1.51
YPL090C	1.51
YHL045W	1.5
YHR063C	1.5
YLR059C	1.5
YML124C	1.49
YNL209W	1.49
YBR191W	1.48
YOR143C	1.48
YDL212W	1.46
YIR009W	1.46
YMR317W	1.46
YER028C	1.45
YIL064W	1.45
YLL014W	1.45
YLR229C	1.45
YMR130W	1.45
YBL027W	1.44
YJR141W	1.44
YKL073W	1.44
YLR065C	1.44
YLR416C	1.44
YPL129W	1.44
YBL077W	1.43
YJL008C	1.43
YKL083W	1.43
YNL188W	1.43
YEL067C	1.42
YHR010W	1.42
YJR145C	1.42
YLR388W	1.42
YIL141W	1.41
YLR412W	1.41
YNL256W	1.41
YJL189W	1.4
YBL018C	1.39
YBL087C	1.39
YDR002W	1.39
YHR005C	1.39
YKL122C	1.39
YML055W	1.39
YNL178W	1.39
YPR034W	1.39
YKL042W	1.38
YLR100W	1.38
YML125C	1.38
YOR369C	1.38
YPL103C	1.38
YDR308C	1.37
YPR102C	1.37
YGL256W	1.36
YHR201C	1.36
YKL101W	1.36
YMR242C	1.36
YPL025C	1.36
YAL003W	1.35
YEL048C	1.35
YIR030C	1.35
YMR102C	1.35
YPR125W	1.35
YCL006C	1.34
YDL061C	1.34
YDL191W	1.34
YDR382W	1.34
YGR148C	1.34
YGR153W	1.34
YHR021C	1.34
YHR193C	1.34
YLR467W	1.34
YOR253W	1.34
YAR066W	1.33
YBR167C	1.33
YCL002C	1.33
YCR035C	1.33
YPL077C	1.33
YPR131C	1.33
YBL092W	1.32
YDL064W	1.32
YJR132W	1.32
YOL022C	1.32
YOR390W	1.32
YPR043W	1.32
YDL186W	1.31
YDR482C	1.31
YLR195C	1.31
YLR411W	1.31
YGR063C	1.3
YJR076C	1.3
YPL184C	1.3
YPR116W	1.3
YCR085W	1.29
YDR209C	1.29
YJR146W	1.29
YKL084W	1.29
YOR127W	1.29
YPR053C	1.29
YDL117W	1.28
YDL211C	1.28
YLR230W	1.28
YLR366W	1.28
YPL220W	1.28
YBL072C	1.27
YCL001W	1.27
YER165W	1.27
YHR153C	1.27
YIL052C	1.27
YNL324W	1.27
YIL004C	1.26
YIR008C	1.26
YLL030C	1.26
YLR200W	1.26
YDL018C	1.25
YJL039C	1.25
YJR032W	1.25
YLR333C	1.25
YNL033W	1.25
YOR207C	1.25
YOR240W	1.25
YDR008C	1.24
YKL030W	1.24
YLR076C	1.24
YML017W	1.24
YNL162W	1.24
YOL012C	1.24
YPL094C	1.24
YPR162C	1.24
YDL164C	1.23
YGL031C	1.23
YMR006C	1.23
YNL327W	1.23
YPL018W	1.23
YDR007W	1.22
YIL040W	1.22
YKL056C	1.22
YNL255C	1.22
YBR004C	1.21
YBR075W	1.21
YDL184C	1.21
YLR056W	1.21
YLR112W	1.21
YNL028W	1.21
YPR182W	1.21
YBR032W	1.2
YCR031C	1.2
YDL023C	1.2
YGL103W	1.2
YLR236C	1.2
YPL208W	1.2
YBL071C	1.19
YDL103C	1.19
YFL063W	1.19
YFR035C	1.19
YGL200C	1.19
YLR104W	1.19
YLR224W	1.19
YBR073W	1.18
YDL075W	1.18
YDR279W	1.18
YGL189C	1.18
YHR026W	1.18
YKL057C	1.18
YKR071C	1.18
YMR143W	1.18
YOR133W	1.18
YPL193W	1.18
YAL064W	1.17
YDL043C	1.17
YDR292C	1.17
YGL024W	1.17
YNL036W	1.17
YPL238C	1.17
YCR086W	1.16
YKR047W	1.16
YML024W	1.16
YMR038C	1.16
YOR153W	1.16
YDL172C	1.15
YDL187C	1.15
YDR081C	1.15
YDR501W	1.15
YGL221C	1.15
YGR027C	1.15
YHR015W	1.15
YJL012C	1.15
YMR230W	1.15
YOL099C	1.15
YJL074C	1.14
YFL035C	1.13
YHL003C	1.13
YLL018C	1.13
YNL302C	1.13
YOR192C	1.13
YPL037C	1.13
YNL163C	1.12
YOL127W	1.12
YEL014C	1.11
YGR082W	1.11
YJR087W	1.11
YKL045W	1.11
YLR339C	1.11
YOR041C	1.11
YDL221W	1.1
YDR381W	1.1
YEL029C	1.1
YEL034W	1.1
YIL132C	1.1
YKL225W	1.1
YMR076C	1.1
YNL095C	1.1
YNL262W	1.1
YER122C	1.09
YGL105W	1.09
YHR137W	1.09
YKL080W	1.09
YLR147C	1.09
YMR187C	1.09
YNR029C	1.09
YOR190W	1.09
YPL019C	1.09
YPL137C	1.09
YAL042W	1.08
YAR064W	1.08
YBL006C	1.08
YER135C	1.08
YGL102C	1.08
YHR154W	1.08
YKL028W	1.08
YOR174W	1.08
YBL097W	1.07
YNR063W	1.07
YOL091W	1.07
YOR281C	1.07
YDR167W	1.06
YEL003W	1.06
YIL015W	1.06
YML127W	1.06
YNL233W	1.06
YOR166C	1.06
YPR052C	1.06
YCL016C	1.05
YDR147W	1.05
YDR250C	1.05
YIL049W	1.05
YLR381W	1.05
YMR221C	1.05
YNL181W	1.05
YOR318C	1.05
YPR113W	1.05
YBR078W	1.04
YDL074C	1.04
YDR113C	1.04
YDR235W	1.04
YDR325W	1.04
YHR165C	1.04
YJL002C	1.04
YLR081W	1.04
YLR184W	1.04
YBR042C	1.03
YGR040W	1.03
YGR064W	1.03
YHR072W	1.03
YHR100C	1.03
YLR075W	1.03
YOL059W	1.03
YBR268W	1.02
YGR079W	1.02
YGR120C	1.02
YLL065W	1.02
YMR055C	1.02
YOR144C	1.02
YDL071C	1.01
YGR166W	1.01
YHL039W	1.01
YLR105C	1.01
YOR365C	1.01
YPL267W	1.01
YDL034W	1
YDL162C	1
YER120W	1
YGR251W	1
YIL148W	1
YJL007C	1
YKL033W	1
YNL244C	1
YCL075W	0.99
YDR401W	0.99
YKR027W	0.99
YOR183W	0.99
YOR232W	0.99
YCL066W	0.98
YDR366C	0.98
YGL019W	0.98
YGL142C	0.98
YGR273C	0.98
YPL063W	0.98

## Sheet: unique to n and p 
ORF	n 2 up	p 2 up	STDEV
YDL036C	1.76618	1.76917	0.00211425
YOR067C	1.26819	1.26047	0.00545851
YIL161W	1.11359	1.09592	0.0124946
YGR038W	1.18867	1.22449	0.0253296
YOR346W	1.26613	1.21647	0.0351163
YCL026C-B	1.24076	1.29798	0.040461
YLR380W	1.16956	1.09634	0.0517781
YPL165C	1.19577	1.12105	0.0528311
YNR052C	1.20775	1.28619	0.0554686
YJL209W	1.59385	1.67306	0.0560096
YOR297C	1.10318	1.183	0.0564395
YJL104W	1.17548	1.25594	0.0568977
YER154W	1.53827	1.62001	0.0577993
YDR348C	1.19369	1.1062	0.0618641
YOL006C	1.0282	1.12511	0.068531
YLR363W-A	1.52274	1.62224	0.0703596
YML091C	1.51846	1.62078	0.0723526
YJR042W	1.08564	1.19101	0.0745128
YGR271C-A	1.73761	1.63168	0.0749044
YGL126W	1.25942	1.38103	0.0859918
YOR151C	1.0139	1.14423	0.0921537
YPL128C	1.07029	1.21301	0.100921
YNL021W	1.54871	1.40534	0.101379
YDL017W	1.04981	1.19581	0.10324
YDR025W	0.984157	1.13487	0.106572
YIL069C	1.26203	1.10838	0.108647
YMR012W	1.48212	1.6363	0.109026
YBR239C	1.22647	1.39331	0.117974
YFR034C	1.15919	0.986722	0.121953
YNL206C	1.1277	1.30842	0.127794
YAR014C	1.26546	1.08218	0.129601
YLR312W-A	1.24429	1.05991	0.130375
YML059C	1.39211	1.58237	0.134531
YDL225W	1.05797	1.25051	0.136149
YNR017W	1.49325	1.29176	0.142477
YDR174W	0.989	1.19527	0.145855
YLR067C	1.12209	1.3333	0.149344
YNL085W	1.20362	0.990412	0.150759
YHR099W	1.80213	1.5772	0.159048
YDL198C	1.63362	1.40713	0.160153
YCR087C-A	2.41076	2.64127	0.162996
YHR043C	1.38696	1.14999	0.167562
YER102W	1.37665	1.13199	0.173001
YPL254W	1.16557	1.41302	0.174969
YKR045C	1.27794	1.00686	0.191686
YNL029C	1.24722	1.51932	0.192404
YOR239W	1.37168	1.09841	0.193234
YLR332W	1.19364	1.46799	0.193994
YJR101W	1.11898	1.4121	0.207266
YGR239C	1.26159	1.59028	0.232414
YLR274W	1.21728	1.55521	0.238953
YNL275W	0.990256	1.33142	0.241239
YPL082C	1.22792	1.57077	0.242426
YEL036C	1.01049	1.36381	0.249831
YMR307W	2.22797	1.86364	0.257621
YOR107W	1.23617	1.60323	0.259551
YPR157W	1.02688	1.40201	0.265256
YOL097W-A	1.96311	2.34639	0.271018
YAR073W /// YHR216W	1.58829	1.18796	0.283075
YLR176C	1.1577	1.56499	0.287995
YOL105C	1.15738	1.57483	0.295183
YOR168W	1.17264	1.59366	0.297708
YOR033C	1.41732	1.84138	0.299853
YOL103W	1.72072	1.29547	0.300694
YNL080C	1.49555	1.92533	0.303897
YPR065W	1.08106	1.51651	0.307909
YER148W	1.00771	1.44631	0.310137
YCR027C	0.992189	1.44193	0.318015
YDL202W	1.77616	1.31437	0.326535
YDL155W	1.08819	1.55301	0.328678
YPL111W	1.42415	1.9019	0.337817	less than 1.25
YGL068W	1.59974	1.07409	0.371687
YPL221W	1.66563	1.13495	0.375242
YJL090C	1.03506	1.58521	0.389014
YMR321C /// YPL273W	3.56951	2.98814	0.411089
YBR219C /// YBR220C	1.25756	1.88258	0.44195
YGR169C-A	1.40927	2.03509	0.442521
YEL032W	0.994585	1.63343	0.451732
YDL205C	1.54072	2.20183	0.467472
YCR020W-B	1.06684	1.73787	0.47449
YKL216W	2.44103	1.75474	0.485279
YBL043W	1.1755	1.86658	0.488665
YEL021W	2.2932	1.59698	0.492296
snR73 /// YMR013W-A	1.23213	2.00197	0.544359
YML082W	1.23654	2.06763	0.587669	less than 1.5
YLR023C	2.07994	1.24206	0.592473
YIL046W-A	2.00558	1.13929	0.612559
YBR021W	2.96013	2.04769	0.645194
YNL169C	1.20968	2.13773	0.65623
YDR062W	1.97967	1.03679	0.666719
YDR111C	1.06831	2.01599	0.670117
YMR058W	1.66491	2.65217	0.698101
YBR291C	2.35357	1.34391	0.713937
YHR024C	2.02776	1.00091	0.726099
YOL011W	2.37637	1.33788	0.734321
YKL051W	1.42951	2.47032	0.735962
YOR375C	2.39427	1.29708	0.775828
YGL077C	1.10596	2.23018	0.794947
YLR168C	1.12143	2.27672	0.816912
YDR072C	1.171	2.35091	0.834327
YMR042W	1.60848	2.99515	0.980527	less than 2 fold
YBL042C	2.67631	1.24829	1.00976
YJL047C-A	1.83859	3.27911	1.0186
YPR138C	1.18993	2.76051	1.11057
YJL088W	2.6922	1.11723	1.11367
YKL068W-A	1.52216	3.17019	1.16533
YLR342W-A	1.91338	3.60384	1.19534
YIL121W	1.43122	3.54642	1.49567
YDL133C-A /// YDL184C	1.5282	3.96198	1.72094
YMR230W-A	1.45829	4.40785	2.08566

## Sheet: unique to g and p
ORF	g 2 up	p 2 up	stdev
YAL024C	1.23	1.22763	0.00167372
YMR312W	1.13	1.12757	0.00171792
YCL024W	1.01	1.01399	0.00282171
YFR036W	1.25	1.24421	0.00409751
YOR315W	1.86	1.83839	0.0152808
YOL098C	0.98	1.00836	0.0200567
YKL106W	1.77	1.80231	0.0228459
YOL021C	1.06	1.02043	0.0279795
YPL122C	1.23	1.18591	0.0311742
YBR030W	1.26	1.30412	0.0311983
YMR214W	1.67	1.61836	0.0365139
YLR405W	1.2	1.13342	0.047077
YHR127W	0.99	1.05831	0.0483032
YIL159W	1.17	1.2399	0.0494299
YLL038C	1.26	1.1891	0.0501346
YHR107C	1.14	1.21195	0.050876
YOR038C	1.21	1.13248	0.054816
YNR021W	1.25	1.16375	0.0609858
YLR052W	1.08	0.990442	0.0633274
YNL291C	1.05	1.14139	0.0646209
YDR212W	1.26	1.16793	0.0651016
YHR142W	1.12	1.21217	0.0651758
YGR085C	1.31	1.21762	0.06532
YBR023C	1.12	1.22043	0.0710126
YDR302W	1.28	1.1779	0.0721963
YKL068W	1	1.10499	0.0742416
YFR055W	1.74	1.84571	0.0747518
YOR071C	1.26	1.15387	0.0750467
YDR404C	1.24	1.34648	0.0752956
YJL098W	1.7	1.80664	0.0754073
YGR041W	0.98	1.08791	0.076305
YDR240C	1.15	1.03935	0.0782442
YNL050C	1.3	1.18669	0.0801194
YBR175W	1.37	1.24257	0.0901038
YBR160W	1.52	1.65475	0.0952855
YHR115C	1.14	1.27507	0.0955057
YLR209C	1.37	1.23342	0.0965772
YFR032C	1.58	1.72391	0.101758
YJL118W	1.63	1.48262	0.104212
YPR094W	1.39	1.23282	0.11114
YIL027C	1.18	1.02108	0.112373
YMR147W	1.32	1.48157	0.114246
YOR188W	1.03	1.19648	0.117718
YJL183W	1.43	1.25498	0.123757
YBR060C	1.23	1.05202	0.12585
YIL142W	1.17	1.34883	0.126449
YPR186C	1.02	1.204	0.130104
YIL134W	1.85	2.03892	0.133588
YER118C	1.51	1.31972	0.134547
YKL004W	1.23	1.03686	0.136568
YGR074W	1.75	1.55177	0.140171
YML019W	1.1	1.30274	0.143361
YIL131C	1.54	1.74796	0.147049
YBR288C	1.41	1.20018	0.148363
YHR061C	1.69	1.47393	0.152788
YDR534C	1.09	1.31331	0.157904
YDR489W	2.11	1.88532	0.158871
YFL017C	1.45	1.22453	0.159432
YBL057C	1.1	1.32606	0.159851
YCR092C	1.05	1.27863	0.161664
YNR028W	1.36	1.11834	0.170882
YBR182C	1.43	1.67499	0.173232
YLR452C	1.29	1.5459	0.180948
YLR214W	1.28	1.53715	0.181834
YAR002W	1.19	1.44744	0.18204
YNL227C	1.78	1.5206	0.183424
YHR048W	1.77	1.50854	0.184877
YPR048W	1.36	1.09543	0.187077
YNL290W	1.78	1.51511	0.187304
YGR055W	0.98	1.24549	0.187729
YPL207W	1.44	1.7122	0.192474
YDR052C	1.07	1.34707	0.19592
YER029C	1.27	0.987847	0.199512
YFR005C	1.39	1.67332	0.200338
YDL226C	1.3	1.01403	0.202215
YDR188W	0.99	1.27961	0.204788
YML046W	1.02	1.31365	0.207639
YMR260C	1.14	1.43634	0.209545
YER002W	1.64	1.34178	0.21087
YJL087C	1.49	1.80145	0.220229
YER183C	1.48	1.16773	0.220811
YML010W	1.23	1.54278	0.221167
YDR333C	1.02	1.34134	0.227225
YPR141C	1	1.3375	0.238646
YDR119W	1.29	1.62779	0.238853
YPL212C	1.39	1.04705	0.242504
YJR054W	1.37	1.0245	0.244307
YKL184W	1.4	1.05278	0.245525
YOR129C	1.36	1.72289	0.256603
YMR266W	1.37	1.00533	0.257863
YCL063W	2.32	1.95277	0.259669
YGR198W	1.36	1.72789	0.260136
YPL178W	1.47	1.10123	0.260758
YJL014W	1.69	1.29027	0.282652
YGR260W	1.39	0.989803	0.282982
YDL042C	1.57	1.16436	0.286832
YBL014C	1.9	1.46948	0.304423
YDL235C	1.5	1.06091	0.310481
YML052W	1.43	1.88545	0.322053
YOL142W	1.65	1.19331	0.322929
YMR212C	1.05	1.50808	0.323913
YKL191W	1.69	1.23056	0.324876
YNR003C	1.89	1.42206	0.330886
YBR069C	3.51	3.03514	0.335774
YNR012W	2.65	2.175	0.335873	1.25 and less
YML102W	1.61	1.12676	0.341703
YJL043W	1.78	1.27951	0.353903
YHR167W	1.49	0.989092	0.354195
YOL141W	1.18	1.69808	0.366339
YKR090W	1.14	1.66641	0.372229
YLR344W	1.52	0.990212	0.374616
YLR437C	2.12	1.58962	0.375036
YDR180W	1.61	1.07958	0.37506
YOL115W	1.33	1.86632	0.379236
YAL033W	2.16	1.61149	0.387853
YDR245W	2.27	1.70069	0.402566
YLR210W	1.49	2.06097	0.403739
YNL166C	1.62	1.04299	0.408005
YKL156W	1.69	1.11055	0.409734
YKL154W	2.13	1.54158	0.416078
YCR065W	1.54	2.15625	0.435752
YGR035C	1.03	1.65726	0.443538
YPL038W	1.97	1.34155	0.444384
YKL183W	1.07	1.71455	0.455766
YKL125W	1.46	2.10652	0.457156
YPR009W	2.51	1.86267	0.457732
YLR141W	1.66	1.00495	0.463192
YDL112W	1.78	1.11516	0.470111
YML094W	2.03	1.36452	0.470567
YBR070C	1.75	1.08446	0.470607
YER036C	1.73	1.04234	0.486249
YIL039W	1.79	1.08504	0.498482
YPL108W	1.98	1.27499	0.498519
YBR166C	1.73	1.01021	0.50897
YJR072C	1.84	1.11945	0.509505
YML014W	2.7	1.97247	0.514445
YKR025W	1.9	1.15755	0.524989
YLR139C	1.05	1.80686	0.535184
YML026C	1.82	1.01959	0.565978
YDL143W	2.08	1.26249	0.578066
YOL047C	2.14	1.32249	0.57807	1.5 and less
YKR099W	2.05	1.19576	0.604039
YMR146C	1.87	0.993971	0.619446
YKR056W	2.38	1.4529	0.655559
YDR012W	2.16	1.22284	0.662669
YOR047C	2.11	1.14481	0.682489
YNL234W	2.02	1.05343	0.683465
YJR047C	2.85	1.85612	0.702779
YHR049W	2.2	1.20037	0.706844
YKL113C	2.01	0.988213	0.722513
YNR027W	2.08	1.00262	0.761822
YLL012W	2.53	1.43883	0.771576
YDR047W	1.12	2.22952	0.784547
YHR133C	2.24	1.12478	0.78858
YIL133C	2.19	1.05449	0.80293
YPR118W	2.25	1.02272	0.867821
YHR184W	1.18	2.4254	0.880627
YMR194W	2.26	0.994312	0.894977
YJL191W	2.9	1.63322	0.895746
YMR069W	1.29	2.60126	0.927199
YDR075W	2.77	1.42318	0.952343
YJL187C	1.67	3.06466	0.986175
YDR523C	1.39	2.79583	0.994073	2 and less
YDR361C	2.52	1.07832	1.01942
YMR003W	2.61	1.12474	1.05024
YMR116C	2.55	1.00049	1.09567
YDL083C	2.68	0.998623	1.18891
YLR413W	5.83	3.52572	1.62938
