# Supplementary material for: Glucose, Nitrogen, and Phosphate Repletion in Saccharomyces cerevisiae: Common Transcriptional Responses to Different Nutrient Signals
Source: G3 (Bethesda). 2012 Sep 1;2(9):1003–17. doi: 10.1534/g3.112.002808 (PMC3429914; doi:10.1534/g3.112.002808)
Supplement: Supporting Information [file supp_2.9.1003_TableS2.xls]

## Sheet: common to all
		ORF	2 G Down		ORF N	N 2 down		ORF P	2 P down		stdev
		YHR146W	-1.03		YHR146W	-1.01684		YHR146W	-0.991158		0.0197539
		YEL004W	-1.56		YEL004W	-1.53691		YEL004W	-1.49703		0.0318564
		YJR125C	-1.26		YJR125C	-1.21814		YJR125C	-1.28503		0.0337951
		YNL265C	-1		YNL265C	-1.08106		YNL265C	-1.05188		0.0410557
		YKL140W	-1.55		YKL140W	-1.43872		YKL140W	-1.48727		0.0557908
		YCR068W	-2.3		YCR068W	-2.18956		YCR068W	-2.19474		0.0623216
		YLL023C	-2.01		YLL023C	-1.88523		YLL023C	-1.93104		0.0631166
		YHR004C	-1.71		YHR004C	-1.58842		YHR004C	-1.71085		0.0704384
		YGR244C	-1.79		YGR244C	-1.64838		YGR244C	-1.7133		0.070891
		YAR023C	-1.33		YAR023C	-1.18333		YAR023C	-1.23796		0.0741253
		YOR227W	-2.12		YOR227W	-2.24678		YOR227W	-2.10182		0.0789699
		YOL158C	-1.3		YOL158C	-1.44296		YOL158C	-1.42998		0.0790587
		YOL073C	-1.19		YOL073C	-1.02814		YOL073C	-1.12349		0.0813587
		YNL218W	-1.32		YNL218W	-1.47211		YNL218W	-1.46289		0.0852821
		YER059W	-1.83		YER059W	-1.89937		YER059W	-1.71258		0.0944193
		YOR152C	-2.32		YOR152C	-2.32449		YOR152C	-2.15555		0.0962645
		YGL249W	-1.87		YGL249W	-1.91493		YGL249W	-2.05622		0.0971748
		YIL071C	-2.16		YIL071C	-2.35322		YIL071C	-2.27875		0.0974507
		YKR089C	-1.19		YKR089C	-0.985206		YKR089C	-1.07274		0.102756
		YIL055C	-2.22		YIL055C	-2.01029		YIL055C	-2.09624		0.10542
		YJR106W	-1.71		YJR106W	-1.78396		YJR106W	-1.91999		0.106512
		YNL156C	-1.8		YNL156C	-1.6823		YNL156C	-1.58687		0.10676
		YCL038C	-2.5		YCL038C	-2.45798		YCL038C	-2.6636		0.108638
		YMR041C	-2.77		YMR041C	-2.72616		YMR041C	-2.5564		0.112818
		YFL020C	-1.48		YFL020C	-1.51972		YFL020C	-1.30318		0.115275
		YJR021C	-1.53		YJR021C	-1.67687		YJR021C	-1.44309		0.118166
		YKR003W	-2.11		YKR003W	-1.90346		YKR003W	-2.10785		0.118633
		YHR209W	-2.54		YHR209W	-2.31593		YHR209W	-2.35721		0.119249
		YGL055W	-1.83		YGL055W	-2.06229		YGL055W	-1.9966		0.119742
		YAL055W	-2.25		YAL055W	-2.00982		YAL055W	-2.14854		0.120569
		YOL087C	-1.84		YOL087C	-1.96512		YOL087C	-2.09494		0.127475
		YIL124W	-2.85		YIL124W	-2.78991		YIL124W	-3.03525		0.127881
		YNL063W	-1.22		YNL063W	-1.45029		YNL063W	-1.23848		0.127958
		YLR119W	-1.56		YLR119W	-1.68168		YLR119W	-1.42511		0.128345
		YHR028C	-1.51		YHR028C	-1.25238		YHR028C	-1.36892		0.129004
		YBR033W	-2.49		YBR033W	-2.52118		YBR033W	-2.72758		0.12911
		YPL096W	-1.12		YPL096W	-1.10047		YPL096W	-1.3367		0.131118
		YBR053C	-3.21		YBR053C	-2.99187		YBR053C	-2.97394		0.131418
		YHL019C	-1.75		YHL019C	-1.59868		YHL019C	-1.4698		0.140249
		YER045C	-1.31		YER045C	-1.30241		YER045C	-1.55277		0.142403
		YDR204W	-3.07		YDR204W	-3.01587		YDR204W	-2.79906		0.143376
		YOR137C	-1.17		YOR137C	-1.44682		YOR137C	-1.23802		0.144253
		YGR184C	-1.14		YGR184C	-1.37338		YGR184C	-1.10847		0.144706
		YLR165C	-1.3		YLR165C	-1.00421		YLR165C	-1.13427		0.148254
		YOR059C	-1.05		YOR059C	-1.27081		YOR059C	-0.984185		0.150136
		YBR201W	-1.17		YBR201W	-1.33128		YBR201W	-1.03032		0.150611
		YDR150W	-1.43		YDR150W	-1.13092		YDR150W	-1.21987		0.153579
		YKL133C	-2.04		YKL133C	-1.74899		YKL133C	-1.79648		0.156121
		YPR193C	-2.69		YPR193C	-2.39154		YPR193C	-2.44691		0.158767
		YKL213C	-1.57		YKL213C	-1.34183		YKL213C	-1.64889		0.159463
		YCR032W	-1.24		YCR032W	-1.3315		YCR032W	-1.5544		0.16171
		YBR137W	-1.5		YBR137W	-1.51724		YBR137W	-1.78915		0.162194
		YDR229W	-2.37		YDR229W	-2.17701		YDR229W	-2.04732		0.162373
		YLR267W	-3.21		YLR267W	-2.92912		YLR267W	-3.21739		0.164341
		YEL005C	-2.2		YEL005C	-2.01461		YEL005C	-1.86491		0.167859
		YHR022C	-2.77		YHR022C	-2.76272		YHR022C	-2.47118		0.17046
		YER041W	-1.25		YER041W	-1.53693		YER041W	-1.23162		0.171212
		YKR055W	-1		YKR055W	-1.25382		YKR055W	-1.32686		0.171559
		YKL100C	-2.15		YKL100C	-1.97742		YKL100C	-1.80553		0.172236
		YDR421W	-1.41		YDR421W	-1.3636		YDR421W	-1.08777		0.174194
		YDL197C	-1.13		YDL197C	-1.36769		YDL197C	-1.46974		0.174327
		YPR201W	-1.18		YPR201W	-1.49053		YPR201W	-1.47486		0.174938
		YCL034W	-1.46		YCL034W	-1.75878		YCL034W	-1.45121		0.17509
		YPR049C	-1.9		YPR049C	-1.54748		YPR049C	-1.69686		0.176941
		YKL065C	-1.58		YKL065C	-1.93288		YKL065C	-1.78733		0.177339
		YIL033C	-2.35		YIL033C	-1.99505		YIL033C	-2.15714		0.177696
		YGR255C	-2.15		YGR255C	-2.44257		YGR255C	-2.47379		0.17861
		YCR079W	-2.22		YCR079W	-1.86169		YCR079W	-2.07749		0.180401
		YCR038C	-1.1		YCR038C	-1.40866		YCR038C	-1.42247		0.182321
		YOR023C	-1.46		YOR023C	-1.75783		YOR023C	-1.42476		0.182978
		YKR049C	-2.74		YKR049C	-3.06508		YKR049C	-3.0525		0.18416
		YBR169C	-3.41		YBR169C	-3.04138		YBR169C	-3.18121		0.18609
		YDL142C	-1.95		YDL142C	-2.01731		YDL142C	-1.6618		0.188845
		YOR070C	-1.37		YOR070C	-1.0708		YOR070C	-1.02027		0.189024
		YDL204W	-5.1		YDL204W	-4.84915		YDL204W	-5.21987		0.189174
		YGR048W	-1.62		YGR048W	-1.99675		YGR048W	-1.7545		0.190928
		YDL115C	-2.09		YDL115C	-1.7397		YDL115C	-2.04698		0.191045
		YGL010W	-2.5		YGL010W	-2.14652		YGL010W	-2.18993		0.192777
		YHR161C	-1.23		YHR161C	-1.02939		YHR161C	-1.41629		0.193493
		YGL197W	-2.01		YGL197W	-1.66904		YGL197W	-1.67713		0.194559
		YGR131W	-1.45		YGR131W	-1.23709		YGR131W	-1.06079		0.194892
		YCR100C	-2.12		YCR100C	-1.90997		YCR100C	-1.72543		0.197422
		YLR216C	-1.81		YLR216C	-1.64822		YLR216C	-2.04285		0.19838
		YKL221W	-3.43		YKL221W	-3.40933		YKL221W	-3.07444		0.199582
		YDR466W	-1.42		YDR466W	-1.0707		YDR466W	-1.07575		0.200228
		YLR284C	-2.36		YLR284C	-1.97438		YLR284C	-2.07114		0.200628
		YFR008W	-1.57		YFR008W	-1.97285		YFR008W	-1.72785		0.202988
		YIL017C	-3.18		YIL017C	-2.78522		YIL017C	-2.88978		0.204536
		YBR223C	-1.32		YBR223C	-1.35357		YBR223C	-1.69021		0.20474
		YOR193W	-1.72		YOR193W	-1.35342		YOR193W	-1.69718		0.205377
		YOL081W	-1.57		YOL081W	-1.16041		YOL081W	-1.33285		0.205643
		YJL131C	-1.65		YJL131C	-1.34859		YJL131C	-1.74438		0.206724
		YGR047C	-1.2		YGR047C	-1.39987		YGR047C	-1.61453		0.207308
		YOR005C	-1.51		YOR005C	-1.60573		YOR005C	-1.20731		0.207978
		YCR061W	-2.76		YCR061W	-2.91732		YCR061W	-2.50001		0.210748
		YLR118C	-1.44		YLR118C	-1.4339		YLR118C	-1.80254		0.211095
		YPL120W	-1.51		YPL120W	-1.09271		YPL120W	-1.23969		0.211662
		YGR126W	-1.62		YGR126W	-1.36287		YGR126W	-1.19818		0.212592
		YBR052C	-1.38		YBR052C	-0.989358		YBR052C	-1.33787		0.214412
		YCR009C	-1.31		YCR009C	-1.09507		YCR009C	-1.52709		0.216011
		YNL321W	-1.76		YNL321W	-1.34187		YNL321W	-1.65665		0.217795
		YIL006W	-2		YIL006W	-1.94498		YIL006W	-1.58749		0.223977
		YGL141W	-1.22		YGL141W	-1.48809		YGL141W	-1.66567		0.224361
		YBR101C	-1.54		YBR101C	-1.55067		YBR101C	-1.15465		0.225626
		YLR422W	-1.5		YLR422W	-1.05004		YLR422W	-1.23638		0.226082
		YOR181W	-1.52		YOR181W	-1.06746		YOR181W	-1.31471		0.226594
		YEL038W	-1.39		YEL038W	-0.996619		YEL038W	-1.38896		0.226818
		YDR313C	-2.31		YDR313C	-2.15509		YDR313C	-1.86268		0.227152
		YOL163W	-2.07		YOL163W	-2.22809		YOL163W	-1.77639		0.229215
		YCR076C	-1.97		YCR076C	-1.55778		YCR076C	-1.58102		0.231577
		YKL091C	-2.54		YKL091C	-2.18141		YKL091C	-2.61631		0.232217
		YGR132C	-1.43		YGR132C	-0.987836		YGR132C	-1.33375		0.232533
		YKL034W	-1.98		YKL034W	-1.52252		YKL034W	-1.67423		0.233024
		YGR133W	-1.26		YGR133W	-1.28638		YGR133W	-1.67619		0.233046
		YKL121W	-1.84		YKL121W	-1.52365		YKL121W	-1.37809		0.236159
		YBL058W	-1.02		YBL058W	-1.4816		YBL058W	-1.34627		0.237293
		YFL042C	-2.46		YFL042C	-2.13294		YFL042C	-2.59979		0.239606
		YLR039C	-1.09		YLR039C	-1.10373		YLR039C	-1.51223		0.239913
		YLR072W	-1.21		YLR072W	-1.55902		YLR072W	-1.67209		0.240877
		YJR103W	-1.4		YJR103W	-1.55785		YJR103W	-1.08306		0.241798
		YIL087C	-2.72		YIL087C	-3.16267		YIL087C	-3.11348		0.242626
		YDR100W	-1.55		YDR100W	-2.02339		YDR100W	-1.69279		0.242826
		YHR178W	-1.62		YHR178W	-1.49841		YHR178W	-1.15092		0.243437
		YER004W	-1.72		YER004W	-1.77524		YER004W	-1.32808		0.243793
		YNR070W	-1.63		YNR070W	-1.63071		YNR070W	-2.05394		0.244554
		YAL049C	-2.2		YAL049C	-2.32021		YAL049C	-1.8478		0.245515
		YDR122W	-2.69		YDR122W	-2.20103		YDR122W	-2.40349		0.245685
		YJR019C	-1.9		YJR019C	-1.57725		YJR019C	-1.41774		0.245692
		YLR093C	-1.27		YLR093C	-1.26777		YLR093C	-1.69503		0.246035
		YBR170C	-1.4		YBR170C	-1.32925		YBR170C	-1.79156		0.249019
		YGR142W	-2.49		YGR142W	-2.78926		YGR142W	-2.28423		0.253951
		YNL159C	-2.25		YNL159C	-1.7409		YNL159C	-1.99711		0.254551
		YEL073C	-1.61		YEL073C	-1.16022		YEL073C	-1.59243		0.25476
		YGR231C	-1.56		YGR231C	-1.08013		YGR231C	-1.47024		0.25512
		YDR057W	-1.52		YDR057W	-1.05133		YDR057W	-1.10793		0.255818
		YOL016C	-1.84		YOL016C	-1.84087		YOL016C	-2.2843		0.256265
		YDR391C	-1.12		YDR391C	-1.63312		YDR391C	-1.37225		0.256573
		YCL033C	-2.8		YCL033C	-2.66552		YCL033C	-3.16286		0.257262
		YMR139W	-2.53		YMR139W	-2.01195		YMR139W	-2.27454		0.259034
		YNL084C	-1.16		YNL084C	-1.28841		YNL084C	-1.65936		0.25931
		YIR038C	-3.5		YIR038C	-3.39916		YIR038C	-3.89126		0.259937
		YGR284C	-2.2		YGR284C	-1.853		YGR284C	-2.36388		0.260852
		YKL013C	-1.06		YKL013C	-1.39833		YKL013C	-1.57484		0.261625
		YOL060C	-2.11		YOL060C	-1.64325		YOL060C	-2.08575		0.262757
		YOL032W	-3.71		YOL032W	-3.62072		YOL032W	-3.21671		0.262846
		YDL239C	-1.49		YDL239C	-1.86155		YDL239C	-1.34966		0.264506
		YHR016C	-2.24		YHR016C	-2.28371		YHR016C	-2.71902		0.264849
		YGR032W	-1.61		YGR032W	-1.42066		YGR032W	-1.08455		0.266118
		YHR136C	-1.5		YHR136C	-1.4343		YHR136C	-1.92602		0.266955
		YIL099W	-2.62		YIL099W	-2.20253		YIL099W	-2.70144		0.267651
		YOR114W	-1.73		YOR114W	-1.30879		YOR114W	-1.80733		0.268311
		YDR202C	-2.27		YDR202C	-1.99304		YDR202C	-2.53051		0.268773
		YCR101C	-2.12		YCR101C	-1.80077		YCR101C	-1.58344		0.269887
		YEL049W	-1.65		YEL049W	-2.0835		YEL049W	-1.58752		0.270128
		YDR425W	-2.73		YDR425W	-2.2042		YDR425W	-2.57931		0.270767
		YPR006C	-1.81		YPR006C	-1.54018		YPR006C	-1.26494		0.272534
		YPL100W	-2.13		YPL100W	-1.57788		YPL100W	-1.88502		0.276644
		YJL042W	-2.03		YJL042W	-1.70503		YJL042W	-1.47866		0.277135
		YDR506C	-1.77		YDR506C	-1.66822		YDR506C	-2.19198		0.277715
		YGR201C	-3.34		YGR201C	-2.81177		YGR201C	-3.23085		0.278859
		YKR018C	-1.7		YKR018C	-1.86833		YKR018C	-2.24775		0.280569
		YBR150C	-1.49		YBR150C	-0.994904		YBR150C	-1.0077		0.282221
		YOR019W	-2.19		YOR019W	-2.09274		YOR019W	-1.65941		0.282478
		YDR022C	-2.85		YDR022C	-2.71708		YDR022C	-2.30492		0.284209
		YER057C	-1.01		YER057C	-1.03147		YER057C	-1.5142		0.285105
		YCL052C	-1.71		YCL052C	-1.21925		YCL052C	-1.71668		0.285282
		YML007W	-1.21		YML007W	-1.78175		YML007W	-1.49905		0.285879
		YDR196C	-1.85		YDR196C	-1.69329		YDR196C	-2.25111		0.287699
		YDR436W	-2.45		YDR436W	-1.87676		YDR436W	-2.21753		0.28832
		YGL104C	-3.03		YGL104C	-3.60586		YGL104C	-3.36598		0.289265
		YNL012W	-2.35		YNL012W	-1.91197		YNL012W	-2.46094		0.290271
		YBR255W	-1.72		YBR255W	-1.27047		YBR255W	-1.81801		0.29197
		YOR177C	-1.19		YOR177C	-0.999267		YOR177C	-1.57345		0.292429
		YPL109C	-2.07		YPL109C	-1.99036		YPL109C	-2.53532		0.294349
		YLR431C	-1.72		YLR431C	-1.19793		YLR431C	-1.22252		0.294576
		YGL082W	-1.85		YGL082W	-1.36059		YGL082W	-1.89163		0.295313
		YPL257W	-1.78		YPL257W	-1.32899		YPL257W	-1.2199		0.296934
		YDR265W	-1.7		YDR265W	-1.42628		YDR265W	-2.01969		0.297003
		YIR039C	-3.21		YIR039C	-2.6348		YIR039C	-2.79152		0.297362
		YDR293C	-1.88		YDR293C	-1.40347		YDR293C	-1.95194		0.298071
		YPL152W	-1.62		YPL152W	-1.15842		YPL152W	-1.72499		0.301409
		YNL250W	-1.13		YNL250W	-1.54759		YNL250W	-1.71589		0.301653
		YDR030C	-2.75		YDR030C	-2.22982		YDR030C	-2.21997		0.30321
		YOR018W	-2.65		YOR018W	-2.30233		YOR018W	-2.90972		0.304757
		YLR362W	-1.16		YLR362W	-1.77044		YLR362W	-1.46301		0.305223
		YBR138C	-2.16		YBR138C	-2.08312		YBR138C	-1.59292		0.30762
		YLR189C	-2.27		YLR189C	-1.6495		YLR189C	-1.95453		0.310264
		YNL007C	-1.64		YNL007C	-2.17943		YNL007C	-2.18295		0.31246
		YDR319C	-1.73		YDR319C	-1.10434		YDR319C	-1.41162		0.312846
		YMR008C	-1.34		YMR008C	-1.15811		YMR008C	-1.76855		0.313414
		YMR262W	-2.61		YMR262W	-2.01018		YMR262W	-2.14009		0.315563
		YKL188C	-3.36		YKL188C	-3.1355		YKL188C	-3.7588		0.315685
		YOR125C	-1.5		YOR125C	-2.12992		YOR125C	-1.85462		0.315789
		YOR161C	-2		YOR161C	-1.5328		YOR161C	-1.39635		0.316567
		YOR230W	-2.85		YOR230W	-2.28394		YOR230W	-2.81474		0.317126
		YGL033W	-2.04		YGL033W	-2.21058		YGL033W	-1.59579		0.317379
		YCR069W	-2.23		YCR069W	-1.69192		YCR069W	-2.25966		0.319568
		YGL081W	-2.14		YGL081W	-1.53441		YGL081W	-1.65318		0.320895
		YKR011C	-1.71		YKR011C	-1.06281		YKR011C	-1.34714		0.324388
		YML057W	-1.75		YML057W	-1.09829		YML057W	-1.42648		0.325858
		YML004C	-2.18		YML004C	-1.52938		YML004C	-1.81391		0.32616
		YOL159C	-1.61		YOL159C	-2.07029		YOL159C	-1.43976		0.326192
		YML003W	-1.68		YML003W	-1.02943		YML003W	-1.30936		0.326337
		YDR453C	-2.51		YDR453C	-2.33597		YDR453C	-2.96869		0.326855
		YDR003W	-1.34		YDR003W	-1.99363		YDR003W	-1.69138		0.327122
		YIL105C	-1.82		YIL105C	-1.32512		YIL105C	-1.19546		0.329587	below 1.25
		YGR059W	-2.32		YGR059W	-1.68548		YGR059W	-1.84351		0.33031
		YHL012W	-1.88		YHL012W	-2.10184		YHL012W	-2.53024		0.330542
		YPL236C	-1.92		YPL236C	-1.57415		YPL236C	-1.25885		0.330693
		YKL209C	-1.36		YKL209C	-1.11951		YKL209C	-1.77588		0.332065
		YER139C	-1.63		YER139C	-1.8244		YER139C	-2.28076		0.334052
		YLL015W	-1.33		YLL015W	-1.85731		YLL015W	-1.95697		0.336916
		YNL006W	-1.34		YNL006W	-1.52338		YNL006W	-1.99644		0.338706
		YFR019W	-0.98		YFR019W	-1.26003		YFR019W	-1.65822		0.340819
		YIL111W	-2.67		YIL111W	-3.16472		YIL111W	-3.32905		0.34305
		YDR032C	-2.9		YDR032C	-2.21566		YDR032C	-2.64869		0.346166
		YDL123W	-1.98		YDL123W	-1.2877		YDL123W	-1.65201		0.346306
		YLR164W	-4.84		YLR164W	-4.75045		YLR164W	-4.19989		0.34662
		YDR461W	-1.43		YDR461W	-2.10055		YDR461W	-1.59942		0.348683
		YPL240C	-1.86		YPL240C	-2.5088		YPL240C	-2.41155		0.349906
		YOL082W	-3.21		YOL082W	-3.05428		YOL082W	-2.54078		0.35019
		YER096W	-2.82		YER096W	-2.11931		YER096W	-2.48489		0.350455
		YMR118C	-5.05		YMR118C	-4.77459		YMR118C	-4.354		0.350515
		YBR094W	-1.62		YBR094W	-1.0477		YBR094W	-1.6896		0.352233
		YCL035C	-1.86		YCL035C	-1.51988		YCL035C	-2.22447		0.352363
		YLR102C	-1.99		YLR102C	-1.44279		YLR102C	-1.33084		0.352719
		YBR107C	-1.59		YBR107C	-1.0063		YBR107C	-1.64591		0.354245
		YPL170W	-2.27		YPL170W	-2.15579		YPL170W	-2.81917		0.354662
		YMR196W	-4.49		YMR196W	-3.79476		YMR196W	-4.0092		0.356022
		YKL157W	-2.07		YKL157W	-1.39947		YKL157W	-1.95058		0.357676
		YGL121C	-3.43		YGL121C	-3.16182		YGL121C	-3.87132		0.358251
		YHR159W	-1.12		YHR159W	-1.53424		YHR159W	-1.83842		0.360612
		YKL129C	-2.52		YKL129C	-1.80014		YKL129C	-2.20866		0.361023
		YLR307W	-1.89		YLR307W	-1.45008		YLR307W	-1.17231		0.361884
		YNL257C	-1.12		YNL257C	-1.44646		YNL257C	-1.84451		0.362842
		YDL020C	-1.56		YDL020C	-2.00425		YDL020C	-1.28507		0.362893
		YJR074W	-1.64		YJR074W	-2.18265		YJR074W	-2.33003		0.363393
		YMR252C	-1.71		YMR252C	-2.42946		YMR252C	-2.17962		0.365283
		YOR328W	-3.31		YOR328W	-2.64393		YOR328W	-3.24587		0.367447
		YDL019C	-1.96		YDL019C	-1.80876		YDL019C	-2.50748		0.367612
		YLR377C	-3.52		YLR377C	-2.84091		YLR377C	-3.42673		0.368114
		YOR155C	-2.07		YOR155C	-1.48225		YOR155C	-2.16358		0.369327
		YGL259W	-2.03		YGL259W	-1.9542		YGL259W	-1.35372		0.370512
		YIL154C	-2.5		YIL154C	-1.75827		YIL154C	-2.11661		0.370936
		YLL039C	-2.27		YLL039C	-1.55415		YLL039C	-1.73157		0.372789
		YLR370C	-2.09		YLR370C	-1.36839		YLR370C	-1.89451		0.373215
		YMR159C	-2.72		YMR159C	-2.0576		YMR159C	-2.09026		0.373366
		YFL044C	-2.62		YFL044C	-3.01408		YFL044C	-3.36823		0.374291
		YBL047C	-1.79		YBL047C	-1.04104		YBL047C	-1.41992		0.374488
		YJR149W	-1.67		YJR149W	-1.93626		YJR149W	-1.19656		0.374658
		YNL014W	-3.4		YNL014W	-3.75137		YNL014W	-4.14947		0.374979
		YLR241W	-1.88		YLR241W	-1.15274		YLR241W	-1.67793		0.375402
		YNL239W	-1.55		YNL239W	-1.96927		YNL239W	-2.29948		0.375622
		YPR081C	-2.93		YPR081C	-2.20141		YPR081C	-2.72569		0.375824
		YLR201C	-1.89		YLR201C	-1.23834		YLR201C	-1.23848		0.376197
		YJL144W	-4.28		YJL144W	-4.13441		YJL144W	-3.56492		0.377898
		YBL075C	-4.34		YBL075C	-4.02782		YBL075C	-3.58675		0.378457
		YLR450W	-1.27		YLR450W	-1.75359		YLR450W	-2.01658		0.378681
		YGR100W	-1.04		YGR100W	-1.32796		YGR100W	-1.79101		0.378892
		YPL167C	-1.95		YPL167C	-1.63741		YPL167C	-1.19357		0.38011
		YDL206W	-2.63		YDL206W	-1.92049		YDL206W	-2.02951		0.382072
		YLR219W	-2.9		YLR219W	-2.21346		YLR219W	-2.26284		0.382917
		YJL141C	-2.47		YJL141C	-2.46147		YJL141C	-3.13453		0.386154
		YLR265C	-1.03		YLR265C	-1.44036		YLR265C	-1.80272		0.386608
		YDR214W	-1.81		YDR214W	-2.50052		YDR214W	-2.45993		0.387487
		YPR154W	-2.12		YPR154W	-1.38799		YPR154W	-1.53104		0.387981
		YPR149W	-2.86		YPR149W	-2.41397		YPR149W	-3.19299		0.390879
		YIR036C	-3.1		YIR036C	-3.36929		YIR036C	-3.87121		0.391408
		YGR258C	-1.96		YGR258C	-1.27643		YGR258C	-1.28599		0.391927
		YJR036C	-3.22		YJR036C	-2.43808		YJR036C	-2.90786		0.393601
		YFL033C	-1.85		YFL033C	-1.94625		YFL033C	-1.22118		0.393788
		YBR047W	-2.97		YBR047W	-2.26085		YBR047W	-2.31871		0.393789
		YDR070C	-3.55		YDR070C	-3.16948		YDR070C	-3.96342		0.397088
		YOL018C	-1.73		YOL018C	-1.18127		YOL018C	-1.95388		0.397526
		YMR140W	-2.32		YMR140W	-1.52254		YMR140W	-1.94018		0.39888
		YDL200C	-2.06		YDL200C	-1.62932		YDL200C	-2.42636		0.398952
		YJL020C	-1.88		YJL020C	-1.23926		YJL020C	-1.97243		0.399298
		YPL087W	-3.04		YPL087W	-2.26106		YPL087W	-2.49063		0.400263
		YPL070W	-2.22		YPL070W	-1.46199		YPL070W	-1.61563		0.400719
		YMR110C	-2.76		YMR110C	-2.58198		YMR110C	-3.34835		0.401074
		YBR140C	-1.95		YBR140C	-1.16118		YBR140C	-1.68403		0.401323
		YOR351C	-2.11		YOR351C	-1.82163		YOR351C	-1.31686		0.401459
		YDR242W	-2.41		YDR242W	-3.04676		YDR242W	-2.30142		0.402656
		YHL035C	-1.86		YHL035C	-1.57636		YHL035C	-2.37198		0.403233
		YAR027W	-1.52		YAR027W	-1.99502		YAR027W	-1.19044		0.404478
		YER136W	-1.03		YER136W	-1.64036		YER136W	-1.79653		0.405071
		YOR035C	-2.57		YOR035C	-1.77602		YOR035C	-2.3234		0.406375
		YMR152W	-1.67		YMR152W	-2.22489		YMR152W	-2.47166		0.410582
		YIL042C	-2.32		YIL042C	-1.55281		YIL042C	-2.19561		0.411753
		YDR059C	-2.6		YDR059C	-1.98444		YDR059C	-2.76885		0.412859
		YMR297W	-2.68		YMR297W	-2.36076		YMR297W	-3.18169		0.413827
		YER103W	-3.75		YER103W	-3.46397		YER103W	-2.93134		0.415474
		YPL003W	-2.33		YPL003W	-1.79095		YPL003W	-2.61204		0.417199
		YGR112W	-2.15		YGR112W	-1.32545		YGR112W	-1.61591		0.418231
		YFR016C	-1.47		YFR016C	-1.17123		YFR016C	-2.00054		0.42002
		YPL222W	-3.47		YPL222W	-2.65926		YPL222W	-3.25632		0.420203
		YMR020W	-1.87		YMR020W	-1.02743		YMR020W	-1.4314		0.421401
		YGL096W	-2.21		YGL096W	-2.32889		YGL096W	-1.54198		0.424189
		YJL161W	-3.5		YJL161W	-2.88253		YJL161W	-2.68189		0.426386
		YIL029C	-1.96		YIL029C	-2.10076		YIL029C	-2.76094		0.427622
		YDL238C	-2.56		YDL238C	-3.27498		YDL238C	-3.32676		0.428525
		YDR069C	-2.25		YDR069C	-1.41978		YDR069C	-1.64941		0.4287
		YBR067C	-1.7		YBR067C	-1.95825		YBR067C	-1.11976		0.429422
		YIL119C	-2.5		YIL119C	-1.67885		YIL119C	-1.87078		0.429544
		YKL050C	-2.62		YKL050C	-3.02613		YKL050C	-2.16322		0.431703
		YHR160C	-3.31		YHR160C	-2.73142		YHR160C	-3.58029		0.433664
		YPL162C	-1.77		YPL162C	-1.38538		YPL162C	-2.25095		0.433677
		YNL009W	-2.43		YNL009W	-1.57391		YNL009W	-2.14545		0.435987
		YIL088C	-2.36		YIL088C	-1.51753		YIL088C	-2.13896		0.436803
		YBL001C	-2.06		YBL001C	-1.43687		YBL001C	-2.27906		0.436953
		YLR425W	-2.13		YLR425W	-1.27379		YLR425W	-1.53961		0.438237
		YPL004C	-2.94		YPL004C	-2.18318		YPL004C	-2.95766		0.442137
		YGR143W	-2.02		YGR143W	-1.58594		YGR143W	-1.13506		0.442498
		YOR292C	-2.58		YOR292C	-1.69573		YOR292C	-2.08891		0.443038
		YDR315C	-2.18		YDR315C	-2.14917		YDR315C	-2.93219		0.443445
		YDL132W	-1.21		YDL132W	-1.70402		YDL132W	-2.09601		0.443985
		YJL068C	-1.97		YJL068C	-2.04257		YJL068C	-2.77589		0.445812
		YBR018C	-3.44		YBR018C	-2.84063		YBR018C	-2.56694		0.446538
		YPR158W	-3.72		YPR158W	-4.15535		YPR158W	-4.61512		0.447617
		YBR108W	-2.03		YBR108W	-1.14665		YBR108W	-1.73184		0.449381
		YPR155C	-2.31		YPR155C	-1.44639		YPR155C	-1.66109		0.449631
		YOL129W	-1.05		YOL129W	-1.16037		YOL129W	-1.88248		0.452152
		YGR225W	-1.88		YGR225W	-1.95355		YGR225W	-2.69885		0.453023
		YMR284W	-2.36		YMR284W	-1.99791		YMR284W	-2.899		0.453426
		YPL196W	-2.05		YPL196W	-2.36822		YPL196W	-2.94534		0.453866
		YCR083W	-2.49		YCR083W	-1.69555		YCR083W	-2.475		0.454409
		YDR533C	-2.22		YDR533C	-1.93991		YDR533C	-2.82899		0.454563
		YPL006W	-2.54		YPL006W	-1.63425		YPL006W	-2.00196		0.455538
		YBR234C	-1.42		YBR234C	-1.19582		YBR234C	-2.07323		0.455857
		YLR240W	-1.38		YLR240W	-1.08775		YLR240W	-1.98197		0.455967
		YPR047W	-1.34		YPR047W	-1.49494		YPR047W	-2.20033		0.458577
		YDR285W	-1.7		YDR285W	-2.16745		YDR285W	-1.24696		0.46026
		YDR329C	-2.73		YDR329C	-1.81978		YDR329C	-2.39913		0.460731
		YOR036W	-2.81		YOR036W	-1.97126		YOR036W	-2.72238		0.46104
		YKR076W	-4.07		YKR076W	-3.26077		YKR076W	-3.28166		0.461298
		YGL004C	-2.15		YGL004C	-1.46076		YGL004C	-1.27086		0.462602
		YMR311C	-2.29		YMR311C	-1.39481		YMR311C	-1.63251		0.463709
		YIL089W	-1.37		YIL089W	-2.28085		YIL089W	-1.98558		0.464718
		YJR151C	-2.07		YJR151C	-1.21865		YJR151C	-1.96955		0.465248
		YLR173W	-2.78		YLR173W	-1.84478		YLR173W	-2.3447		0.467981
		YDR306C	-1.33		YDR306C	-1.44117		YDR306C	-2.1933		0.469638
		YNL115C	-4.36		YNL115C	-3.44776		YNL115C	-3.70721		0.470041
		YLR011W	-2.25		YLR011W	-1.64179		YLR011W	-2.56961		0.471331
		YDR374C	-1.41		YDR374C	-2.30807		YDR374C	-1.60768		0.471902
		YDR146C	-0.99		YDR146C	-1.76309		YDR146C	-1.84691		0.472402
		YJL045W	-4.72		YJL045W	-5.21733		YJL045W	-4.27022		0.473756
		YMR174C	-4.56		YMR174C	-3.95306		YMR174C	-4.88669		0.473775
		YOL162W	-2.42		YOL162W	-1.86881		YOL162W	-1.47484		0.474753
		YNR007C	-2.8		YNR007C	-1.84541		YNR007C	-2.37377		0.478207
		YIL036W	-2.05		YIL036W	-1.23265		YIL036W	-1.20195		0.481004
		YMR250W	-4.57		YMR250W	-3.67207		YMR250W	-4.42656		0.482375
		YLR211C	-2.31		YLR211C	-2.03342		YLR211C	-2.97306		0.482887
		YDL027C	-2.71		YDL027C	-2.17247		YDL027C	-3.13664		0.483147
		YMR289W	-1.14		YMR289W	-0.989771		YMR289W	-1.89347		0.484247
		YGR194C	-3.12		YGR194C	-2.82053		YGR194C	-2.17013		0.485621
		YAL008W	-2.09		YAL008W	-1.69054		YAL008W	-2.6593		0.486855
		YCR075C	-1.15		YCR075C	-1.8126		YCR075C	-2.10596		0.489721
		YDR456W	-2		YDR456W	-1.09423		YDR456W	-1.22332		0.489951
		YLR128W	-1.42		YLR128W	-1.8419		YLR128W	-2.40444		0.493892
		YMR053C	-2.37		YMR053C	-2.61519		YMR053C	-1.6639		0.493904
		YMR086W	-2.99		YMR086W	-2.00112		YMR086W	-2.51105		0.494522
		YJL048C	-2.6		YJL048C	-1.69429		YJL048C	-2.49464		0.495304
		YDR330W	-3.03		YDR330W	-2.17683		YDR330W	-3.04369		0.49658
		YLR010C	-1.13		YLR010C	-1.96859		YLR010C	-2.01152		0.497019
		YPR184W	-3.12		YPR184W	-2.39668		YPR184W	-2.16755		0.497135
		YLR423C	-1.89		YLR423C	-1.00682		YLR423C	-1.84565		0.497599
		YOR321W	-1.2		YOR321W	-1.33256		YOR321W	-2.12311		0.499111
		YKL195W	-1.89		YKL195W	-1.34972		YKL195W	-2.35017		0.500757
		YJR039W	-1.13		YJR039W	-1.99121		YJR039W	-2.0061		0.501573
		YOR386W	-3.32		YOR386W	-2.74093		YOR386W	-2.31982		0.502166
		YIL007C	-2.01		YIL007C	-1.08548		YIL007C	-1.89346		0.503511
		YKL193C	-2.99		YKL193C	-2.01214		YKL193C	-2.71181		0.50384
		YOR042W	-2.38		YOR042W	-1.43202		YOR042W	-2.20318		0.504088
		YNL223W	-2.91		YNL223W	-2.05428		YNL223W	-2.01701		0.505152
		YOR285W	-2.01		YOR285W	-1.50307		YOR285W	-2.51506		0.505997
		YNR068C	-2.95		YNR068C	-3.77496		YNR068C	-2.85482		0.506006
		YER039C	-3.16		YER039C	-2.22689		YER039C	-3.05187		0.510388
		YER042W	-2.31		YER042W	-1.96221		YER042W	-2.97002		0.511904
		YPL191C	-2.37		YPL191C	-1.38804		YPL191C	-2.13305		0.51242
		YIL113W	-3.49		YIL113W	-2.92655		YIL113W	-2.4665		0.512621
		YMR015C	-1.46		YMR015C	-1.18255		YMR015C	-2.17928		0.514427
		YBR072W	-2.52		YBR072W	-1.51656		YBR072W	-2.21648		0.514605
		YPR192W	-3.78		YPR192W	-2.75013		YPR192W	-3.22975		0.515341
		YHR106W	-3.24		YHR106W	-2.2797		YHR106W	-3.10264		0.519336
		YDL113C	-2.29		YDL113C	-1.66168		YDL113C	-2.69214		0.519349
		YLR031W	-3.01		YLR031W	-3.11148		YLR031W	-2.16467		0.519831
		YJR085C	-1.86		YJR085C	-1.34008		YJR085C	-2.38335		0.521633
		YHR105W	-2.06		YHR105W	-1.57764		YHR105W	-2.62561		0.524539
		YER141W	-2.26		YER141W	-1.44908		YER141W	-1.2742		0.525987
		YKL168C	-2.68		YKL168C	-1.67558		YKL168C	-2.46671		0.529186
		YGR019W	-2.12		YGR019W	-2.63448		YGR019W	-3.17834		0.529237
		YKR046C	-4.41		YKR046C	-3.39056		YKR046C	-4.15948		0.531236
		YCR004C	-1.28		YCR004C	-1.33627		YCR004C	-2.227		0.531249
		YNL200C	-3.54		YNL200C	-3.01219		YNL200C	-4.0796		0.533716
		YGR026W	-1.24		YGR026W	-2.00525		YGR026W	-2.26813		0.534131
		YKL142W	-2.4		YKL142W	-2.31564		YKL142W	-3.28144		0.534918
		YHR104W	-3.51		YHR104W	-2.44723		YHR104W	-3.09576		0.535674
		YOL096C	-2.63		YOL096C	-2.02006		YOL096C	-3.09015		0.536791
		YJR091C	-2.67		YJR091C	-1.60503		YJR091C	-2.00568		0.537899
		YJR035W	-2.33		YJR035W	-1.31495		YJR035W	-1.50692		0.539233
		YIR007W	-1.92		YIR007W	-2.12889		YIR007W	-2.94492		0.541602
		YNL305C	-2.87		YNL305C	-1.78471		YNL305C	-2.30243		0.542836
		YLR352W	-2.65		YLR352W	-1.64016		YLR352W	-2.49658		0.544173
		YDR171W	-3.15		YDR171W	-2.68013		YDR171W	-3.7711		0.547232
		YOR027W	-1.39		YOR027W	-2.24957		YOR027W	-2.40898		0.548115
		YBR149W	-2.87		YBR149W	-2.17295		YBR149W	-3.25461		0.548297
		YMR165C	-2.54		YMR165C	-1.46308		YMR165C	-1.80857		0.549865
		YBR062C	-1.27		YBR062C	-2.05275		YBR062C	-0.990752		0.550534
		YCL039W	-1.79		YCL039W	-1.698		YCL039W	-2.69905		0.553318
		YGR256W	-3.95		YGR256W	-3.15715		YGR256W	-4.2249		0.554417
		YOR223W	-2.03		YOR223W	-1.72329		YOR223W	-2.80233		0.556011
		YGL208W	-2.8		YGL208W	-1.68264		YGL208W	-2.23181		0.558707
		YMR170C	-3.99		YMR170C	-3.51055		YMR170C	-2.87552		0.559048
		YBR241C	-3.24		YBR241C	-2.97186		YBR241C	-2.1647		0.559717
		YBR097W	-2.85		YBR097W	-2.42595		YBR097W	-3.53664		0.560492
		YGR205W	-2.23		YGR205W	-2.24619		YGR205W	-1.2658		0.561414
		YFR014C	-2.65		YFR014C	-1.52433		YFR014C	-2.06455		0.562987
		YOL015W	-1.31		YOL015W	-2.35707		YOL015W	-2.19841		0.56433
		YDL169C	-4.55		YDL169C	-3.89507		YDL169C	-5.02261		0.566225
		YLR324W	-2.77		YLR324W	-1.76029		YLR324W	-2.70926		0.566238
		YGR161C	-3.89		YGR161C	-2.83896		YGR161C	-2.99888		0.566328
		YDR284C	-1.25		YDR284C	-1.99161		YDR284C	-2.36289		0.566621
		YML083C	-2.48		YML083C	-2.55072		YML083C	-1.53235		0.56864
		YFL054C	-2.59		YFL054C	-1.50154		YFL054C	-2.33347		0.569013
		YOR086C	-2.79		YOR086C	-2.37916		YOR086C	-3.50385		0.569107
		YBL101C	-2.21		YBL101C	-1.15341		YBL101C	-2.04902		0.569274
		YGR154C	-3.68		YGR154C	-3.98376		YGR154C	-2.87387		0.573581
		YMR304W	-2.89		YMR304W	-1.75793		YMR304W	-2.51335		0.576501
		YEL066W	-1.23		YEL066W	-2.33167		YEL066W	-2.07896		0.577102
		YER014W	-1.2		YER014W	-2.29715		YER014W	-1.42933		0.578714
		YPL166W	-2.63		YPL166W	-2.39521		YPL166W	-1.53029		0.579161
		YFR021W	-1.04		YFR021W	-1.02349		YFR021W	-2.03523		0.579419	below 1.5 fold
		YKR009C	-3.26		YKR009C	-2.10193		YKR009C	-2.61441		0.580311
		YGR130C	-3.26		YGR130C	-2.42414		YGR130C	-3.54257		0.581581
		YER143W	-1.62		YER143W	-2.54785		YER143W	-2.69246		0.581948
		YFR045W	-1.33		YFR045W	-1.73336		YFR045W	-2.47776		0.582262
		YGR141W	-2.65		YGR141W	-1.69377		YGR141W	-2.74774		0.582352
		YHR113W	-2.12		YHR113W	-1.06685		YHR113W	-1.15738		0.583661
		YHR080C	-2.51		YHR080C	-1.42858		YHR080C	-1.5863		0.584175
		YOR358W	-2.2		YOR358W	-1.05359		YOR358W	-1.39135		0.589101
		YML079W	-1.77		YML079W	-1.2427		YML079W	-2.41978		0.589601
		YNL160W	-3.08		YNL160W	-2.12749		YNL160W	-2.00162		0.589635
		YIL072W	-1.36		YIL072W	-2.52351		YIL072W	-1.771		0.59005
		YOL071W	-2.87		YOL071W	-1.84648		YOL071W	-2.87449		0.592228
		YDR055W	-2.75		YDR055W	-1.5677		YDR055W	-2.01303		0.597113
		YBR024W	-2.65		YBR024W	-2.35473		YBR024W	-3.50743		0.598762
		YBL086C	-2.83		YBL086C	-1.6367		YBL086C	-2.14572		0.598791
		YPL147W	-2.9		YPL147W	-1.8119		YPL147W	-1.90669		0.602719
		YHR138C	-3.67		YHR138C	-2.80571		YHR138C	-3.96609		0.602927
		YDL072C	-1.34		YDL072C	-2.54169		YDL072C	-2.08321		0.606441
		YJL005W	-2.52		YJL005W	-1.30358		YJL005W	-1.96028		0.608854
		YAL034C	-2.63		YAL034C	-1.91875		YAL034C	-1.41614		0.609911
		YOR185C	-4.02		YOR185C	-2.92731		YOR185C	-3.95119		0.611966
		YOL013C	-2.29		YOL013C	-1.06819		YOL013C	-1.5677		0.61428
		YDL078C	-2.48		YDL078C	-1.2963		YDL078C	-2.17468		0.614533
		YHR194W	-1.93		YHR194W	-1.14636		YHR194W	-2.36156		0.616042
		YDL234C	-2.84		YDL234C	-1.67168		YDL234C	-1.90032		0.619172
		YFL016C	-2.58		YFL016C	-1.50079		YFL016C	-1.51231		0.619783
		YKL071W	-2.59		YKL071W	-1.42954		YKL071W	-1.63073		0.620127
		YOL151W	-2.07		YOL151W	-2.0158		YOL151W	-3.11703		0.620741
		YDR001C	-2.52		YDR001C	-1.51493		YDR001C	-1.37768		0.623683
		YMR090W	-4.09		YMR090W	-2.90572		YMR090W	-3.8581		0.627606
		YNL134C	-3.02		YNL134C	-2.05352		YNL134C	-3.23198		0.6282
		YHR198C	-2.03		YHR198C	-1.24986		YHR198C	-2.49945		0.631199
		YGR248W	-4.25		YGR248W	-3.21165		YGR248W	-4.35286		0.631287
		YCR021C	-3.62		YCR021C	-2.77814		YCR021C	-2.38186		0.632292
		YJL105W	-2.28		YJL105W	-3.22269		YJL105W	-3.4839		0.633281
		YBR139W	-3.81		YBR139W	-2.54759		YBR139W	-3.28969		0.634445
		YIL073C	-1.04		YIL073C	-1.55767		YIL073C	-2.30837		0.637744
		YCR099C	-3.38		YCR099C	-2.43162		YCR099C	-2.16413		0.63892
		YHR075C	-1.86		YHR075C	-2.4075		YHR075C	-1.13355		0.639067
		YDL149W	-2.83		YDL149W	-2.93674		YDL149W	-1.77728		0.640824
		YDL215C	-2.67		YDL215C	-1.92149		YDL215C	-1.39228		0.64199
		YML030W	-2.15		YML030W	-1.2041		YML030W	-2.43788		0.645477
		YLR070C	-1.82		YLR070C	-2.54101		YLR070C	-1.25252		0.645772
		YJL185C	-2.54		YJL185C	-2.36856		YJL185C	-3.56767		0.648507
		YLR001C	-2.86		YLR001C	-1.56411		YLR001C	-2.14664		0.649044
		YAL017W	-2.74		YAL017W	-1.84539		YAL017W	-3.11489		0.652238
		YGR149W	-2.4		YGR149W	-1.26797		YGR149W	-1.27244		0.652291
		YDL104C	-0.99		YDL104C	-1.21485		YDL104C	-2.21566		0.652489
		YFL014W	-2.2		YFL014W	-1.58478		YFL014W	-2.89575		0.655897
		YBR269C	-2.73		YBR269C	-1.7622		YBR269C	-3.01324		0.655992
		YJL051W	-1.43		YJL051W	-2.06082		YJL051W	-2.74186		0.656089
		YIL024C	-2.61		YIL024C	-2.01147		YIL024C	-1.29759		0.657048
		YCR011C	-1.64		YCR011C	-2.23805		YCR011C	-2.95819		0.660037
		YPR172W	-3.67		YPR172W	-2.73227		YPR172W	-4.00896		0.661335
		YLR136C	-2.9		YLR136C	-2.50217		YLR136C	-3.79536		0.662354
		YBL080C	-1.38		YBL080C	-1.01473		YBL080C	-2.30464		0.664862
		YJR033C	-1.63		YJR033C	-1.58606		YJR033C	-2.76232		0.66679
		YJL036W	-2.14		YJL036W	-2.39606		YJL036W	-3.40259		0.667433
		YOL083W	-4.1		YOL083W	-3.24292		YOL083W	-4.55823		0.667655
		YER162C	-2.64		YER162C	-1.53782		YER162C	-1.43363		0.668456
		YNR069C	-4.19		YNR069C	-3.64651		YNR069C	-2.8587		0.669374
		YBR126C	-3.14		YBR126C	-2.1956		YBR126C	-3.49407		0.671227
		YLL040C	-2.59		YLL040C	-2.10083		YLL040C	-3.42992		0.672212
		YBR046C	-2.97		YBR046C	-2.02372		YBR046C	-3.32552		0.672869
		YMR253C	-3.3		YMR253C	-2.2164		YMR253C	-2.04507		0.680488
		YOR090C	-1.12		YOR090C	-1.35085		YOR090C	-2.398		0.681067
		YBR280C	-3.62		YBR280C	-2.2568		YBR280C	-2.98536		0.68214
		YNL015W	-3.29		YNL015W	-2.48989		YNL015W	-3.84719		0.682262
		YHL028W	-3.07		YHL028W	-2.65826		YHL028W	-1.73208		0.685244
		YLL026W	-2.74		YLL026W	-2.39148		YLL026W	-3.71455		0.685779
		YJR155W	-4.04		YJR155W	-2.7168		YJR155W	-3.05587		0.687306
		YJR073C	-3.49		YJR073C	-2.38151		YJR073C	-2.22813		0.688549
		YCL049C	-2.28		YCL049C	-1.02195		YCL049C	-1.1618		0.689519
		YBR059C	-2.71		YBR059C	-1.32993		YBR059C	-2.01599		0.690041
		YDR368W	-2.25		YDR368W	-1.36764		YDR368W	-2.72924		0.690676
		YPL247C	-3.27		YPL247C	-1.88713		YPL247C	-2.59329		0.69149
		YDR155C	-1.26		YDR155C	-1.21818		YDR155C	-2.4373		0.692101
		YER182W	-2.45		YER182W	-1.13924		YER182W	-1.40633		0.692659
		YJL163C	-4.93		YJL163C	-3.55659		YJL163C	-4.41036		0.693446
		YOR124C	-1.32		YOR124C	-1.19884		YOR124C	-2.46041		0.696031
		YGR144W	-3.39		YGR144W	-2.0937		YGR144W	-3.18211		0.696207
		YGL250W	-4.7		YGL250W	-3.3374		YGL250W	-3.75154		0.698544
		YOR113W	-2.43		YOR113W	-1.13557		YOR113W	-1.32129		0.699915
		YLR178C	-3.78		YLR178C	-3.82387		YLR178C	-2.58621		0.702242
		YDR262W	-3.12		YDR262W	-1.84502		YDR262W	-1.97027		0.702748
		YMR056C	-2.35		YMR056C	-1.01877		YMR056C	-1.28316		0.704772
		YNL242W	-3.12		YNL242W	-1.73301		YNL242W	-2.66059		0.706543
		YER179W	-1.38		YER179W	-2.76635		YER179W	-2.31446		0.707035
		YNL274C	-3.25		YNL274C	-1.8969		YNL274C	-2.92943		0.707076
		YDR513W	-2.61		YDR513W	-1.97463		YDR513W	-3.39012		0.708974
		YIL077C	-3.3		YIL077C	-1.98188		YIL077C	-2.18691		0.709277
		YDR435C	-2.89		YDR435C	-1.47909		YDR435C	-1.98747		0.714572
		YHR037W	-2.68		YHR037W	-1.25642		YHR037W	-1.81859		0.717012
		YLR142W	-3.5		YLR142W	-3.21926		YLR142W	-2.13663		0.719919
		YLR151C	-2.6		YLR151C	-1.4464		YLR151C	-2.78227		0.724405
		YJL155C	-2.93		YJL155C	-1.86105		YJL155C	-1.54831		0.724516
		YPL036W	-2.35		YPL036W	-3.63673		YPL036W	-3.5801		0.727098
		YJR059W	-2.67		YJR059W	-1.22363		YJR059W	-1.79266		0.72864
		YMR114C	-2		YMR114C	-2.70124		YMR114C	-3.45696		0.728648
		YOR040W	-3.08		YOR040W	-1.6379		YOR040W	-2.54301		0.72884
		YLR446W	-2.58		YLR446W	-3.04003		YLR446W	-1.61212		0.728855
		YPL092W	-1.66		YPL092W	-0.991261		YPL092W	-2.44903		0.729711
		YHR087W	-4.18		YHR087W	-2.83133		YHR087W	-4.00686		0.733796
		YDR031W	-2.63		YDR031W	-1.18863		YDR031W	-2.18027		0.737466
		YDR231C	-2.68		YDR231C	-1.20454		YDR231C	-1.98804		0.738202
		YEL041W	-3.21		YEL041W	-1.96906		YEL041W	-1.89581		0.738509
		YLR356W	-3.34		YLR356W	-2.22298		YLR356W	-3.61877		0.738656
		YPL203W	-3.01		YPL203W	-2.3104		YPL203W	-3.78923		0.739771
		YGR237C	-2.56		YGR237C	-1.2196		YGR237C	-2.44484		0.742872
		YNL202W	-2.09		YNL202W	-1.20739		YNL202W	-2.68458		0.743259
		YMR160W	-2.45		YMR160W	-2.64619		YMR160W	-3.82463		0.743509
		YJL089W	-3.23		YJL089W	-2.58183		YJL089W	-1.74149		0.74632
		YMR087W	-2.46		YMR087W	-1.33922		YMR087W	-1.04159		0.747956
		YML110C	-2.81		YML110C	-1.96832		YML110C	-3.46966		0.752509
		YOR031W	-3.09		YOR031W	-1.65512		YOR031W	-1.97023		0.754108
		YPR098C	-2.69		YPR098C	-1.94155		YPR098C	-3.45304		0.755758
		YHR097C	-2.92		YHR097C	-1.74603		YHR097C	-1.49358		0.761208
		YBR128C	-4.59		YBR128C	-3.4823		YBR128C	-3.12598		0.763469
		YIL146C	-2.43		YIL146C	-1.22961		YIL146C	-0.999229		0.768236
		YJL132W	-2.83		YJL132W	-2.48756		YJL132W	-1.3605		0.768872
		YNL173C	-3.99		YNL173C	-2.51709		YNL173C	-3.63637		0.76891
		YBR093C	-2.27		YBR093C	-1.01079		YBR093C	-2.42416		0.775349
		YDR221W	-1.31		YDR221W	-1.79991		YDR221W	-2.82978		0.775711
		YJR096W	-3.34		YJR096W	-2.52253		YJR096W	-4.07562		0.776906
		YMR210W	-2.63		YMR210W	-1.21977		YMR210W	-2.50218		0.779922
		YCR091W	-2.9		YCR091W	-1.49687		YCR091W	-1.5984		0.782436
		YGR044C	-3.82		YGR044C	-2.2576		YGR044C	-3.14481		0.783592
		YPL017C	-2.56		YPL017C	-1.8086		YPL017C	-0.986191		0.787172
		YKL026C	-4.28		YKL026C	-2.76336		YKL026C	-3.88777		0.787227
		YOR120W	-3.56		YOR120W	-2.0215		YOR120W	-2.48377		0.789403
		YGR070W	-3.47		YGR070W	-2.30176		YGR070W	-1.9642		0.790164
		YML131W	-2.4		YML131W	-1.05387		YML131W	-2.44762		0.791292
		YLR290C	-2.62		YLR290C	-1.36101		YLR290C	-2.82739		0.793549
		YOL065C	-2.16		YOL065C	-2.7509		YOL065C	-3.73416		0.795189
		YNL195C	-4.85		YNL195C	-3.25821		YNL195C	-4.05502		0.795894
		YDL223C	-5.34		YDL223C	-3.74967		YDL223C	-4.61244		0.796124
		YDL124W	-3.05		YDL124W	-2.08268		YDL124W	-3.66825		0.799163
		YER079W	-3.46		YER079W	-2.46019		YER079W	-4.04168		0.799908
		YIL136W	-4.4		YIL136W	-2.87528		YIL136W	-4.0575		0.799973
		YOR003W	-2.13		YOR003W	-3.37891		YOR003W	-1.88792		0.800149
		YLR251W	-3.35		YLR251W	-3.09897		YLR251W	-1.85232		0.802103
		YDR173C	-2.46		YDR173C	-1.13452		YDR173C	-1.01406		0.802304
		YMR169C	-3.63		YMR169C	-2.6162		YMR169C	-4.20391		0.803947
		YBR076W	-1.88		YBR076W	-1.32122		YBR076W	-2.91194		0.807002
		YOR032C	-3.17		YOR032C	-2.22232		YOR032C	-1.56166		0.808429
		YBR229C	-2.57		YBR229C	-1.39361		YBR229C	-2.94352		0.80887
		YMR303C	-1.57		YMR303C	-1.31993		YMR303C	-2.83044		0.809619
		YDR358W	-4.6		YDR358W	-3.14967		YDR358W	-4.49967		0.809943
		YBR006W	-2.34		YBR006W	-3.16507		YBR006W	-3.96642		0.813241
		YOL117W	-3.2		YOL117W	-1.66235		YOL117W	-2.89261		0.813675
		YBR214W	-4.36		YBR214W	-2.76979		YBR214W	-3.87113		0.814526
		YKR097W	-2.62		YKR097W	-2.93626		YKR097W	-1.38328		0.820699
		YKL107W	-5.84		YKL107W	-4.61067		YKL107W	-4.28277		0.820947
		YEL060C	-3.37		YEL060C	-2.37949		YEL060C	-1.73852		0.821957
		YIL097W	-4.43		YIL097W	-2.98053		YIL097W	-3.03307		0.822106
		YER150W	-2.72		YER150W	-1.07958		YER150W	-2.05683		0.825205
		YER142C	-2.76		YER142C	-2.42182		YER142C	-3.99156		0.826152
		YLR345W	-3.59		YLR345W	-1.98509		YLR345W	-2.44597		0.826333
		YNL269W	-3.09		YNL269W	-1.44032		YNL269W	-2.1302		0.828512
		YDR074W	-3.48		YDR074W	-1.81371		YDR074W	-2.70031		0.833717
		YGL248W	-2.83		YGL248W	-1.18154		YGL248W	-2.26452		0.837659
		YKL086W	-2.74		YKL086W	-1.08406		YKL086W	-1.68636		0.838157
		YPL171C	-3.13		YPL171C	-1.45294		YPL171C	-2.38985		0.840453
		YBR026C	-4.37		YBR026C	-3.20657		YBR026C	-4.84839		0.844389
		YLR299W	-2.65		YLR299W	-2.34756		YLR299W	-1.05513		0.847095
		YIL045W	-4.07		YIL045W	-2.387		YIL045W	-3.04996		0.84779
		YGR254W	-2.41		YGR254W	-1.04806		YGR254W	-2.61373		0.851244
		YLR257W	-1.25		YLR257W	-2.59059		YLR257W	-0.994853		0.857193
		YGL047W	-1.52		YGL047W	-2.40369		YGL047W	-3.24631		0.863235
		YBR230C	-2.92		YBR230C	-1.29784		YBR230C	-2.6476		0.868662
		YER101C	-2.87		YER101C	-1.14562		YER101C	-1.80527		0.870082
		YDL126C	-1.02		YDL126C	-1.62571		YDL126C	-2.74946		0.877563
		YGR236C	-4.81		YGR236C	-3.13691		YGR236C	-4.45806		0.882093
		YKL151C	-4.21		YKL151C	-2.67822		YKL151C	-4.21775		0.886619
		YDR490C	-2.85		YDR490C	-1.07534		YDR490C	-1.94629		0.88738
		YJL057C	-3.54		YJL057C	-2.1747		YJL057C	-1.87275		0.888344
		YCL040W	-2.79		YCL040W	-1.35499		YCL040W	-2.98761		0.891045
		YOR374W	-2.07		YOR374W	-1.55922		YOR374W	-3.29562		0.892388
		YAL030W	-1.27		YAL030W	-1.79348		YAL030W	-3.01764		0.896928
		YGR066C	-3.41		YGR066C	-5.20422		YGR066C	-4.26904		0.89738
		YMR136W	-3.07		YMR136W	-1.42613		YMR136W	-1.62354		0.897545
		YJL137C	-2.61		YJL137C	-2.48425		YJL137C	-0.996224		0.897618
		YDR470C	-2.86		YDR470C	-1.08093		YDR470C	-1.73842		0.899568
		YOR173W	-4.12		YOR173W	-2.53409		YOR173W	-2.57978		0.902725
		YBR212W	-3.09		YBR212W	-1.3631		YBR212W	-2.689		0.903788
		YOL048C	-4.21		YOL048C	-2.433		YOL048C	-3.0317		0.904117
		YIL155C	-3.38		YIL155C	-1.60156		YIL155C	-2.7931		0.906188
		YML054C	-3.97		YML054C	-2.25524		YML054C	-3.62504		0.906986
		YNR014W	-2.76		YNR014W	-1.09982		YNR014W	-1.27891		0.911218
		YKL171W	-3.22		YKL171W	-1.39673		YKL171W	-2.38851		0.912809
		YGR086C	-2.09		YGR086C	-1.16966		YGR086C	-2.99614		0.913247
		YBL064C	-3.79		YBL064C	-2.04933		YBL064C	-3.41853		0.916752
		YLR174W	-3.88		YLR174W	-2.65083		YLR174W	-2.08556		0.91746
		YDR018C	-3.36		YDR018C	-1.61483		YDR018C	-1.99226		0.918222
		YAL028W	-3.69		YAL028W	-1.89751		YAL028W	-2.44659		0.918384
		YLR053C	-5.72		YLR053C	-4.04091		YLR053C	-4.22601		0.920653
		YIL101C	-3.72		YIL101C	-2.29822		YIL101C	-4.03779		0.926334
		YHR140W	-3.89		YHR140W	-2.15406		YHR140W	-2.44005		0.930738
		YDR223W	-3.39		YDR223W	-1.53295		YDR223W	-2.31868		0.932176
		YCR030C	-2.6		YCR030C	-1.53464		YCR030C	-3.40595		0.938647
		YDR255C	-3.06		YDR255C	-1.17293		YDR255C	-2.18149		0.944282
		YJL164C	-4.31		YJL164C	-2.43414		YJL164C	-3.60059		0.947165
		YOR347C	-2.74		YOR347C	-1.11739		YOR347C	-2.78419		0.949825
		YMR271C	-3.94		YMR271C	-2.03302		YMR271C	-3.08383		0.955143
		YBR111C	-2.16		YBR111C	-1.20559		YBR111C	-3.13504		0.964745
		YNL237W	-4.34		YNL237W	-2.41204		YNL237W	-3.30574		0.964833
		YPR160W	-5.16		YPR160W	-3.26441		YPR160W	-3.89054		0.965816
		YDR258C	-3.7		YDR258C	-2.12243		YDR258C	-3.8934		0.971467
		YIR037W	-1.87		YIR037W	-2.50473		YIR037W	-3.79488		0.980859
		YML034W	-3.59		YML034W	-1.99995		YML034W	-1.79674		0.981949
		YDL216C	-4.11		YDL216C	-2.22852		YDL216C	-2.65178		0.987041
		YMR261C	-2.82		YMR261C	-1.05802		YMR261C	-2.71079		0.987262
		YMR040W	-3.63		YMR040W	-1.69901		YMR040W	-3.08816		0.995995
		YFL030W	-3.1		YFL030W	-1.13366		YFL030W	-2.42344		0.998977	below 2
		YLL056C	-2.93		YLL056C	-1.43186		YLL056C	-1.0288		1.00179
		YKL023W	-2.75		YKL023W	-1.13713		YKL023W	-2.98541		1.00605
		YGL227W	-4.13		YGL227W	-2.1498		YGL227W	-3.45761		1.00695
		YOR054C	-2.91		YOR054C	-1.11561		YOR054C	-1.21145		1.00946
		YLR270W	-4.26		YLR270W	-2.39689		YLR270W	-4.03322		1.01655
		YMR105C	-3.61		YMR105C	-1.9089		YMR105C	-3.72915		1.01827
		YDL218W	-6.88		YDL218W	-4.8075		YDL218W	-5.99447		1.0399
		YHL030W	-1.01		YHL030W	-2.93574		YHL030W	-2.65376		1.04002
		YLR454W	-3.8		YLR454W	-1.92962		YLR454W	-3.65461		1.04044
		YIL107C	-4.26		YIL107C	-2.36667		YIL107C	-2.56303		1.04107
		YDR005C	-1.18		YDR005C	-1.10449		YDR005C	-2.94545		1.04176
		YFR017C	-3.67		YFR017C	-1.60116		YFR017C	-2.86529		1.04289
		YGL037C	-3.39		YGL037C	-1.56463		YGL037C	-3.36139		1.04572
		YGL156W	-4.9		YGL156W	-2.93513		YGL156W	-4.54188		1.04647
		YNL077W	-3.55		YNL077W	-1.95545		YNL077W	-1.57746		1.04693
		YML070W	-3.42		YML070W	-1.51169		YML070W	-3.24043		1.05376
		YMR175W	-4.55		YMR175W	-2.44832		YMR175W	-3.6546		1.05466
		YDL110C	-3.81		YDL110C	-2.41481		YDL110C	-1.74141		1.05508
		YKL093W	-3.56		YKL093W	-1.4613		YKL093W	-2.29562		1.05667
		YKL103C	-4.03		YKL103C	-2.48181		YKL103C	-4.50284		1.05712
		YPL186C	-5.35		YPL186C	-3.28837		YPL186C	-4.72797		1.05749
		YKL163W	-4.06		YKL163W	-1.94946		YKL163W	-2.87671		1.05785
		YLR149C	-5.2		YLR149C	-3.08368		YLR149C	-4.17243		1.05831
		YLR080W	-4.08		YLR080W	-3.19971		YLR080W	-5.31013		1.06003
		YDL199C	-4.56		YDL199C	-2.69505		YDL199C	-2.74228		1.06336
		YEL012W	-4.64		YEL012W	-2.51096		YEL012W	-3.53544		1.06477
		YGL032C	-1.2		YGL032C	-3.05097		YGL032C	-1.17434		1.07614
		YMR306W	-3.62		YMR306W	-1.89242		YMR306W	-1.64117		1.0773
		YBL049W	-5.5		YBL049W	-3.45203		YBL049W	-3.83286		1.08923
		YMR315W	-2.79		YMR315W	-1.15093		YMR315W	-3.24534		1.10155
		YBR204C	-2.87		YBR204C	-1.01882		YBR204C	-2.99489		1.1066
		YPR127W	-4.09		YPR127W	-1.92879		YPR127W	-3.52612		1.12103
		YML128C	-5.19		YML128C	-3.23581		YML128C	-5.18599		1.12709
		YIL160C	-5.27		YIL160C	-3.01093		YIL160C	-4.01709		1.13178
		YPR151C	-4.64		YPR151C	-2.7459		YPR151C	-2.61869		1.13207
		YOR186W	-5.54		YOR186W	-4.1835		YOR186W	-3.28428		1.13556
		YFR003C	-1.86		YFR003C	-2.09021		YFR003C	-3.9356		1.13773
		YPR061C	-3.27		YPR061C	-1.01869		YPR061C	-1.77397		1.14579
		YDR096W	-3.43		YDR096W	-1.26364		YDR096W	-1.68303		1.14898
		YEL011W	-4.16		YEL011W	-1.93166		YEL011W	-3.5423		1.15045
		YHR008C	-3.04		YHR008C	-1.76101		YHR008C	-4.07003		1.15674
		YDR479C	-4.1		YDR479C	-1.77257		YDR479C	-2.91535		1.16378
		YOR215C	-4.19		YOR215C	-1.9386		YOR215C	-3.60611		1.16836
		YMR181C	-3.63		YMR181C	-1.71225		YMR181C	-1.51419		1.16859
		YLR271W	-2.77		YLR271W	-1.12721		YLR271W	-3.39717		1.17224
		YPL119C	-4.51		YPL119C	-2.23922		YPL119C	-3.88115		1.17245
		YHL010C	-3.78		YHL010C	-1.90446		YHL010C	-1.60128		1.18014
		YDR475C	-3.39		YDR475C	-1.39861		YDR475C	-1.29674		1.18024
		YKL062W	-4.13		YKL062W	-1.92619		YKL062W	-2.2578		1.18827
		YBL078C	-4.84		YBL078C	-2.46186		YBL078C	-3.73567		1.19008
		YNR002C	-3.58		YNR002C	-1.21523		YNR002C	-2.11396		1.19368
		YDR516C	-3.48		YDR516C	-1.55286		YDR516C	-3.75392		1.19955
		YGR008C	-4.22		YGR008C	-1.891		YGR008C	-3.62589		1.21017
		YGR174C	-4.03		YGR174C	-1.78036		YGR174C	-2.12069		1.21258
		YKR058W	-3.42		YKR058W	-1.05758		YKR058W	-1.71825		1.21884
		YKL124W	-3.45		YKL124W	-1.42151		YKL124W	-1.21731		1.23433
		YCL048W	-1.06		YCL048W	-3.3139		YCL048W	-1.30155		1.23747
		YGR088W	-5.31		YGR088W	-3.03637		YGR088W	-5.02467		1.23856
		YOR289W	-4.51		YOR289W	-2.6035		YOR289W	-4.92892		1.23948
		YMR107W	-5.44		YMR107W	-2.96271		YMR107W	-4.32021		1.24054
		YOL084W	-5.61		YOL084W	-3.44117		YOL084W	-3.47052		1.24379
		YJL066C	-4.18		YJL066C	-1.71305		YJL066C	-3.23466		1.24464
		YPL223C	-5.56		YPL223C	-3.28748		YPL223C	-3.45433		1.26663
		YPR026W	-4.01		YPR026W	-1.71544		YPR026W	-3.79646		1.26763
		YAL061W	-4.59		YAL061W	-2.2885		YAL061W	-4.37387		1.27098
		YDL021W	-3.29		YDL021W	-2.15968		YDL021W	-4.70443		1.27501
		YNL117W	-5.14		YNL117W	-3.16103		YNL117W	-2.73683		1.28267
		YPR185W	-4.24		YPR185W	-1.63862		YPR185W	-3.10911		1.30438
		YKR034W	-2.59		YKR034W	-4.19638		YKR034W	-1.58592		1.31676
		YBR054W	-3.52		YBR054W	-2.9465		YBR054W	-0.990443		1.32626
		YJR008W	-4.86		YJR008W	-2.80063		YJR008W	-2.34949		1.33835
		YPL230W	-5.25		YPL230W	-3.05351		YPL230W	-2.82531		1.33889
		YBR183W	-3.63		YBR183W	-1.23357		YBR183W	-1.36101		1.3483
		YDL085W	-6.65		YDL085W	-4.04999		YDL085W	-4.71096		1.35135
		YDR216W	-4.23		YDR216W	-1.57719		YDR216W	-2.3637		1.36254
		YIR014W	-5.04		YIR014W	-2.31427		YIR014W	-3.52279		1.36577
		YJL103C	-3.84		YJL103C	-1.18884		YJL103C	-1.93175		1.3676
		YGL205W	-4.23		YGL205W	-2.04647		YGL205W	-1.67919		1.37897
		YDL222C	-4.4		YDL222C	-1.8784		YDL222C	-2.16081		1.38156
		YNL093W	-5.03		YNL093W	-2.38063		YNL093W	-3.00662		1.38474
		YGR043C	-4.79		YGR043C	-2.28631		YGR043C	-4.60795		1.39593
		YDR085C	-3.78		YDR085C	-1.53961		YDR085C	-1.17415		1.41087
		YLR234W	-3.85		YLR234W	-1.44974		YLR234W	-1.35593		1.41365
		YLR327C	-4.73		YLR327C	-1.89643		YLR327C	-3.26386		1.41707
		YAL054C	-4.88		YAL054C	-2.00015		YAL054C	-3.57378		1.44199
		YGL059W	-4.25		YGL059W	-1.36378		YGL059W	-2.65821		1.44566
		YBR117C	-6.09		YBR117C	-3.18372		YBR117C	-4.90989		1.46166
		YKR039W	-3.9		YKR039W	-1.71766		YKR039W	-1.09637		1.47247
		YNL092W	-5.22		YNL092W	-2.48444		YNL092W	-2.84252		1.48683
		YML042W	-5.05		YML042W	-2.33262		YML042W	-2.63287		1.48979
		YCR098C	-3.57		YCR098C	-1.16633		YCR098C	-3.98177		1.52063
		YOR100C	-4.36		YOR100C	-1.28739		YOR100C	-2.88962		1.53678
		YDL091C	-4.66		YDL091C	-1.64722		YDL091C	-2.39723		1.56841
		YOL131W	-4.68		YOL131W	-3.92376		YOL131W	-1.62759		1.58963
		YMR081C	-4.36		YMR081C	-1.3268		YMR081C	-1.92994		1.60568
		YNL194C	-5.94		YNL194C	-2.81783		YNL194C	-3.47292		1.64639
		YLR258W	-4.79		YLR258W	-1.53895		YLR258W	-2.6292		1.65464
		YGL180W	-4.76		YGL180W	-1.48891		YGL180W	-2.61712		1.66157
		YJR095W	-4.54		YJR095W	-1.23043		YJR095W	-3.53395		1.69665
		YHR096C	-5.16		YHR096C	-1.71011		YHR096C	-3.98451		1.75387
		YER065C	-4.92		YER065C	-1.72936		YER065C	-2.00767		1.76726
		YOR228C	-4.69		YOR228C	-1.54196		YOR228C	-1.47347		1.83761
		YAL062W	-4.37		YAL062W	-1.19288		YAL062W	-1.16771		1.84162
		YHR139C	-6.64		YHR139C	-2.95908		YHR139C	-4.63549		1.84289
		YPL054W	-6.73		YPL054W	-3.00536		YPL054W	-5.05033		1.8653
		YGR087C	-6.69		YGR087C	-3.15827		YGR087C	-3.59102		1.92631
		YML118W	-5.16		YML118W	-1.29043		YML118W	-3.59249		1.94637
		YPL123C	-7.01		YPL123C	-3.75449		YPL123C	-3.52134		1.95036
		YIR028W	-1.34		YIR028W	-4.95217		YIR028W	-1.73659		1.98095
		YMR084W	-5.09		YMR084W	-1.72609		YMR084W	-1.5219		2.0037
		YLR030W	-5.68		YLR030W	-2.63794		YLR030W	-1.88393		2.00968
		YOR178C	-5.3		YOR178C	-1.16577		YOR178C	-2.84364		2.0793
		YMR206W	-5.32		YMR206W	-1.13885		YMR206W	-2.54477		2.12762
		YEL039C	-5.86		YEL039C	-1.29667		YEL039C	-3.50792		2.28203
		YGR053C	-7.15		YGR053C	-2.95387		YGR053C	-3.4447		2.29411
		YPR030W	-6.62		YPR030W	-1.87544		YPR030W	-3.5501		2.40623
		YMR280C	-6.48		YMR280C	-1.05862		YMR280C	-2.28284		2.8433
		YBR285W	-7.76		YBR285W	-2.11543		YBR285W	-3.07827		3.01957
		YLR312C	-8.95		YLR312C	-2.25794		YLR312C	-3.74983		3.5131

## Sheet: common to G N
			ORF N	N 2 down		ORF G	2 G Down		stdev
			YBR037C	-1.21313		YBR037C	-1.21		0.00221643
			YGL051W	-1.1132		YGL051W	-1.11		0.00226486
			YJR127C	-1.34734		YJR127C	-1.34		0.00519016
			YGR125W	-1.45208		YGR125W	-1.46		0.0056017
			YFL026W	-1.41368		YFL026W	-1.43		0.0115382
			YPL014W	-1.03798		YPL014W	-1.02		0.0127106
			YDL139C	-1.85882		YDL139C	-1.84		0.0133085
			YOR382W	-1.06873		YOR382W	-1.09		0.0150412
			YKL043W	-1.09324		YKL043W	-1.07		0.0164316
			YPR200C	-1.10775		YPR200C	-1.14		0.0228044
			YPL031C	-1.06322		YPL031C	-1.03		0.0234929
			YFL027C	-1.12227		YFL027C	-1.16		0.0266802
			YOL108C	-1.30634		YOL108C	-1.26		0.0327698
			YDL114W	-1.81255		YDL114W	-1.86		0.0335506
			YIL050W	-1.17412		YIL050W	-1.23		0.039511
			YPR148C	-1.0881		YPR148C	-1.16		0.0508435
			YBR208C	-3.39451		YBR208C	-3.47		0.0533777
			YKL064W	-1.36062		YKL064W	-1.44		0.0561287
			YJR061W	-1.48455		YJR061W	-1.57		0.0604209
			YOL138C	-1.26035		YOL138C	-1.35		0.0633932
			YGL196W	-1.86386		YGL196W	-1.96		0.0679781
			YCL032W	-1.25868		YCL032W	-1.16		0.0697791
			YOR087W	-0.999924		YOR087W	-1.1		0.0707648
			YNL212W	-1.37667		YNL212W	-1.48		0.0730646
			YDR027C	-1.14694		YDR027C	-1.04		0.0756212
			YGL053W	-2.05451		YGL053W	-2.17		0.0816655
			YBR287W	-1.0202		YBR287W	-1.14		0.0847123
			YLR094C	-1.13827		YLR094C	-1.26		0.0860773
			YGL036W	-1.32978		YGL036W	-1.47		0.0991475
			YOR034C	-1.20118		YOR034C	-1.06		0.0998322
			YKL185W	-1.55809		YKL185W	-1.41		0.104714
			YOL111C	-1.05241		YOL111C	-1.21		0.11143
			YHR082C	-1.14078		YHR082C	-1.31		0.119654
			YNL155W	-0.99075		YNL155W	-1.16		0.119678
			YOR134W	-1.34849		YOR134W	-1.52		0.121275
			YOR329C	-1.00435		YOR329C	-1.18		0.124205
			YNL025C	-1.1405		YNL025C	-1.32		0.126927
			YAL001C	-1.00092		YAL001C	-1.19		0.133698
			YDR273W	-1.10453		YDR273W	-1.3		0.138216
			YFL055W	-2.06011		YFL055W	-1.85		0.148567
			YNL214W	-1.18081		YNL214W	-1.4		0.15499
			YGL164C	-1.20113		YGL164C	-0.98		0.156363
			YDR104C	-1.00882		YDR104C	-1.23		0.156396
			YJR148W	-1.23567		YJR148W	-1.47		0.165693
			YDR124W	-1.04065		YDR124W	-1.31		0.190463
			YIR035C	-1.05616		YIR035C	-1.33		0.193631
			YKR051W	-1.26317		YKR051W	-1.54		0.195752
			YMR155W	-1.39169		YMR155W	-1.67		0.196793
			YPR106W	-1.16698		YPR106W	-1.45		0.200126
			YOL113W	-1.16803		YOL113W	-1.47		0.213528
			YBR225W	-1.29221		YBR225W	-0.99		0.213696
			YAL051W	-0.985832		YAL051W	-1.29		0.215079
			YPR115W	-1.45631		YPR115W	-1.14		0.223662
			YOR030W	-1.07015		YOR030W	-1.39		0.226165
			YDR043C	-1.09693		YDR043C	-1.42		0.228447
			YLR246W	-1.38403		YLR246W	-1.06		0.229127
			YLR133W	-1.16785		YLR133W	-1.5		0.234868
			YGR223C	-1.07607		YGR223C	-1.41		0.236126
			YGR122W	-0.996767		YGR122W	-1.34		0.242702
			YJL153C	-1.363		YJL153C	-1.71		0.245368
			YBR270C	-1.12813		YBR270C	-1.48		0.248812
			YLR417W	-1.12789		YLR417W	-1.49		0.256052
			YDR270W	-1.3007		YDR270W	-1.67		0.261136
			YEL064C	-1.18565		YEL064C	-1.57		0.271775
			YOR052C	-1.4631		YOR052C	-1.07		0.277965
			YJR108W	-1.52747		YJR108W	-1.13		0.281054
			YDR323C	-1.22555		YDR323C	-1.63		0.28599
			YIL037C	-1.76995		YIL037C	-2.18		0.289952
			YBR284W	-1.65477		YBR284W	-1.24		0.293289
			YGL183C	-1.30375		YGL183C	-1.73		0.301407
			YNL097C	-1.05614		YNL097C	-1.5		0.313856
			YOR352W	-1.0677		YOR352W	-1.52		0.319827
			YOR220W	-1.37584		YOR220W	-1.83		0.321141
			YEL065W	-1.4857		YEL065W	-1.03		0.32223
			YHR171W	-3.06721		YHR171W	-3.53		0.327242
			YMR088C	-1.56287		YMR088C	-1.1		0.327297
			YPL265W	-2.20612		YPL265W	-2.67		0.328012	less 1.25
			YNR019W	-2.47417		YNR019W	-2		0.335292
			YMR017W	-1.52036		YMR017W	-2.03		0.360366
			YAL056W	-1.28974		YAL056W	-1.82		0.374953
			YGL240W	-1.15348		YGL240W	-1.72		0.400592
			YJL016W	-1.15744		YJL016W	-1.74		0.411932
			YLR125W	-1.07382		YLR125W	-1.67		0.421563
			YGL045W	-1.02345		YGL045W	-1.62		0.421824
			YLR371W	-1.09286		YLR371W	-1.69		0.422239
			YOR273C	-0.982152		YOR273C	-1.58		0.422742
			YPR005C	-1.07533		YPR005C	-1.69		0.434641
			YER037W	-1.55202		YER037W	-2.17		0.436974
			YIL120W	-1.1091		YIL120W	-1.73		0.439046
			YMR067C	-1.16315		YMR067C	-1.79		0.443251
			YIR015W	-1.05275		YIR015W	-1.68		0.443535
			YDR530C	-1.05018		YDR530C	-1.68		0.445346
			YDR338C	-1.06233		YDR338C	-1.7		0.450898
			YMR204C	-1.01523		YMR204C	-1.67		0.462991
			YNR064C	-1.1574		YNR064C	-1.83		0.475602
			YMR068W	-1.32542		YMR068W	-2		0.476999
			YBR132C	-1.2025		YBR132C	-1.88		0.479065
			YHL042W	-1.16409		YHL042W	-1.87		0.499157
			YJL102W	-1.11204		YJL102W	-1.82		0.500605
			YJR094C	-2.00701		YJR094C	-1.27		0.521146
			YHL048W	-1.29948		YHL048W	-2.05		0.530695
			YNL279W	-2.3997		YNL279W	-1.63		0.544259
			YEL020C	-1.25436		YEL020C	-2.06		0.569673
			YDR275W	-1.94414		YDR275W	-1.13		0.575684	less 1.5
			YCR073C	-2.22408		YCR073C	-1.4		0.582713
			YMR031C	-1.81463		YMR031C	-0.99		0.583103
			YGR230W	-1.41541		YGR230W	-2.28		0.611357
			YPL164C	-1.03402		YPL164C	-1.93		0.633557
			YLR254C	-2.50272		YLR254C	-1.58		0.652465
			YIL166C	-1.31455		YIL166C	-2.28		0.682678
			YER053C	-1.85679		YER053C	-2.87		0.716446
			YDR256C	-1.97725		YDR256C	-3		0.723197
			YPR007C	-1.79665		YPR007C	-2.84		0.737762
			YDL210W	-3.16089		YDL210W	-2.1		0.750161
			YNL314W	-1.06865		YNL314W	-2.13		0.750491
			YER116C	-1.0132		YER116C	-2.09		0.761415
			YIR016W	-1.12888		YIR016W	-2.29		0.821039
			YER035W	-1.23815		YER035W	-2.4		0.821552
			YHL016C	-3.90334		YHL016C	-2.7		0.850893
			YBR240C	-1.10587		YBR240C	-2.31		0.851449
			YHR195W	-1.34094		YHR195W	-2.57		0.869076
			YBR045C	-1.08414		YBR045C	-2.37		0.909238
			YOL044W	-1.07612		YOL044W	-2.47		0.985624	less 2
			YPR194C	-2.5276		YPR194C	-1.1		1.00947
			YGL262W	-1.19555		YGL262W	-2.63		1.01431
			YGR250C	-1.35132		YGR250C	-2.79		1.0173
			YCR010C	-1.21975		YCR010C	-2.87		1.1669
			YGR247W	-2.00935		YGR247W	-3.67		1.17426
			YGR127W	-1.00006		YGR127W	-2.78		1.25861
			YFR015C	-1.13714		YFR015C	-2.95		1.28188
			YLL055W	-1.97227		YLL055W	-3.91		1.37018
			YER054C	-2.15837		YER054C	-4.11		1.38001
			YDR314C	-1.47173		YDR314C	-3.79		1.63927
			YOR348C	-1.86829		YOR348C	-4.36		1.76191
			YAR029W	-1.08627		YAR029W	-3.64		1.80576
			YGR067C	-1.97691		YGR067C	-4.61		1.86187
			YHL024W	-1.20555		YHL024W	-3.89		1.89819
			YHL022C	-1.28488		YHL022C	-3.99		1.91281
			YDR125C	-1.05465		YDR125C	-4.17		2.20289
			YNR034W	-1.12538		YNR034W	-4.41		2.32258
			YMR085W	-2.09196		YMR085W	-7.67		3.94427

## Sheet: common to N P
				ORF N	N 2 down			ORF P	2 P down		stdev
				YGL128C	-1.1397			YGL128C	-1.13436		0.003771
				YKR050W	-1.10714			YKR050W	-1.09782		0.00659572
				YDR388W	-1.09678			YDR388W	-1.0866		0.00720365
				YDR034W-B	-2.55799			YDR034W-B	-2.56968		0.00826431
				YDL147W	-1.15633			YDL147W	-1.13965		0.0118
				YDR379C-A	-2.85679			YDR379C-A	-2.83861		0.0128579
				YHR027C	-1.07983			YHR027C	-1.10172		0.015484
				YBL022C	-1.34221			YBL022C	-1.31868		0.0166386
				YBR013C	-1.01229			YBR013C	-1.03767		0.017945
				YIL002C	-1.22624			YIL002C	-1.25539		0.0206116
				YCL001W-B	-1.28939			YCL001W-B	-1.25942		0.0211952
				YMR071C	-1.46132			YMR071C	-1.49389		0.0230282
				YGL157W	-0.994177			YGL157W	-1.02918		0.0247487
				YNL328C	-1.36802			YNL328C	-1.40655		0.0272437
				YNL165W	-0.991627			YNL165W	-1.0305		0.02749
				YMR186W	-1.32077			YMR186W	-1.26984		0.0360114
				YCL057W	-2.32309			YCL057W	-2.38133		0.041181
				YML092C	-1.5756			YML092C	-1.51159		0.0452644
				YER021W	-1.45384			YER021W	-1.38627		0.0477783
				YOR062C	-1.6008			YOR062C	-1.66915		0.0483362
				YBR089C-A	-1.09567			YBR089C-A	-1.16547		0.0493584
				YGL093W	-1.53107			YGL093W	-1.60238		0.0504231
				YGL258W-A	-2.11183			YGL258W-A	-2.18418		0.051156
				YML066C	-1.33573			YML066C	-1.25774		0.0551497
				YDL125C	-1.14933			YDL125C	-1.2314		0.0580277
				YML002W	-1.09368			YML002W	-1.01158		0.0580515
				YCL069W /// YKR105C	-1.34513			YCL069W /// YKR105C	-1.25926		0.0607159
				YJR102C	-1.51083			YJR102C	-1.42473		0.0608794
				YLR024C	-2.43141			YLR024C	-2.52024		0.062813
				YDR320C-A	-1.2384			YDR320C-A	-1.33002		0.0647844
				YBR216C	-1.0586			YBR216C	-1.15031		0.0648468
				YBR085C-A	-1.78519			YBR085C-A	-1.88084		0.0676358
				YJL034W	-1.09519			YJL034W	-0.993679		0.0717816
				YER030W	-1.01724			YER030W	-1.12177		0.0739082
				YOR298C-A	-1.53476			YOR298C-A	-1.64119		0.0752556
				YDL097C	-1.30015			YDL097C	-1.18707		0.0799603
				YJR153W	-2.08982			YJR153W	-1.97296		0.0826262
				YAL063C /// YAR050W /// YHR211W	-1.70516			YAL063C /// YAR050W /// YHR211W	-1.82733		0.0863846
				YIL098C	-1.17831			YIL098C	-1.05121		0.0898779
				YLR050C	-1.27221			YLR050C	-1.14501		0.0899404
				YDL007W	-1.61699			YDL007W	-1.48654		0.0922401
				YNL286W	-1.46012			YNL286W	-1.32764		0.0936789
				YKR070W	-1.00956			YKR070W	-1.14407		0.0951094
				YOR362C	-1.59749			YOR362C	-1.73689		0.0985709
				YJL099W	-1.22131			YJL099W	-1.36463		0.10134
				YER094C	-1.42577			YER094C	-1.57115		0.102797
				YJL052W	-1.14149			YJL052W	-0.994526		0.10392
				YCR104W /// YIR041W /// YKL224C /// YMR325W /// YOR394W /// YPL282C	-1.89964			YCR104W /// YIR041W /// YKL224C /// YMR325W /// YOR394W /// YPL282C	-1.75126		0.104919
				YPR028W	-1.08397			YPR028W	-1.23472		0.106601
				YIL075C	-1.33832			YIL075C	-1.18713		0.10691
				YDR383C	-1.45324			YDR383C	-1.29881		0.109199
				YOR117W	-1.19871			YOR117W	-1.04303		0.110088
				YML088W	-1.62964			YML088W	-1.47386		0.110149
				YER166W	-1.06102			YER166W	-1.22058		0.112823
				YDL246C /// YJR159W	-1.69352			YDL246C /// YJR159W	-1.52716		0.117637
				YFR044C	-1.81642			YFR044C	-1.65003		0.117653
				YKL162C	-2.36346			YKL162C	-2.53187		0.119084
				YGR253C	-1.24			YGR253C	-1.41583		0.124329
				YLR097C	-1.20874			YLR097C	-1.03212		0.12489
				YDR107C	-1.92902			YDR107C	-2.10664		0.125593
				YAR033W	-1.09597			YAR033W	-1.27531		0.126812
				YGL087C	-1.14324			YGL087C	-1.32263		0.126848
				YCR107W /// YOL165C	-1.09118			YCR107W /// YOL165C	-1.27628		0.130883
				YOL164W	-1.20068			YOL164W	-1.01181		0.133553
				YIR025W	-1.22249			YIR025W	-1.0331		0.13392
				YGL011C	-1.21197			YGL011C	-1.02212		0.134247
				YDL086W	-1.54322			YDL086W	-1.73504		0.135638
				YPR108W	-1.35609			YPR108W	-1.55469		0.140426
				YMR158C-A	-2.47678			YMR158C-A	-2.26984		0.146329
				YGR180C	-1.37379			YGR180C	-1.15973		0.151365
				YPL088W	-1.97934			YPL088W	-1.76284		0.153085
				YCL012C	-2.83921			YCL012C	-3.06362		0.158687
				YGR174W-A	-3.40283			YGR174W-A	-3.62877		0.159768
				YKL210W	-1.8492			YKL210W	-2.07569		0.160156
				YER053C-A	-2.01253			YER053C-A	-2.24519		0.164516
				YOR157C	-1.82805			YOR157C	-1.59449		0.165149
				YER012W	-1.84592			YER012W	-2.09265		0.174462
				YKL002W	-1.45194			YKL002W	-1.20032		0.17792
				YBL029C-A	-1.23942			YBL029C-A	-1.49937		0.183808
				YPR066W	-1.35965			YPR066W	-1.09468		0.187368
				YNL058C	-1.68032			YNL058C	-1.41347		0.188688
				YFL011W	-1.51074			YFL011W	-1.24389		0.188696
				YEL070W /// YNR073C	-2.24402			YEL070W /// YNR073C	-2.51283		0.190081
				YHR190W	-1.71655			YHR190W	-1.44755		0.190215
				YBR235W	-1.83998			YBR235W	-1.57075		0.190371
				YKL197C	-1.75884			YKL197C	-2.02894		0.190989
				YJL206C	-1.37825			YJL206C	-1.09696		0.198896
				YER044C	-2.33837			YER044C	-2.04876		0.204783
				YDR403W	-1.21753			YDR403W	-1.51883		0.213046
				YGR060W	-1.74756			YGR060W	-1.43722		0.219444
				YFR050C	-1.48902			YFR050C	-1.17678		0.220794
				YDR369C	-1.60844			YDR369C	-1.92239		0.221998
				YER066W	-1.38423			YER066W	-1.0606		0.228841
				YBR255C-A	-1.00257			YBR255C-A	-1.32769		0.229894
				YBR186W	-2.22058			YBR186W	-1.89221		0.232194
				YKL145W	-1.48348			YKL145W	-1.82314		0.240171
				YJR044C	-1.32329			YJR044C	-1.675		0.248697
				YLR190W	-1.36159			YLR190W	-1.00773		0.250216
				YLR361C-A	-1.32127			YLR361C-A	-1.68113		0.254461
				YIL062C	-1.23578			YIL062C	-1.5989		0.256766
				YER119C	-2.25133			YER119C	-1.88198		0.261169
				YDR318W	-1.52306			YDR318W	-1.89332		0.261814
				YFL041W-A	-2.71841			YFL041W-A	-3.09057		0.26316
				YDL024C	-2.75187			YDL024C	-2.37913		0.263564
				YER039C-A	-2.42372			YER039C-A	-2.7974		0.264227
				YJL031C	-1.16419			YJL031C	-1.54579		0.269832
				YJR053W	-1.8689			YJR053W	-1.48436		0.271912
				YPR037C	-1.18551			YPR037C	-1.57547		0.275745
				YCR105W	-1.02656			YCR105W	-1.42693		0.283103
				YLR307C-A	-3.09263			YLR307C-A	-3.49426		0.283998
				YPR103W	-1.41752			YPR103W	-1.82368		0.287198
				YKL126W	-1.10869			YKL126W	-1.5151		0.287373
				YIR019C	-1.45101			YIR019C	-1.85752		0.287445
				YDR424C	-1.78694			YDR424C	-1.36485		0.29846
				YDR394W	-1.50028			YDR394W	-1.07672		0.299508
				YNL168C	-1.16311			YNL168C	-1.59407		0.304736
				YOR007C	-1.76732			YOR007C	-1.33446		0.306078
				YER046W	-1.42171			YER046W	-1.8555		0.306737
				YCR045C	-2.29905			YCR045C	-2.73819		0.310521
				YJL026W	-1.55209			YJL026W	-2.00097		0.317407
				YNL280C	-1.52925			YNL280C	-1.07752		0.319421
				YDL243C	-2.06712			YDL243C	-1.596		0.333137
				YOR259C	-1.26058			YOR259C	-1.73351		0.334412
				YDL008W	-1.12957			YDL008W	-1.60607		0.336943
				YJR099W	-1.20547			YJR099W	-1.68901		0.341913
				YOR020W-A	-2.31627			YOR020W-A	-2.80528		0.345781
				YGL161C	-1.37228			YGL161C	-1.87812		0.357683
				YDR063W	-2.06976			YDR063W	-1.55622		0.363131
				YDR488C	-1.47738			YDR488C	-1.9952		0.366155
				YFL007W	-1.85744			YFL007W	-1.33792		0.367356
				YIL172C /// YJL221C /// YOL157C	-1.33588			YIL172C /// YJL221C /// YOL157C	-1.86065		0.371069
				YOL164W-A	-1.10512			YOL164W-A	-1.6316		0.372276
				YDL057W	-2.42615			YDL057W	-1.89771		0.373665
				YJL172W	-1.86366			YJL172W	-1.32543		0.380586
				YDR003W-A	-1.42986			YDR003W-A	-1.97007		0.381985
				YMR072W	-1.78136			YMR072W	-2.32386		0.38361
				YJL001W	-2.95016			YJL001W	-3.51036		0.396125
				YGL073W	-1.90905			YGL073W	-1.34205		0.40093
				YOR034C-A	-1.49			YOR034C-A	-2.06686		0.407899
				YGR213C	-1.86717			YGR213C	-1.28224		0.413611
				YFL029C	-1.11124			YFL029C	-1.72938		0.437091
				YHL034C	-1.24997			YHL034C	-1.87465		0.441715
				YMR251W	-1.54834			YMR251W	-2.19873		0.459893
				YMR105W-A	-1.00425			YMR105W-A	-1.67102		0.471481
				YGR037C	-1.04258			YGR037C	-1.71081		0.472509
				YAL005C	-1.49874			YAL005C	-2.17202		0.476081
				YDL107W	-1.15776			YDL107W	-1.84354		0.484924
				YLR162W-A	-1.00088			YLR162W-A	-1.70845		0.500324
				YKL117W	-1.67762			YKL117W	-2.40825		0.516637
				YMR276W	-1.7608			YMR276W	-1.01434		0.527824
				YLR346C	-4.63026			YLR346C	-3.87059		0.537167
				YDR452W	-0.99077			YDR452W	-1.7558		0.540956
				YNL148C	-2.12589			YNL148C	-1.35807		0.542935
				YDL244W /// YFL058W /// YJR156C /// YNL332W	-2.96122			YDL244W /// YFL058W /// YJR156C /// YNL332W	-3.78871		0.585125
				YNL208W	-1.53698			YNL208W	-2.40491		0.61372
				YDR363W-A	-1.28771			YDR363W-A	-2.17008		0.623931
				YBL039W-B	-3.21831			YBL039W-B	-4.10127		0.624344
				YMR322C /// YOR391C /// YPL280W	-2.60567			YMR322C /// YOR391C /// YPL280W	-3.51251		0.641234
				YGL090W	-1.01713			YGL090W	-1.92824		0.644255
				YBR056W	-3.22972			YBR056W	-4.20755		0.69143
				YCR075W-A	-1.13928			YCR075W-A	-2.12451		0.696659
				YGL006W	-1.7932			YGL006W	-2.80128		0.712818
				YKL007W	-1.52238			YKL007W	-2.54483		0.722978
				YOL038C-A	-2.48033			YOL038C-A	-1.44139		0.734646
				YFR024C-A	-1.53395			YFR024C-A	-2.68569		0.814407
				YIL066C	-2.42377			YIL066C	-1.24215		0.835531
				YGL242C	-1.15787			YGL242C	-2.43508		0.90312
				YOR163W	-1.08024			YOR163W	-2.38466		0.922368
				YCR102C	-2.57542			YCR102C	-1.21366		0.962911
				YDL137W	-1.16386			YDL137W	-2.59895		1.01477
				YMR323W /// YOR393W /// YPL281C	-1.83887			YMR323W /// YOR393W /// YPL281C	-3.29746		1.03138
				YML100W	-2.11497			YML100W	-3.58226		1.03753
				YFL053W	-2.03619			YFL053W	-3.55367		1.07302
				YNR034W-A	-0.982808			YNR034W-A	-2.51605		1.08417
				YOL126C	-1.99487			YOL126C	-3.52896		1.08476
				YBL091C-A	-1.02311			YBL091C-A	-2.56836		1.09265
				YLR108C	-1.07692			YLR108C	-2.62295		1.09321
				YIR042C	-2.89508			YIR042C	-1.31018		1.12069
				YPL119C-A	-2.16596			YPL119C-A	-4.06881		1.34552
				YMR175W-A	-1.89513			YMR175W-A	-3.88614		1.40786
				YPL249C	-1.51083			YPL249C	-3.50769		1.41199
				YJR005C-A	-3.21783			YJR005C-A	-1.22043		1.41238
				YDL130W-A	-1.56935			YDL130W-A	-3.80525		1.58102

## Sheet: GN NP GP
GN		NP		GP
YBR037C		YGL128C		YJL123C
YGL051W		YKR050W		YHR135C
YJR127C		YDR388W		YLR303W
YGR125W		YDR034W-B		YGL035C
YFL026W		YDL147W		YPR100W
YPL014W		YDR379C-A		YPL250C
YDL139C		YHR027C		YMR027W
YOR382W		YBL022C		YOR275C
YKL043W		YBR013C		YML117W
YPR200C		YIL002C		YGL018C
YPL031C		YCL001W-B		YGL005C
YFL027C		YMR071C		YJL210W
YOL108C		YGL157W		YDR512C
YDL114W		YNL328C		YLR395C
YIL050W		YNL165W		YOL116W
YPR148C		YMR186W		YNL045W
YBR208C		YCL057W		YDR251W
YKL064W		YML092C		YNR050C
YJR061W		YER021W		YDL022W
YOL138C		YOR062C		YLL009C
YGL196W		YBR089C-A		YPL045W
YCL032W		YGL093W		YJR040W
YOR087W		YGL258W-A		YDL066W
YNL212W		YML066C		YGR167W
YDR027C		YDL125C		YIR003W
YGL053W		YML002W		YOR022C
YBR287W		YCL069W /// YKR105C		YJL003W
YLR094C		YJR102C		YMR083W
YGL036W		YLR024C		YGR232W
YOR034C		YDR320C-A		YER104W
YKL185W		YBR216C		YMR191W
YOL111C		YBR085C-A		YMR178W
YHR082C		YJL034W		YOR156C
YNL155W		YER030W		YKR031C
YOR134W		YOR298C-A		YIL023C
YOR329C		YDL097C		YDR272W
YNL025C		YJR153W		YPL206C
YAL001C		YAL063C /// YAR050W /// YHR211W		YFR049W
YDR273W		YIL098C		YBL050W
YFL055W		YLR050C		YBR145W
YNL214W		YDL007W		YDL188C
YGL164C		YNL286W		YLR408C
YDR104C		YKR070W		YOL104C
YJR148W		YOR362C		YMR029C
YDR124W		YJL099W		YLR038C
YIR035C		YER094C		YOL057W
YKR051W		YJL052W		YDL237W
YMR155W		YCR104W /// YIR041W /// YKL224C /// YMR325W /// YOR394W /// YPL282C		YML013W
YPR106W		YPR028W		YMR094W
YOL113W		YIL075C		YDR486C
YBR225W		YDR383C		YFR053C
YAL051W		YOR117W		YKR014C
YPR115W		YML088W		YJL053W
YOR030W		YER166W		YHR011W
YDR043C		YDL246C /// YJR159W		YNL297C
YLR246W		YFR044C		YPR093C
YLR133W		YKL162C		YMR154C
YGR223C		YGR253C		YPL104W
YGR122W		YLR097C		YKL198C
YJL153C		YDR107C		YIL125W
YBR270C		YAR033W		YDR481C
YLR417W		YGL087C		YDR169C
YDR270W		YCR107W /// YOL165C		YAR020C
YEL064C		YOL164W		YLL006W
YOR052C		YIR025W		YOL114C
YJR108W		YGL011C		YOR097C
YDR323C		YDL086W		YMR096W
YIL037C		YPR108W		YCL030C
YBR284W		YMR158C-A		YER020W
YGL183C		YGR180C		YEL030W
YNL097C		YPL088W		YHR033W
YOR352W		YCL012C		YML068W
YOR220W		YGR174W-A		YKL150W
YEL065W		YKL210W		YBR199W
YHR171W		YER053C-A		YMR025W
YMR088C		YOR157C		YOL119C
YPL265W		YER012W		YML029W
YNR019W		YKL002W		YDR089W
YMR017W		YBL029C-A		YNL055C
YAL056W		YPR066W		YOL025W
YGL240W		YNL058C		YOR057W
YJL016W		YFL011W		YHL038C
YLR125W		YEL070W /// YNR073C		YLR077W
YGL045W		YHR190W		YPR091C
YLR371W		YBR235W		YMR291W
YOR273C		YKL197C		YJR045C
YPR005C		YJL206C		YHR086W
YER037W		YER044C		YGR129W
YIL120W		YDR403W		YDL029W
YMR067C		YGR060W		YBR001C
YIR015W		YFR050C		YKR066C
YDR530C		YDR369C		YBL019W
YDR338C		YER066W		YDR254W
YMR204C		YBR255C-A		YKR067W
YNR064C		YBR186W		YHR112C
YMR068W		YKL145W		YJR131W
YBR132C		YJR044C		YLR170C
YHL042W		YLR190W		YPR083W
YJL102W		YLR361C-A		YIL152W
YJR094C		YIL062C		YBR157C
YHL048W		YER119C		YJR034W
YNL279W		YDR318W		YOL122C
YEL020C		YFL041W-A		YKL085W
YDR275W		YDL024C		YDL065C
YCR073C		YER039C-A		YDR148C
YMR031C		YJL031C		YAL037W
YGR230W		YJR053W		YJL070C
YPL164C		YPR037C		YFR047C
YLR254C		YCR105W		YLR306W
YIL166C		YLR307C-A		YER061C
YER053C		YPR103W		YDL004W
YDR256C		YKL126W		YPL154C
YPR007C		YIR019C		YDR287W
YDL210W		YDR424C		YJR126C
YNL314W		YDR394W		YIR034C
YER116C		YNL168C		YPL268W
YIR016W		YOR007C		YPR082C
YER035W		YER046W		YKL105C
YHL016C		YCR045C		YDL049C
YBR240C		YJL026W		YER058W
YHR195W		YNL280C		YHR150W
YBR045C		YDL243C		YGL062W
YOL044W		YOR259C		YKL067W
YPR194C		YDL008W		YGR222W
YGL262W		YJR099W		YOR219C
YGR250C		YOR020W-A		YOL147C
YCR010C		YGL161C		YGR028W
YGR247W		YDR063W		YEL025C
YGR127W		YDR488C		YKL141W
YFR015C		YFL007W		YGR052W
YLL055W		YIL172C /// YJL221C /// YOL157C		YDR423C
YER054C		YOL164W-A		YLR207W
YDR314C		YDL057W		YEL072W
YOR348C		YJL172W		YLL058W
YAR029W		YDR003W-A		YBR050C
YGR067C		YMR072W		YNR001C
YHL024W		YJL001W		YBR273C
YHL022C		YGL073W		YBR294W
YDR125C		YOR034C-A		YJR137C
YNR034W		YGR213C		YPR003C
YMR085W		YFL029C		YDR406W
		YHL034C		YER015W
		YMR251W		YNL098C
		YMR105W-A		YNL241C
		YGR037C		YGR268C
		YAL005C		YLR281C
		YDL107W		YDR019C
		YLR162W-A		YDR248C
		YKL117W		YIL034C
		YMR276W		YHL014C
		YLR346C		YMR302C
		YDR452W		YPL015C
		YNL148C		YER175C
		YDL244W /// YFL058W /// YJR156C /// YNL332W		YMR195W
		YNL208W		YNL138W
		YDR363W-A		YPL110C
		YBL039W-B		YGR287C
		YMR322C /// YOR391C /// YPL280W		YGL184C
		YGL090W		YBL015W
		YBR056W		YJL060W
		YCR075W-A		YMR135C
		YGL006W		YLR218C
		YKL007W		YAL060W
		YOL038C-A		YGR080W
		YFR024C-A		YOR065W
		YIL066C		YLR273C
		YGL242C		YDL181W
		YOR163W		YMR120C
		YCR102C		YGL229C
		YDL137W		YKL035W
		YMR323W /// YOR393W /// YPL281C		YHR001W
		YML100W		YPL075W
		YFL053W		YGL187C
		YNR034W-A		YJR049C
		YOL126C		YLL041C
		YBL091C-A		YIR018W
		YLR108C		YGR146C
		YIR042C		YDR178W
		YPL119C-A		YJR115W
		YMR175W-A		YGR110W
		YPL249C		YMR106C
		YJR005C-A		YDL025C
		YDL130W-A		YDR247W
				YMR095C
				YHL021C
				YFL052W
				YIR017C
				YDR253C
				YNL277W
				YFL021W
				YMR104C
				YER067W
				YML120C
				YBR147W
				YER024W
				YGR243W
				YPR001W
				YNL144C

## Sheet: unique to each GNP
ORF	WT 60		ORF N	N 2 down		ORF P	P 2 down
YIL057C	-7.31		YJL212C	-3.74709		YDR281C	-3.65822
YLR311C	-6.22		YIR031C	-2.52014		YMR173W /// YMR173W-A	-3.51402
YGR006W	-6.18		YJR152W	-2.4701		YBR196C	-3.46303
YPR002W	-5.42		YFL061W /// YNL335W	-2.42471		YER177W	-3.08493
YMR322C	-5.36		YKR091W	-2.21507		YBR230W-A	-3.04659
YCL042W	-5.11		YBR038W	-2.15179		YMR194C-B	-3.04188
YDR536W	-5.08		YJR047C	-2.12996		YHR076W	-2.838
YMR323W	-4.82		YCL064C	-2.12659		YKL152C	-2.64353
YBR203W	-4.66		YBR043C	-2.09102		YBR296C	-2.61319
YLL017W	-4.56		YLR460C	-2.05382		YPL061W	-2.56029
YDL079C	-4.33		YOR214C	-1.94984		YER091C	-2.54806
YDR362C	-4.31		YBR295W	-1.8991		YCR012W	-2.54222
YLR217W	-4.3		YDR380W	-1.84401		YGR209C	-2.50995
YBR116C	-4.3		YLR004C	-1.80898		YKR004C	-2.50181
YOR121C	-4.28		YJL219W	-1.80667		YHR174W	-2.497
YJR156C	-4.27		YGR157W	-1.7581		YAR071W /// YHR215W	-2.47489
YOL153C	-4.23		YGL075C	-1.70354		YER063W	-2.40154
YNL142W	-4.08		YIR018C-A	-1.65826		YOL052C-A	-2.39452
YOR049C	-4.08		YER078W-A	-1.65481		YJL133C-A	-2.33264
YOR394W	-4.08		YDR308C	-1.63364		YJR062C	-2.32968
YNL335W	-4.06		YCR020C	-1.63038		YDR099W	-2.22335
YOR343C	-4.05		YHR199C-A	-1.61054		YML028W	-2.15284
YGL146C	-3.99		YHR079C-A	-1.60611		YGR199W	-2.15162
YLR308W	-3.88		YER028C	-1.59104		YCR018C	-2.13698
YGL222C	-3.82		YBR184W	-1.54026		YAL016C-B	-2.06891
YER097W	-3.81		YBL041W	-1.53918		YHL015W-A	-2.03914
YPL201C	-3.8		YOL128C	-1.53823		YLR109W	-2.03086
YIR032C	-3.76		YKL070W	-1.51378		YDR393W	-2.00691
YDR455C	-3.69		YLL060C	-1.51266		YOR344C	-1.88261
YBL043W	-3.69		YHR157W	-1.51043		YAL038W	-1.86342
YER188W	-3.66		YPL027W	-1.50807		YJL030W	-1.84993
YMR103C	-3.6		YJR004C	-1.49162		YDR050C	-1.8376
YBL048W	-3.56		YLR131C	-1.48484		YMR205C	-1.82249
YPL276W	-3.56		YHR152W	-1.45687		YKR065C	-1.77422
YER121W	-3.55		YNL008C	-1.44756		YAL010C	-1.76945
YDL194W	-3.49		YLR056W	-1.43547		YGR240C	-1.74262
YKL217W	-3.43		YJL059W	-1.42677		YER178W	-1.73376
YHL036W	-3.41		YJR011C	-1.41607		YOR175C	-1.72711
YBR297W	-3.4		YMR006C	-1.38768		YLR044C	-1.71188
YPL185W	-3.32		YOR238W	-1.38579		YML107C	-1.70821
YCR062W	-3.31		YOL107W	-1.36471		YGL224C	-1.69911
YDR355C	-3.3		YDR106W	-1.35275		YFL060C /// YNL334C	-1.67298
YOR282W	-3.29		YAR062W /// YHR213W	-1.35216		YNL040W	-1.67097
YDR277C	-3.28		YLR453C	-1.34464		YKL164C	-1.66476
YPL134C	-3.28		YFR052W	-1.31971		YDR381C-A	-1.65933
YPL274W	-3.26		YLR155C /// YLR157C /// YLR158C /// YLR160C	-1.31754		YGR097W	-1.64957
YAR030C	-3.17		YIR029W	-1.3102		YBR003W	-1.61366
YLR252W	-3.16		YLR132C	-1.30717		YER001W	-1.59433
YKL148C	-3		YLR315W	-1.30592		YGR192C	-1.59305
YJL220W	-2.96		YLL028W	-1.30383		YHR083W	-1.59118
YDL214C	-2.95		YFR004W	-1.30053		YJL205C	-1.58622
YGR023W	-2.9		YBR231C	-1.296		YFR010W	-1.57329
YGL188C	-2.9		YGR077C	-1.29407		YMR264W	-1.57115
YKR015C	-2.87		YER185W	-1.29121		YJR122W	-1.5673
YPL248C	-2.86		YMR298W	-1.28885		YOR336W	-1.56017
YHL044W	-2.86		YBL063W	-1.28793		YIL150C	-1.54674
YJL211C	-2.84		YJL106W	-1.28553		YKL060C	-1.54544
YPR015C	-2.83		YKL161C	-1.2826		YNL071W	-1.50034
YPR191W	-2.83		YMR032W	-1.27863		YMR244C-A	-1.49091
YMR324C	-2.79		YIL165C	-1.27706		YDR041W	-1.49072
YNR073C	-2.79		YPL121C	-1.27315		YIL116W	-1.48356
YBR299W	-2.78		YNL281W	-1.26677		YHR110W	-1.47484
YJR078W	-2.77		YEL047C	-1.25827		YDR525W-A	-1.47203
YCR001W	-2.75		YOL038W	-1.25759		YGR233C	-1.46902
YER098W	-2.72		YBR008C	-1.25747		YHR001W-A	-1.44726
YJL142C	-2.71		YGR109W-B /// YIL080W /// YIL082W-A	-1.24342		YDR016C	-1.44439
YCR005C	-2.7		YHR067W	-1.24245		YDR519W	-1.44214
YGR069W	-2.67		YIL170W /// YOL156W	-1.24221		YJR065C	-1.4328
YGR121C	-2.66		YJR138W	-1.23975		YPR135W	-1.42982
YDL048C	-2.65		YBL100W-C	-1.23933		YDR376W	-1.4276
YFL032W	-2.62		YJR046W	-1.23428		YLR462W	-1.42658
YPL055C	-2.6		YKL215C	-1.22119		YGL084C	-1.42402
YMR030W	-2.6		YHR124W	-1.21974		YMR251W-A	-1.417
YDR474C	-2.57		YOR237W	-1.21521		YLL049W	-1.40684
YLR012C	-2.57		YLR091W	-1.21425		YOR368W	-1.4067
YMR133W	-2.57		YGR109W-B /// YIL080W	-1.20952		YDR076W	-1.38642
YNL074C	-2.54		YPL242C	-1.20015		YKL190W	-1.38256
YBR177C	-2.52		YOL009C	-1.19805		YER034W	-1.36764
YOR147W	-2.52		YLR156W /// YLR157W-D /// YLR159W /// YLR161W	-1.19708		YEL056W	-1.36236
YHR018C	-2.51		YDR123C	-1.18451		YMR255W	-1.35865
YLR092W	-2.5		YIR030C	-1.18336		YGL079W	-1.34705
YPL113C	-2.5		YPL216W	-1.1793		YOL086C	-1.34393
YER033C	-2.48		YMR184W	-1.17477		YAL001C	-1.33384
YFL040W	-2.48		YER152C	-1.17202		YER180C-A	-1.3312
YEL071W	-2.47		YKR093W	-1.17064		YDR276C	-1.32631
YLR177W	-2.46		YAL064W	-1.17019		YOL059W	-1.31891
YBR298C	-2.45		YHR210C	-1.16763		YLL007C	-1.31771
YOL053W	-2.45		YJR083C	-1.16386		YOR032W-A	-1.31466
YBR124W	-2.44		YNL145W	-1.1582		YOR132W	-1.30889
YGR289C	-2.44		YHR137W	-1.15602		YAL002W	-1.30515
YAR035W	-2.42		YDR044W	-1.14977		YOR255W	-1.30271
YBR027C	-2.4		YCL073C /// YKR106W	-1.14706		YDR166C	-1.29679
YPL156C	-2.4		YDL248W /// YJR161C	-1.14084		YNL003C	-1.29305
YBL045C	-2.39		YPL159C	-1.13725		YOR319W	-1.29254
YKL109W	-2.39		YGR109W-A /// YGR109W-B /// YIL080W /// YIL082W /// YIL082W-A	-1.13498		YLR049C	-1.2842
YKL044W	-2.35		YJR079W	-1.13082		YKL017C	-1.27793
YNR047W	-2.35		YMR004W	-1.12979		YJL173C	-1.2769
YLR283W	-2.35		YDR402C	-1.12893		YBL059C-A	-1.26589
YER081W	-2.33		YLR028C	-1.12361		YLR043C	-1.2637
YPL264C	-2.33		YFL062W /// YGR295C /// YNL336W	-1.12142		YGL041C-B	-1.25789
YHR051W	-2.33		YDR078C	-1.11983		YDR335W	-1.25736
YBR099C	-2.32		YOL024W	-1.11961		YLR386W	-1.25442
YJR128W	-2.32		YOL019W	-1.1184		YER073W	-1.25386
YGL237C	-2.31		YBR296C-A	-1.1159		YJR025C	-1.25366
YKL036C	-2.31		YGL048C	-1.1151		YGL038C	-1.25358
YAL067C	-2.3		YMR182W-A	-1.11467		YNL020C	-1.24699
YBR213W	-2.29		YNR016C	-1.11265		YNL277W-A	-1.23677
YKL202W	-2.29		YGR042W	-1.11171		YCL004W	-1.23568
YDR505C	-2.29		YMR100W	-1.10416		YCR088W	-1.23013
YIL080W	-2.28		YPL041C	-1.10035		YDR511W	-1.22418
YGL117W	-2.26		YOR025W	-1.09925		YJR060W	-1.20777
YML091C	-2.24		YML072C	-1.09744		YPR164W	-1.2062
YLR304C	-2.24		YLL046C	-1.09309		YDL090C	-1.20616
YHL050C	-2.22		YDL243C /// YFL057C	-1.0903		YNL259C	-1.20276
YPR117W	-2.21		YKL049C	-1.08933		YER076C	-1.19932
YKR041W	-2.2		YDR540C	-1.07709		YOR122C	-1.19928
YPL277C	-2.2		YBR180W	-1.07064		YOR313C	-1.19641
YHR092C	-2.19		YAR031W	-1.07037		YLL050C	-1.19262
YKL201C	-2.19		YHR029C	-1.06589		YOL155C	-1.18766
YDL248W	-2.19		YIR027C	-1.05947		YCR106W	-1.18059
YEL024W	-2.19		YOR044W	-1.05801		YNL256W	-1.17404
YKL187C	-2.18		YEL062W	-1.05555		YDR141C	-1.17074
YPL136W	-2.17		YDR411C	-1.05298		YJR142W	-1.15573
YML087C	-2.17		YHL018W	-1.05161		YDR307W	-1.15479
YFL043C	-2.16		YDL076C	-1.0463		YOR162C	-1.15065
YJL199C	-2.15		YPL213W	-1.04618		YKL069W	-1.14774
YGR046W	-2.13		YOR317W	-1.04515		YCR020C-A	-1.14149
YDL138W	-2.12		YLR286C	-1.04491		YDR373W	-1.14092
YKL123W	-2.11		YHL002W	-1.04115		YJL167W	-1.13913
YIL162W	-2.1		YLL024C	-1.03924		YGR266W	-1.13868
YML047C	-2.1		YPR054W	-1.03916		YLR259C	-1.13717
YHL008C	-2.09		YPL155C	-1.03847		YNL026W	-1.13545
YJL160C	-2.09		YOL045W	-1.03817		YHR038W	-1.13191
YHR079C	-2.09		YNL130C	-1.03665		YNL246W	-1.12763
YBR144C	-2.08		YCL010C	-1.03597		YPR073C	-1.12751
YLR402W	-2.06		YLR298C	-1.03578		YBL003C	-1.12408
YBR051W	-2.06		YDL245C /// YJR158W	-1.03335		YBR299W /// YGR292W	-1.12323
YOL085C	-2.06		YPR159C-A	-1.02998		YNR065C	-1.12138
YPR128C	-2.06		YML037C	-1.02855		YOR377W	-1.11781
YAR028W	-2.05		YMR028W	-1.0243		YMR039C	-1.11642
YCR013C	-2.05		YHR021W-A	-1.02389		YGR170W	-1.11553
YDR010C	-2.05		YGR113W	-1.02029		YCL018W	-1.11133
YIL065C	-2.04		YAR033W /// YGL051W	-1.01722		YJL055W	-1.11047
YIL084C	-2.03		YIL164C	-1.01012		YOR128C	-1.10974
YGL219C	-2.03		YBR301W	-1.01011		YDR448W	-1.1093
YOR388C	-2.03		YOR058C	-1.0081		YER180C	-1.09448
YDL170W	-2.02		YPR168W	-1.00652		YDL190C	-1.09162
YLR193C	-2.02		YOR381W-A	-0.999228		YDR451C	-1.0908
YDL156W	-2.01		YLR318W	-0.999092		YMR099C	-1.08059
YBL074C	-1.98		YGL013C	-0.989192		YDL046W	-1.07682
YGR238C	-1.98		YGL251C	-0.988652		YBR111W-A	-1.07624
YGL255W	-1.97		YHL047C	-0.987854		YBR196C-A	-1.07293
YPR157W	-1.97		YPL158C	-0.983554		YHR175W	-1.06257
YLL025W	-1.97					YBR148W	-1.05307
YPL078C	-1.96					YGL131C	-1.05294
YPR021C	-1.96					YBR193C	-1.05211
YLR232W	-1.95					YKR100C	-1.05018
YGL218W	-1.95					YLR390W	-1.0492
YJL017W	-1.95					YBR071W	-1.04674
YNL183C	-1.95					YHR007C	-1.03966
YBR039W	-1.95					YOR111W	-1.039
YLR152C	-1.95					YHR053C /// YHR055C	-1.03298
YMR189W	-1.94					YNR059W	-1.02918
YPL260W	-1.93					YOR376W-A	-1.02874
YPL200W	-1.92					YBR022W	-1.02424
YFR030W	-1.91					YDR080W	-1.02099
YML033W	-1.91					YPR134W	-1.02031
YCR007C	-1.9					YAR015W	-1.01846
YFL036W	-1.9					YDR139C	-1.01396
YOL100W	-1.9					YML049C	-1.01358
YJR161C	-1.89					YOR184W	-1.0133
YJL217W	-1.89					YNL224C	-1.01163
YDR274C	-1.88					YFL059W /// YNL333W	-1.00168
YJL056C	-1.88					YPL064C	-1.00138
YER084W	-1.88					YMR156C	-0.996389
YHL032C	-1.88					YDL236W	-0.995747
YHR009C	-1.87					YLR021W	-0.995643
YMR325W	-1.87					YDR077W	-0.994379
YER080W	-1.86					YJL147C	-0.992014
YGL046W	-1.85					YJL196C	-0.991294
YIL122W	-1.84					YLL022C	-0.99121
YMR082C	-1.83					YOR221C	-0.990864
YGL212W	-1.83					YJR135C	-0.989759
YLR337C	-1.83					YFR026C	-0.986694
YJL082W	-1.82					YIL041W	-0.986559
YLL062C	-1.82					YJR104C	-0.984313
YJL088W	-1.81					YAL037W	-0.980977
YLR013W	-1.81
YMR272C	-1.8
YOR138C	-1.8
YDR058C	-1.8
YMR258C	-1.8
YPL270W	-1.8
YBR179C	-1.79
YCR104W	-1.79
YPL005W	-1.78
YGR115C	-1.77
YNR071C	-1.77
YPL133C	-1.77
YPL168W	-1.77
YJL195C	-1.76
YJR109C	-1.76
YGR011W	-1.76
YLL016W	-1.76
YLL057C	-1.76
YMR256C	-1.76
YCL025C	-1.75
YHR006W	-1.75
YCL027W	-1.75
YMR278W	-1.75
YGL179C	-1.74
YBL095W	-1.73
YDR028C	-1.73
YIL135C	-1.73
YFR033C	-1.73
YLL020C	-1.72
YBL066C	-1.72
YML089C	-1.72
YIL112W	-1.71
YDR009W	-1.71
YHR202W	-1.71
YMR034C	-1.7
YBL029W	-1.69
YGL181W	-1.69
YLL019C	-1.68
YAL031C	-1.68
YLR162W	-1.68
YMR063W	-1.68
YMR115W	-1.68
YNL171C	-1.68
YGR045C	-1.68
YDL183C	-1.67
YGL134W	-1.67
YGR102C	-1.67
YIL175W	-1.67
YLL029W	-1.67
YGR183C	-1.67
YBR065C	-1.66
YJL101C	-1.66
YLR302C	-1.66
YMR207C	-1.65
YKR069W	-1.64
YPR111W	-1.62
YPR045C	-1.62
YPR013C	-1.61
YLR122C	-1.61
YKL200C	-1.6
YKR098C	-1.6
YNL116W	-1.6
YJL180C	-1.6
YPL176C	-1.59
YDL233W	-1.58
YGR226C	-1.58
YKR016W	-1.58
YBR152W	-1.56
YLR206W	-1.56
YOL118C	-1.56
YBR044C	-1.56
YGL191W	-1.56
YGR182C	-1.56
YOL058W	-1.54
YLR392C	-1.54
YPL262W	-1.54
YJR157W	-1.53
YNR045W	-1.53
YKR012C	-1.53
YDR387C	-1.52
YJL100W	-1.52
YPL002C	-1.52
YMR224C	-1.51
YOL023W	-1.51
YOR245C	-1.51
YPL219W	-1.51
YGL125W	-1.5
YAL037W	-1.5
YDR458C	-1.5
YHR176W	-1.5
YIR041W	-1.5
YPL074W	-1.5
YDR343C	-1.5
YKR096W	-1.49
YIL032C	-1.49
YLR130C	-1.49
YNL278W	-1.49
YDR342C	-1.49
YDR350C	-1.48
YFL056C	-1.48
YJR110W	-1.48
YPL272C	-1.48
YNL334C	-1.48
YLL051C	-1.47
YOR384W	-1.47
YGL260W	-1.47
YMR167W	-1.47
YDR462W	-1.47
YKL199C	-1.46
YOR392W	-1.45
YBR161W	-1.44
YGL056C	-1.44
YGL116W	-1.44
YHR102W	-1.44
YNL196C	-1.44
YLR338W	-1.43
YLR006C	-1.43
YML090W	-1.43
YFR022W	-1.42
YJL221C	-1.42
YDR377W	-1.42
YJL067W	-1.42
YDL159W	-1.41
YOR015W	-1.41
YOR316C	-1.41
YKL134C	-1.4
YNL125C	-1.4
YOR141C	-1.4
YDR443C	-1.39
YKR105C	-1.39
YLL061W	-1.39
YLR369W	-1.39
YMR201C	-1.39
YDR409W	-1.38
YIL028W	-1.38
YLR025W	-1.38
YLR260W	-1.38
YPR097W	-1.38
YEL057C	-1.38
YFR024C	-1.38
YKL016C	-1.38
YDR445C	-1.37
YOR066W	-1.37
YDR298C	-1.37
YGL160W	-1.37
YML129C	-1.37
YOR363C	-1.37
YAL004W	-1.36
YJL094C	-1.36
YJL149W	-1.36
YJL154C	-1.36
YLR107W	-1.35
YER069W	-1.35
YCL046W	-1.35
YEL033W	-1.35
YER158C	-1.35
YFL018C	-1.35
YHR002W	-1.35
YGL118C	-1.34
YGL261C	-1.34
YML076C	-1.34
YML119W	-1.34
YPL057C	-1.34
YPL214C	-1.34
YLR456W	-1.34
YMR157C	-1.34
YOR176W	-1.34
YBR207W	-1.33
YIL151C	-1.32
YPL148C	-1.32
YPR031W	-1.32
YEL008W	-1.32
YKR017C	-1.32
YJR119C	-1.31
YBR290W	-1.31
YGL228W	-1.31
YGR111W	-1.31
YCR026C	-1.3
YFR034C	-1.3
YJL165C	-1.3
YDL146W	-1.3
YDL230W	-1.3
YJR010W	-1.3
YJR080C	-1.3
YLR156W	-1.3
YOR187W	-1.3
YPR023C	-1.3
YAL044C	-1.3
YNR030W	-1.3
YEL007W	-1.29
YDR525W	-1.29
YBL105C	-1.29
YDL045C	-1.29
YFR040W	-1.29
YKR052C	-1.29
YIL083C	-1.29
YBR136W	-1.28
YHR057C	-1.28
YDL059C	-1.27
YER040W	-1.27
YOR191W	-1.27
YOR383C	-1.27
YER017C	-1.26
YDR271C	-1.26
YDR517W	-1.26
YFR057W	-1.26
YNL094W	-1.26
YNL127W	-1.26
YLR295C	-1.26
YLR373C	-1.25
YJR130C	-1.24
YMR137C	-1.24
YPR146C	-1.24
YDL128W	-1.23
YOR014W	-1.23
YDR197W	-1.23
YBL060W	-1.22
YAL063C	-1.22
YBR019C	-1.22
YDL106C	-1.22
YDR430C	-1.22
YER071C	-1.22
YKL075C	-1.22
YKL094W	-1.22
YOR350C	-1.22
YPR042C	-1.22
YKL020C	-1.21
YIL168W	-1.21
YJR159W	-1.21
YOL051W	-1.21
YPL132W	-1.21
YLR278C	-1.2
YKL189W	-1.2
YML098W	-1.2
YPL040C	-1.2
YPL174C	-1.2
YDR529C	-1.2
YGR235C	-1.2
YPR012W	-1.2
YIL144W	-1.19
YDR219C	-1.19
YDR473C	-1.19
YER115C	-1.19
YFL013C	-1.19
YJR121W	-1.19
YDR463W	-1.18
YJR052W	-1.18
YKL088W	-1.18
YKR021W	-1.18
YAL068C	-1.18
YDR437W	-1.18
YOL063C	-1.18
YOR118W	-1.18
YOR267C	-1.18
YOR084W	-1.18
YCL076W	-1.17
YBR110W	-1.17
YEL035C	-1.17
YKL010C	-1.17
YBL099W	-1.17
YNL333W	-1.17
YIL095W	-1.16
YDR379W	-1.16
YML133C	-1.16
YMR064W	-1.16
YPR147C	-1.16
YBR222C	-1.16
YBR102C	-1.15
YGL153W	-1.15
YGL175C	-1.15
YKL039W	-1.15
YLR231C	-1.15
YBR035C	-1.14
YDL193W	-1.14
YDR128W	-1.14
YDR294C	-1.14
YDR495C	-1.14
YMR232W	-1.14
YPR089W	-1.14
YLR375W	-1.13
YOR389W	-1.13
YHR218W	-1.13
YLR204W	-1.13
YOR179C	-1.13
YPL188W	-1.13
YOL046C	-1.12
YNR044W	-1.12
YBR120C	-1.12
YDL010W	-1.12
YDR375C	-1.12
YGL151W	-1.12
YJR107W	-1.12
YKL022C	-1.12
YKL218C	-1.12
YMR281W	-1.12
YOR083W	-1.12
YDR405W	-1.12
YJL223C	-1.12
YOL078W	-1.11
YBL038W	-1.11
YER047C	-1.11
YJL015C	-1.11
YNL295W	-1.11
YAR044W	-1.1
YBR125C	-1.1
YDL056W	-1.1
YDR289C	-1.1
YKL132C	-1.1
YLR379W	-1.1
YMR171C	-1.1
YDR504C	-1.1
YJL021C	-1.1
YHL040C	-1.09
YPR077C	-1.09
YBL007C	-1.09
YDR499W	-1.09
YKL146W	-1.09
YBR100W	-1.08
YCL051W	-1.08
YDR036C	-1.08
YGL132W	-1.08
YHR199C	-1.08
YLR436C	-1.08
YNL073W	-1.08
YEL076W-C	-1.07
YOR387C	-1.07
YPL172C	-1.07
YPL177C	-1.07
YPR140W	-1.07
YER169W	-1.06
YBL037W	-1.06
YDR230W	-1.06
YIR024C	-1.06
YNL133C	-1.06
YPR167C	-1.05
YBL033C	-1.05
YBR239C	-1.05
YGR202C	-1.05
YPR025C	-1.05
YEL019C	-1.05
YGL190C	-1.05
YOL150C	-1.05
YPL140C	-1.05
YLR280C	-1.05
YPR040W	-1.04
YGR288W	-1.04
YHR091C	-1.04
YOR081C	-1.04
YDR502C	-1.03
YDL035C	-1.03
YGL114W	-1.03
YGR009C	-1.03
YPR079W	-1.03
YDR426C	-1.03
YMR313C	-1.03
YDL176W	-1.02
YDL054C	-1.02
YDR048C	-1.02
YHR147C	-1.02
YJR154W	-1.02
YMR092C	-1.02
YMR287C	-1.02
YOR291W	-1.02
YJL019W	-1.01
YDL062W	-1.01
YER167W	-1.01
YNL027W	-1.01
YOR208W	-1.01
YIL167W	-1.01
YLR079W	-1.01
YNL100W	-1.01
YOR257W	-1.01
YPL084W	-1.01
YPL180W	-1.01
YHL026C	-1
YDL224C	-1
YHR156C	-1
YLR289W	-1
YNL011C	-1
YOR158W	-1
YNL052W	-1
YPL271W	-1
YDR186C	-0.99
YGL177W	-0.99
YKR072C	-0.99
YNL180C	-0.99
YBL088C	-0.99
YGR295C	-0.99
YHR043C	-0.99
YLR123C	-0.99
YOR088W	-0.99
YLR348C	-0.99
YOL110W	-0.99
YPR020W	-0.99
YBR272C	-0.98
YGL003C	-0.98
YLR326W	-0.98
YPR055W	-0.98

## Sheet: common to G P
YAL037W			ORF G	2 G Down		ORF P	2 P down		stdev
YAL060W			YJL123C	-1.11		YJL123C	-1.10407		0.00419173
YAR020C			YHR135C	-1.32		YHR135C	-1.30363		0.0115766
YBL015W			YLR303W	-2.64		YLR303W	-2.65647		0.0116464
YBL019W			YGL035C	-1.06		YGL035C	-1.04331		0.0117988
YBL050W			YPR100W	-1.03		YPR100W	-1.05321		0.0164127
YBR001C			YPL250C	-1.98		YPL250C	-1.95597		0.0169918
YBR050C			YMR027W	-2.12		YMR027W	-2.14517		0.0177965
YBR145W			YOR275C	-1.11		YOR275C	-1.07624		0.0238734
YBR147W			YML117W	-1.26		YML117W	-1.20729		0.0372748
YBR157C			YGL018C	-1.19		YGL018C	-1.13679		0.0376248
YBR199W			YGL005C	-1.21		YGL005C	-1.26537		0.0391511
YBR273C			YJL210W	-1.58		YJL210W	-1.63664		0.0400477
YBR294W			YDR512C	-2.06		YDR512C	-1.99897		0.0431577
YCL030C			YLR395C	-1.31		YLR395C	-1.24195		0.0481204
YDL004W			YOL116W	-1.25		YOL116W	-1.18123		0.0486306
YDL022W			YNL045W	-1.9		YNL045W	-1.82846		0.0505889
YDL025C			YDR251W	-1.18		YDR251W	-1.10804		0.0508815
YDL029W			YNR050C	-1.09		YNR050C	-1.16705		0.0544808
YDL049C			YDL022W	-3.77		YDL022W	-3.69205		0.0551183
YDL065C			YLL009C	-1.46		YLL009C	-1.38188		0.0552425
YDL066W			YPL045W	-1.09		YPL045W	-1.16921		0.0560106
YDL181W			YJR040W	-0.98		YJR040W	-1.06657		0.0612135
YDL188C			YDL066W	-1.31		YDL066W	-1.22335		0.061274
YDL237W			YGR167W	-1.01		YGR167W	-1.10248		0.0653915
YDR019C			YIR003W	-1.03		YIR003W	-1.12252		0.0654222
YDR089W			YOR022C	-1.54		YOR022C	-1.44636		0.0662149
YDR148C			YJL003W	-1.01		YJL003W	-1.10419		0.0666003
YDR169C			YMR083W	-1.14		YMR083W	-1.23464		0.0669174
YDR178W			YGR232W	-1.26		YGR232W	-1.16016		0.0705982
YDR247W			YER104W	-1.73		YER104W	-1.83367		0.0733037
YDR248C			YMR191W	-1.04		YMR191W	-1.14799		0.0763626
YDR251W			YMR178W	-1.53		YMR178W	-1.42003		0.0777598
YDR253C			YOR156C	-1.11		YOR156C	-0.99622		0.0804546
YDR254W			YKR031C	-1.11		YKR031C	-0.995844		0.0807203
YDR272W			YIL023C	-0.99		YIL023C	-1.1081		0.0835072
YDR287W			YDR272W	-1.37		YDR272W	-1.24703		0.0869497
YDR406W			YPL206C	-1.93		YPL206C	-1.78289		0.104023
YDR423C			YFR049W	-3.04		YFR049W	-2.88552		0.109232
YDR481C			YBL050W	-1.47		YBL050W	-1.31336		0.110764
YDR486C			YBR145W	-2.91		YBR145W	-2.74822		0.114395
YDR512C			YDL188C	-1.28		YDL188C	-1.11652		0.115601
YEL025C			YLR408C	-2.8		YLR408C	-2.6348		0.116816
YEL030W			YOL104C	-1.45		YOL104C	-1.62639		0.124728
YEL072W			YMR029C	-1.43		YMR029C	-1.25354		0.124774
YER015W			YLR038C	-1.08		YLR038C	-1.26003		0.127297
YER020W			YOL057W	-1.2		YOL057W	-1.01566		0.130345
YER024W			YDL237W	-1.77		YDL237W	-1.58085		0.133752
YER058W			YML013W	-1.92		YML013W	-2.11458		0.137588
YER061C			YMR094W	-2.03		YMR094W	-1.8302		0.141282
YER067W			YDR486C	-1.36		YDR486C	-1.15809		0.142771
YER104W			YFR053C	-3.77		YFR053C	-3.97575		0.145485
YER175C			YKR014C	-1.19		YKR014C	-0.981572		0.14738
YFL021W			YJL053W	-1.6		YJL053W	-1.38928		0.149
YFL052W			YHR011W	-1.2		YHR011W	-1.41649		0.153081
YFR047C			YNL297C	-1.3		YNL297C	-1.53582		0.166747
YFR049W			YPR093C	-1.26		YPR093C	-1.02096		0.169024
YFR053C			YMR154C	-1.69		YMR154C	-1.44448		0.17361
YGL005C			YPL104W	-1.67		YPL104W	-1.42214		0.175262
YGL018C			YKL198C	-1.23		YKL198C	-1.47811		0.175438
YGL035C			YIL125W	-1.49		YIL125W	-1.74309		0.17896
YGL062W			YDR481C	-1.77		YDR481C	-1.51164		0.182687
YGL184C			YDR169C	-2.27		YDR169C	-2.00527		0.187194
YGL187C			YAR020C	-1.58		YAR020C	-1.8468		0.188659
YGL229C			YLL006W	-1.73		YLL006W	-1.4612		0.190071
YGR028W			YOL114C	-1.32		YOL114C	-1.59248		0.19267
YGR052W			YOR097C	-1.14		YOR097C	-1.41489		0.194376
YGR080W			YMR096W	-2.36		YMR096W	-2.07763		0.199668
YGR110W			YCL030C	-1.21		YCL030C	-1.49333		0.200345
YGR129W			YER020W	-2.11		YER020W	-1.82305		0.202906
YGR146C			YEL030W	-1.36		YEL030W	-1.07022		0.204908
YGR167W			YHR033W	-1.31		YHR033W	-1.60274		0.207
YGR222W			YML068W	-1.88		YML068W	-1.58559		0.208176
YGR232W			YKL150W	-2.78		YKL150W	-3.07558		0.209007
YGR243W			YBR199W	-1.47		YBR199W	-1.16954		0.212459
YGR268C			YMR025W	-1.04		YMR025W	-1.34159		0.213255
YGR287C			YOL119C	-1.84		YOL119C	-1.52863		0.22017
YHL014C			YML029W	-1.19		YML029W	-1.51592		0.230463
YHL021C			YDR089W	-1.48		YDR089W	-1.80604		0.230543
YHL038C			YNL055C	-1.83		YNL055C	-2.15959		0.233053
YHR001W			YOL025W	-1.61		YOL025W	-1.28039		0.233069
YHR011W			YOR057W	-0.98		YOR057W	-1.33413		0.250411
YHR033W			YHL038C	-1.46		YHL038C	-1.09122		0.260769
YHR086W			YLR077W	-1.97		YLR077W	-1.5989		0.262405
YHR112C			YPR091C	-1.44		YPR091C	-1.06785		0.263148
YHR135C			YMR291W	-1.94		YMR291W	-2.32059		0.269115
YHR150W			YJR045C	-1.43		YJR045C	-1.04918		0.269284
YIL023C			YHR086W	-1.56		YHR086W	-1.17298		0.273664
YIL034C			YGR129W	-1.12		YGR129W	-1.51036		0.276028
YIL125W			YDL029W	-1.53		YDL029W	-1.93223		0.284422
YIL152W			YBR001C	-1.35		YBR001C	-1.7561		0.287158
YIR003W			YKR066C	-1.71		YKR066C	-1.30004		0.289885
YIR017C			YBL019W	-1.86		YBL019W	-2.26997		0.289893
YIR018W			YDR254W	-1.87		YDR254W	-1.45852		0.290958
YIR034C			YKR067W	-2.1		YKR067W	-2.51391		0.292676
YJL003W			YHR112C	-2.93		YHR112C	-2.49616		0.306774
YJL053W			YJR131W	-1.02		YJR131W	-1.46151		0.312195
YJL060W			YLR170C	-1.12		YLR170C	-1.56237		0.312804
YJL070C			YPR083W	-1.99		YPR083W	-1.54554		0.314278
YJL123C			YIL152W	-1.56		YIL152W	-1.09571		0.3283
YJL210W			YBR157C	-2.18		YBR157C	-1.70639		0.334896
YJR034W			YJR034W	-1.24		YJR034W	-1.71524		0.336042
YJR040W			YOL122C	-1.54		YOL122C	-1.06387		0.336673
YJR045C			YKL085W	-2.41		YKL085W	-1.92286		0.344461
YJR049C			YDL065C	-1.69		YDL065C	-1.18139		0.359641
YJR115W			YDR148C	-2.84		YDR148C	-2.32261		0.365853
YJR126C			YAL037W	-1.5		YAL037W	-0.980977		0.367005
YJR131W			YJL070C	-2.08		YJL070C	-1.55134		0.373821
YJR137C			YFR047C	-1.59		YFR047C	-1.05896		0.375502
YKL035W			YLR306W	-1.12		YLR306W	-1.67865		0.395028
YKL067W			YER061C	-1.95		YER061C	-1.38856		0.396995
YKL085W			YDL004W	-1.64		YDL004W	-1.07254		0.401255
YKL105C			YPL154C	-1.95		YPL154C	-2.52588		0.407209
YKL141W			YDR287W	-2.72		YDR287W	-2.1273		0.419101
YKL150W			YJR126C	-1.75		YJR126C	-1.15482		0.420859
YKL198C			YIR034C	-1.62		YIR034C	-1.01144		0.430318
YKR014C			YPL268W	-1.01		YPL268W	-1.64963		0.45229
YKR031C			YPR082C	-1.77		YPR082C	-1.12917		0.453138
YKR066C			YKL105C	-1.78		YKL105C	-1.13222		0.458048
YKR067W			YDL049C	-2.53		YDL049C	-1.87832		0.460808
YLL006W			YER058W	-2.96		YER058W	-2.2891		0.474397
YLL009C			YHR150W	-1.74		YHR150W	-1.06905		0.474433
YLL041C			YGL062W	-1.86		YGL062W	-1.18797		0.475195
YLL058W			YKL067W	-1.63		YKL067W	-2.30219		0.475308
YLR038C			YGR222W	-2.02		YGR222W	-1.33749		0.48261
YLR077W			YOR219C	-1.69		YOR219C	-0.98246		0.500306
YLR170C			YOL147C	-1.32		YOL147C	-2.03491		0.505517
YLR207W			YGR028W	-1		YGR028W	-1.71613		0.50638
YLR218C			YEL025C	-1.97		YEL025C	-1.24451		0.512998
YLR273C			YKL141W	-2.29		YKL141W	-1.56021		0.516041
YLR281C			YGR052W	-1.83		YGR052W	-1.09789		0.517683
YLR303W			YDR423C	-1.97		YDR423C	-1.21259		0.535567
YLR306W			YLR207W	-1.83		YLR207W	-1.05903		0.545158
YLR395C			YEL072W	-2.08		YEL072W	-1.30824		0.545715
YLR408C			YLL058W	-2.32		YLL058W	-1.51942		0.566096
YML013W			YBR050C	-4.04		YBR050C	-3.2104		0.586618
YML029W			YNR001C	-3.33		YNR001C	-2.49779		0.588462
YML068W			YBR273C	-1.91		YBR273C	-1.01772		0.63094
YML117W			YBR294W	-2.49		YBR294W	-1.56223		0.656032
YML120C			YJR137C	-2.3		YJR137C	-1.36889		0.658394
YMR025W			YPR003C	-1.97		YPR003C	-1.0371		0.659659
YMR027W			YDR406W	-2.51		YDR406W	-1.56131		0.670822
YMR029C			YER015W	-2.45		YER015W	-1.48826		0.680055
YMR083W			YNL098C	-2.03		YNL098C	-1.02417		0.711231
YMR094W			YNL241C	-2.08		YNL241C	-1.0662		0.716867
YMR095C			YGR268C	-2.1		YGR268C	-1.08187		0.719927
YMR096W			YLR281C	-2.26		YLR281C	-1.23432		0.725265
YMR104C			YDR019C	-2.51		YDR019C	-1.48039		0.728045
YMR106C			YDR248C	-1.38		YDR248C	-2.42844		0.741361
YMR120C			YIL034C	-1.24		YIL034C	-2.31999		0.763667
YMR135C			YHL014C	-1.06		YHL014C	-2.16148		0.778863
YMR154C			YMR302C	-2.81		YMR302C	-1.70545		0.781036
YMR178W			YPL015C	-2.16		YPL015C	-1.03117		0.7982
YMR191W			YER175C	-3.41		YER175C	-2.27178		0.804844
YMR195W			YMR195W	-2.49		YMR195W	-1.35042		0.805807
YMR291W			YNL138W	-1.15		YNL138W	-2.28999		0.806096
YMR302C			YPL110C	-1.19		YPL110C	-2.34363		0.815741
YNL045W			YGR287C	-2.47		YGR287C	-1.31584		0.816118
YNL055C			YGL184C	-3.42		YGL184C	-2.22529		0.844786
YNL098C			YBL015W	-3.87		YBL015W	-2.67369		0.845918
YNL138W			YJL060W	-3.15		YJL060W	-1.94987		0.848618
YNL144C			YMR135C	-3.35		YMR135C	-2.149		0.849238
YNL241C			YLR218C	-2.16		YLR218C	-3.36624		0.852944
YNL277W			YAL060W	-2.47		YAL060W	-1.25422		0.859684
YNL297C			YGR080W	-1.1		YGR080W	-2.31857		0.861656
YNR001C			YOR065W	-2.63		YOR065W	-1.40991		0.862733
YNR050C			YLR273C	-2.43		YLR273C	-1.19503		0.873255
YOL025W			YDL181W	-3.15		YDL181W	-1.91363		0.874246
YOL057W			YMR120C	-1.7		YMR120C	-2.95483		0.8873
YOL104C			YGL229C	-3.07		YGL229C	-1.78131		0.911239
YOL114C			YKL035W	-1.16		YKL035W	-2.45153		0.913252
YOL116W			YHR001W	-2.85		YHR001W	-1.49905		0.955267
YOL119C			YPL075W	-1.44		YPL075W	-2.79525		0.958306
YOL122C			YGL187C	-2.38		YGL187C	-1.01588		0.964575
YOL147C			YJR049C	-2.53		YJR049C	-1.15406		0.972937
YOR022C			YLL041C	-3.37		YLL041C	-1.99262		0.973953
YOR057W			YIR018W	-2.51		YIR018W	-1.12516		0.979228
YOR065W			YGR146C	-1.42		YGR146C	-2.80853		0.981839
YOR097C			YDR178W	-2.86		YDR178W	-1.46595		0.985743
YOR156C			YJR115W	-3.02		YJR115W	-1.61928		0.99046
YOR219C			YGR110W	-3.22		YGR110W	-1.68591		1.08477
YOR275C			YMR106C	-4.28		YMR106C	-2.74206		1.08749
YPL015C			YDL025C	-2.67		YDL025C	-1.04054		1.15221
YPL045W			YDR247W	-3.37		YDR247W	-1.73813		1.1539
YPL075W			YMR095C	-3.86		YMR095C	-2.09897		1.24523
YPL104W			YHL021C	-3.93		YHL021C	-2.1349		1.26933
YPL110C			YFL052W	-2.99		YFL052W	-1.09801		1.33784
YPL154C			YIR017C	-4.09		YIR017C	-2.19288		1.34147
YPL206C			YDR253C	-3.25		YDR253C	-1.22995		1.42839
YPL250C			YNL277W	-3.34		YNL277W	-1.04259		1.62451
YPL268W			YFL021W	-3.69		YFL021W	-1.08779		1.84004
YPR001W			YMR104C	-4.26		YMR104C	-1.48728		1.96061
YPR003C			YER067W	-4.87		YER067W	-2.04375		1.99846
YPR082C			YML120C	-4.28		YML120C	-1.32416		2.09009
YPR083W			YBR147W	-6.62		YBR147W	-3.61527		2.12467
YPR091C			YER024W	-4.37		YER024W	-1.31893		2.15743
YPR093C			YGR243W	-4.57		YGR243W	-1.29805		2.31362
YPR100W			YPR001W	-5.41		YPR001W	-1.58277		2.70626
			YNL144C	-5.88		YNL144C	-1.28313		3.25048
